# Supplementary material for: A Novel Identified Necroptosis-Related Risk Signature for Prognosis Prediction and Immune Infiltration Indication in Acute Myeloid Leukemia Patients
Source: Genes (Basel). 2022 Oct 11;13(10):1837. doi: 10.3390/genes13101837 (PMC9602382; doi:10.3390/genes13101837)
Supplement: Supplementary file 1 [file genes-13-01837-s001.zip]

Archive with 9 entries (9 files):
- .DS_Store
- Sup Fig S1.eps
- Sup Fig S2.eps
- Sup Table S1.xlsx
- Sup Table S2.xlsx
- Sup Table S3.csv
- Sup Table S4.xlsx
- Sup Table S5.csv
- Sup Table S6.xlsx
