# Supplementary material for: A Novel Identified Necroptosis-Related Risk Signature for Prognosis Prediction and Immune Infiltration Indication in Acute Myeloid Leukemia Patients
Source: Genes (Basel). 2022 Oct 11;13(10):1837. doi: 10.3390/genes13101837 (PMC9602382; doi:10.3390/genes13101837)
Supplement: Supplementary file 1 [file genes-13-01837-s001.zip › Sup Table S1.xlsx]

## Sheet: Sheet1
Table S1 | Necroptosis-related genes
FADD
FAS
FASLG
MLKL
RIPK1
RIPK3
TLR3
TNF
MPG
TNFRSF1B
TRAF2
HAT1
SIRT2
SIRT1
PLK1
PANX1
IPMK
ITPK1
DDX58
TARDBP
SLC39A7
CFLAR
CASP8
BIRC2
BIRC3
MAP3K7
SQSTM1
OTULIN
FLT3
TLR4
HSPA4
BNIP3
SPATA2
RNF31
BCL2
CDC37
LEF1
BCL2L11
CYLD
DIABLO
CDKN2A
BRAF
AXL
MYCN
ALK
ATRX
TERT
BACH2
GATA3
CD40
USP22
TNFRSF1A
TNFSF10
MYC
DNMT1
ID1
STUB1
SIRT3
KLF9
HDAC9
APP
TNFRSF21
STAT3
MAPK8/JNK
CXCL8
HMGB1
TSC1
TRIM11
IDH1
IDH2
EGFR
HSP90AA1
ZBP1
NLRP3
ADPRS
ALKBH7
ARHGEF2
ASAH1
ATG9A
ATG9B
BAX
BOK
CASP6
CAV1
DNM1L
FZD9
GSDME
HEBP2
IRF3
MAP3K5
MT-CO2
MT3
NINJ1
NLRP6
NOL3
NUPR1
OLFM4
PELI1
PGAM5
PPIF
PYGL
RBCK1
SLC25A4
SLC6A13
SLC6A6
TMEM123
TP53
TRPM7
TSPO
UCN
YBX3
