# Supplementary material for: A Novel Identified Necroptosis-Related Risk Signature for Prognosis Prediction and Immune Infiltration Indication in Acute Myeloid Leukemia Patients
Source: Genes (Basel). 2022 Oct 11;13(10):1837. doi: 10.3390/genes13101837 (PMC9602382; doi:10.3390/genes13101837)
Supplement: Supplementary file 1 [file genes-13-01837-s001.zip › Sup Table S2.xlsx]

## Sheet: Sheet1
Table S2 | Primes used in the rea-time PCR
CDC37
Forward primer	AACACAAGACCTTCGTGGAAAA
Reverse primer	TAATTGGCTGTCTCCTCGCAC
BNIP3
Forward primer	CAGGGCTCCTGGGTAGAACT
Reverse primer	CTACTCCGTCCAGACTCATGC
ALK
Forward primer	TCTCATCGCAGCCGATATGG
Reverse primer	GGCATCTCCTTAGAACGCTCT
BRAF
Forward primer	AATACACCAGCAAGCTAGATGC
Reverse primer	AATCAGTTCCGTTCCCCAGAG
ZBP1
Forward primer	AACATGCAGCTACAATTCCAGA
Reverse primer	AGTCTCGGTTCACATCTTTTGC
YBX3
Forward primer	ACCGGCGTCCCTACAATTAC
Reverse primer	GGTTCTCAGTTGGTGCTTCAC
