# Supplementary material for: A Novel Identified Necroptosis-Related Risk Signature for Prognosis Prediction and Immune Infiltration Indication in Acute Myeloid Leukemia Patients
Source: Genes (Basel). 2022 Oct 11;13(10):1837. doi: 10.3390/genes13101837 (PMC9602382; doi:10.3390/genes13101837)
Supplement: Supplementary file 1 [file genes-13-01837-s001.zip › Sup Table S3.csv]

Table S3 | DEGs between the AML and normal samples in the TCGA-GTEx cohort
	logFC	AveExpr	t	P.Value	adj.P.Val	B
RN7SL182P	2.84E+00	3.11E+00	1.02E+02	0.00E+00	0.00E+00	7.74E+02
LOC100422493	2.98E+00	3.20E+00	9.45E+01	0.00E+00	0.00E+00	7.39E+02
RPL7AP3	2.74E+00	3.09E+00	9.27E+01	1.38338380835549e-322	1.14064441589723e-318	7.29E+02
RPS3AP28	2.89E+00	3.14E+00	9.15E+01	1.01876336172465e-319	6.30003262890524e-316	7.23E+02
MTND1P32	2.78E+00	3.07E+00	8.76E+01	1.51605858793054e-310	7.50E-307	7.02E+02
VPS26BP1	2.91E+00	3.12E+00	8.68E+01	0.00E+00	4.69E-305	6.97E+02
RPL7P7	3.14E+00	3.27E+00	8.29E+01	4.01E-299	1.42E-295	6.76E+02
RPL31P58	2.78E+00	3.11E+00	8.23E+01	1.31E-297	4.04E-294	6.72E+02
LOC100419830	3.01E+00	3.32E+00	8.19E+01	8.64E-297	2.37E-293	6.70E+02
RPL9P30	3.11E+00	3.27E+00	8.09E+01	4.72E-294	1.17E-290	6.64E+02
OR6L2P	2.88E+00	3.18E+00	8.07E+01	1.70E-293	3.83E-290	6.62E+02
HNRNPA3P11	3.08E+00	3.39E+00	8.00E+01	8.48E-292	1.75E-288	6.59E+02
RN7SL246P	2.64E+00	3.07E+00	7.89E+01	5.41E-289	1.03E-285	6.52E+02
KATNBL1P1	3.22E+00	3.25E+00	7.82E+01	4.17E-287	7.36E-284	6.48E+02
RPL7P11	3.12E+00	3.20E+00	7.75E+01	2.97E-285	4.90E-282	6.44E+02
RPL17P8	2.94E+00	3.33E+00	7.53E+01	2.79E-279	4.31E-276	6.30E+02
TLK2P2	3.07E+00	3.35E+00	7.51E+01	7.02E-279	1.02E-275	6.29E+02
DBIL5P2	2.89E+00	3.28E+00	7.51E+01	7.63E-279	1.05E-275	6.29E+02
RPL7P49	2.93E+00	3.30E+00	7.48E+01	4.15E-278	5.41E-275	6.27E+02
RPL7P25	2.96E+00	3.26E+00	7.47E+01	1.25E-277	1.54E-274	6.26E+02
LOC100420939	2.45E+00	2.94E+00	7.42E+01	2.19E-276	2.58E-273	6.23E+02
LOC100420583	3.04E+00	3.21E+00	7.32E+01	1.72E-273	1.94E-270	6.17E+02
VDAC1P11	2.83E+00	3.25E+00	7.29E+01	8.62E-273	9.27E-270	6.15E+02
LOC100420186	2.74E+00	3.12E+00	7.28E+01	2.25E-272	2.32E-269	6.14E+02
OFD1P17	3.10E+00	3.53E+00	7.22E+01	6.62E-271	6.55E-268	6.11E+02
LOC100421100	3.19E+00	3.69E+00	7.19E+01	6.30E-270	5.99E-267	6.08E+02
RPL6P26	2.66E+00	3.12E+00	7.09E+01	4.21E-267	3.85E-264	6.02E+02
RPS13P4	2.59E+00	3.04E+00	7.01E+01	6.42E-265	5.67E-262	5.97E+02
RPL31P19	2.65E+00	3.13E+00	6.96E+01	1.79E-263	1.53E-260	5.93E+02
MTCYBP18	2.90E+00	3.40E+00	6.92E+01	2.77E-262	2.28E-259	5.91E+02
LOC100420052	2.37E+00	2.91E+00	6.90E+01	8.75E-262	6.98E-259	5.89E+02
SF3A3P1	2.95E+00	3.50E+00	6.87E+01	6.67E-261	5.15E-258	5.88E+02
MTND2P2	2.61E+00	2.99E+00	6.87E+01	1.00E-260	7.53E-258	5.87E+02
RPL9P3	2.49E+00	3.01E+00	6.84E+01	8.10E-260	5.89E-257	5.85E+02
POLR3DP1	2.80E+00	3.30E+00	6.78E+01	3.31E-258	2.34E-255	5.81E+02
RPL9P32	2.82E+00	3.34E+00	6.77E+01	1.02E-257	6.98E-255	5.80E+02
RPL13P8	2.87E+00	3.44E+00	6.70E+01	9.77E-256	6.53E-253	5.76E+02
EGOT	3.01E+00	3.45E+00	6.70E+01	1.14E-255	7.41E-253	5.76E+02
CYCSP2	2.35E+00	2.91E+00	6.69E+01	2.07E-255	1.32E-252	5.75E+02
GOT2P6	2.99E+00	3.16E+00	6.68E+01	2.99E-255	1.85E-252	5.75E+02
RPS10P23	2.61E+00	3.09E+00	6.60E+01	6.32E-253	3.82E-250	5.69E+02
C17orf78	2.78E+00	3.13E+00	6.44E+01	5.46E-248	3.22E-245	5.58E+02
RPL15P16	2.79E+00	3.44E+00	6.43E+01	1.04E-247	5.98E-245	5.57E+02
CHCHD4P5	2.64E+00	3.04E+00	6.42E+01	3.84E-247	2.16E-244	5.56E+02
RPL5P18	2.67E+00	3.10E+00	6.34E+01	6.56E-245	3.61E-242	5.51E+02
PPIAP41	2.97E+00	3.57E+00	6.31E+01	6.39E-244	3.44E-241	5.49E+02
DDX20P1	2.70E+00	3.14E+00	6.28E+01	4.41E-243	2.32E-240	5.47E+02
RPL26P27	2.76E+00	3.28E+00	6.27E+01	1.32E-242	6.78E-240	5.46E+02
KRT18P52	2.58E+00	3.04E+00	6.27E+01	1.42E-242	7.18E-240	5.45E+02
PTTG3P	2.78E+00	3.14E+00	6.23E+01	2.14E-241	1.06E-238	5.43E+02
RN7SL487P	2.48E+00	3.06E+00	6.23E+01	3.05E-241	1.48E-238	5.42E+02
TAS2R13	2.97E+00	3.28E+00	6.17E+01	2.46E-239	1.17E-236	5.38E+02
LOC100420532	2.87E+00	3.17E+00	6.16E+01	3.05E-239	1.42E-236	5.38E+02
RPL22P3	2.69E+00	3.32E+00	6.13E+01	5.01E-238	2.29E-235	5.35E+02
RN7SL329P	2.42E+00	2.97E+00	6.10E+01	3.04E-237	1.37E-234	5.33E+02
KRT8P15	2.76E+00	3.26E+00	6.08E+01	1.87E-236	8.26E-234	5.31E+02
RN7SL558P	2.71E+00	3.38E+00	6.07E+01	2.59E-236	1.12E-233	5.31E+02
LOC100420880	2.86E+00	3.22E+00	6.07E+01	3.02E-236	1.29E-233	5.31E+02
RPL21P86	2.54E+00	3.06E+00	6.06E+01	5.51E-236	2.31E-233	5.30E+02
NSRP1P1	2.82E+00	3.60E+00	6.05E+01	1.68E-235	6.91E-233	5.29E+02
KRT14	-3.49E+00	4.14E+00	-6.04E+01	2.36E-235	9.55E-233	5.29E+02
MFSD13B	2.79E+00	3.63E+00	6.04E+01	3.71E-235	1.48E-232	5.28E+02
PHACTR2-AS1	2.83E+00	3.66E+00	6.01E+01	3.14E-234	1.23E-231	5.26E+02
UBE2V2P4	2.39E+00	2.95E+00	5.98E+01	3.35E-233	1.30E-230	5.24E+02
TAS2R63P	2.71E+00	3.15E+00	5.96E+01	9.39E-233	3.58E-230	5.23E+02
LOC100420899	2.66E+00	3.28E+00	5.96E+01	1.31E-232	4.91E-230	5.22E+02
RBBP8P2	2.52E+00	3.04E+00	5.92E+01	1.93E-231	7.14E-229	5.20E+02
SMCR5	2.89E+00	3.68E+00	5.91E+01	3.58E-231	1.30E-228	5.19E+02
ACTC1	-3.40E+00	4.24E+00	-5.89E+01	2.91E-230	1.04E-227	5.17E+02
KLF4P1	2.63E+00	3.08E+00	5.88E+01	4.73E-230	1.67E-227	5.17E+02
LOC101927539	3.02E+00	3.44E+00	5.87E+01	1.07E-229	3.72E-227	5.16E+02
RPL26P35	2.60E+00	3.07E+00	5.86E+01	1.86E-229	6.38E-227	5.15E+02
LOC100420642	2.69E+00	3.13E+00	5.85E+01	6.17E-229	2.09E-226	5.14E+02
SOGA1	5.52E-01	6.05E+00	5.82E+01	3.83E-228	1.28E-225	5.11E+02
LOC100420580	2.63E+00	3.07E+00	5.79E+01	4.95E-227	1.63E-224	5.10E+02
RPL23AP40	2.48E+00	3.00E+00	5.78E+01	7.56E-227	2.46E-224	5.09E+02
IGF2BP2-AS1	3.34E+00	3.42E+00	5.77E+01	2.82E-226	9.05E-224	5.08E+02
RPS3P7	2.57E+00	3.10E+00	5.77E+01	3.04E-226	9.63E-224	5.08E+02
BNIP3P42	2.69E+00	3.16E+00	5.76E+01	3.69E-226	1.16E-223	5.08E+02
HMGB1P23	2.51E+00	3.06E+00	5.73E+01	4.35E-225	1.34E-222	5.05E+02
RPL23AP50	2.60E+00	3.26E+00	5.72E+01	1.20E-224	3.65E-222	5.04E+02
LRRC19	2.76E+00	3.68E+00	5.70E+01	3.56E-224	1.07E-221	5.03E+02
KRT18P60	2.91E+00	3.25E+00	5.68E+01	2.22E-223	6.62E-221	5.01E+02
RBM22P4	2.43E+00	2.95E+00	5.67E+01	3.75E-223	1.11E-220	5.01E+02
H3P31	2.47E+00	3.04E+00	5.66E+01	1.59E-222	4.62E-220	4.99E+02
RPL7P52	2.81E+00	3.54E+00	5.63E+01	7.73E-222	2.22E-219	4.98E+02
HNRNPMP1	2.71E+00	3.62E+00	5.62E+01	2.40E-221	6.82E-219	4.97E+02
SRGAP2-AS1	3.03E+00	3.29E+00	5.61E+01	6.11E-221	1.72E-218	4.96E+02
MTND5P11	2.76E+00	3.76E+00	5.60E+01	1.23E-220	3.42E-218	4.95E+02
OR13D3P	2.47E+00	2.96E+00	5.58E+01	8.12E-220	2.23E-217	4.93E+02
RN7SL118P	2.23E+00	2.89E+00	5.56E+01	3.52E-219	9.56E-217	4.92E+02
RPL27P3	2.37E+00	2.92E+00	5.53E+01	2.85E-218	7.65E-216	4.89E+02
YRDCP2	2.67E+00	3.48E+00	5.52E+01	5.58E-218	1.48E-215	4.89E+02
RPL34P28	2.66E+00	3.46E+00	5.51E+01	1.09E-217	2.86E-215	4.88E+02
TAS2R10	2.65E+00	3.37E+00	5.50E+01	2.82E-217	7.35E-215	4.87E+02
CDR2-DT	2.65E+00	3.70E+00	5.50E+01	4.63E-217	1.19E-214	4.87E+02
LOC100420057	2.69E+00	3.59E+00	5.48E+01	1.13E-216	2.88E-214	4.86E+02
TUBG1P	2.75E+00	3.70E+00	5.46E+01	1.08E-215	2.73E-213	4.84E+02
ENPP7P10	2.58E+00	3.32E+00	5.44E+01	3.56E-215	8.89E-213	4.82E+02
TSPYL6	2.66E+00	3.46E+00	5.44E+01	4.05E-215	1.00E-212	4.82E+02
LOC100422225	2.64E+00	3.28E+00	5.42E+01	2.12E-214	5.20E-212	4.81E+02
RAI1-AS1	2.51E+00	3.10E+00	5.41E+01	4.22E-214	1.02E-211	4.80E+02
PPFIA1P1	2.72E+00	3.19E+00	5.40E+01	1.33E-213	3.20E-211	4.79E+02
LIN28A	2.58E+00	3.33E+00	5.40E+01	1.51E-213	3.59E-211	4.79E+02
RPL5P24	2.56E+00	3.10E+00	5.38E+01	4.82E-213	1.14E-210	4.77E+02
RPS26P12	2.39E+00	3.03E+00	5.38E+01	7.08E-213	1.65E-210	4.77E+02
LOC101927972	2.76E+00	3.35E+00	5.38E+01	7.39E-213	1.71E-210	4.77E+02
LOC100419851	2.65E+00	3.35E+00	5.37E+01	1.18E-212	2.70E-210	4.77E+02
LOC101927557	2.70E+00	3.05E+00	5.36E+01	2.30E-212	5.22E-210	4.76E+02
RPL23AP11	2.62E+00	3.18E+00	5.35E+01	7.55E-212	1.70E-209	4.75E+02
NADK2-AS1	2.71E+00	3.44E+00	5.34E+01	1.33E-211	2.94E-209	4.74E+02
FOXN3-AS2	3.01E+00	3.40E+00	5.34E+01	1.31E-211	2.93E-209	4.74E+02
SEPTIN7P1	2.70E+00	3.37E+00	5.32E+01	5.02E-211	1.10E-208	4.73E+02
DNAJB6P7	2.67E+00	3.26E+00	5.32E+01	8.54E-211	1.85E-208	4.72E+02
LPAR4	3.19E+00	3.49E+00	5.31E+01	2.10E-210	4.51E-208	4.71E+02
RPL7AP35	2.58E+00	3.11E+00	5.30E+01	2.39E-210	5.09E-208	4.71E+02
SRP14P3	2.30E+00	2.98E+00	5.30E+01	2.77E-210	5.86E-208	4.71E+02
RPL6P2	2.56E+00	3.00E+00	5.30E+01	3.12E-210	6.55E-208	4.71E+02
RPS2P52	3.16E+00	3.55E+00	5.29E+01	6.28E-210	1.31E-207	4.70E+02
SNRPGP18	2.38E+00	3.00E+00	5.29E+01	8.67E-210	1.79E-207	4.70E+02
EEF1B2P7	2.60E+00	3.56E+00	5.29E+01	1.06E-209	2.17E-207	4.70E+02
LOC101927227	2.49E+00	3.18E+00	5.27E+01	4.09E-209	8.30E-207	4.68E+02
MTND6P4	2.62E+00	3.32E+00	5.27E+01	5.62E-209	1.13E-206	4.68E+02
PITPNM2-AS1	2.63E+00	3.41E+00	5.26E+01	8.71E-209	1.74E-206	4.68E+02
RPL7AP5	2.46E+00	3.00E+00	5.25E+01	1.82E-208	3.59E-206	4.67E+02
RPL7AP37	2.42E+00	3.08E+00	5.25E+01	2.95E-208	5.79E-206	4.66E+02
POU5F1P4	2.60E+00	3.94E+00	5.24E+01	3.58E-208	6.96E-206	4.66E+02
TAS2R50	2.58E+00	3.27E+00	5.22E+01	2.05E-207	3.97E-205	4.65E+02
EEF1A1P25	2.80E+00	3.94E+00	5.21E+01	5.72E-207	1.09E-204	4.63E+02
AMZ2	-2.77E-01	6.32E+00	-5.22E+01	2.39E-207	4.58E-205	4.63E+02
LOC100422441	2.57E+00	3.84E+00	5.21E+01	8.13E-207	1.53E-204	4.63E+02
H3P25	2.53E+00	3.30E+00	5.20E+01	1.42E-206	2.65E-204	4.63E+02
RPS4XP5	2.55E+00	3.07E+00	5.20E+01	1.59E-206	2.96E-204	4.62E+02
ACRV1	2.58E+00	3.42E+00	5.18E+01	4.60E-206	8.50E-204	4.61E+02
HSPE1P27	2.24E+00	2.89E+00	5.17E+01	1.11E-205	2.04E-203	4.61E+02
TAS2R18P	2.69E+00	3.67E+00	5.17E+01	1.52E-205	2.74E-203	4.60E+02
ZMYM4	2.76E-01	6.23E+00	5.17E+01	1.13E-205	2.05E-203	4.59E+02
LOC101928855	2.60E+00	3.66E+00	5.16E+01	3.53E-205	6.32E-203	4.59E+02
HSPB8	-3.03E+00	4.27E+00	-5.15E+01	7.06E-205	1.25E-202	4.59E+02
RPL37P6	2.71E+00	3.33E+00	5.15E+01	1.08E-204	1.89E-202	4.58E+02
NDUFB5P2	2.54E+00	3.12E+00	5.14E+01	1.88E-204	3.27E-202	4.58E+02
LOC101928731	2.67E+00	3.50E+00	5.14E+01	1.90E-204	3.29E-202	4.58E+02
CDKN1B	-4.21E-01	6.45E+00	-5.15E+01	7.10E-205	1.25E-202	4.57E+02
GJA9	2.60E+00	3.58E+00	5.13E+01	3.67E-204	6.31E-202	4.57E+02
RN7SL413P	2.42E+00	3.05E+00	5.13E+01	4.17E-204	7.11E-202	4.57E+02
ATP6V0E1P1	2.36E+00	2.97E+00	5.12E+01	1.54E-203	2.61E-201	4.56E+02
LINC00506	2.86E+00	3.76E+00	5.10E+01	5.01E-203	8.38E-201	4.54E+02
CDK6	5.70E-01	6.30E+00	5.10E+01	4.01E-203	6.74E-201	4.53E+02
PKP1	-2.97E+00	4.15E+00	-5.08E+01	2.41E-202	4.00E-200	4.53E+02
PDC	2.58E+00	3.20E+00	5.07E+01	6.28E-202	1.03E-199	4.52E+02
ZSCAN5DP	2.51E+00	3.10E+00	5.07E+01	9.29E-202	1.52E-199	4.52E+02
RPL21P10	2.43E+00	3.16E+00	5.07E+01	9.50E-202	1.55E-199	4.51E+02
PDHA1P1	2.68E+00	3.42E+00	5.05E+01	3.52E-201	5.68E-199	4.50E+02
RPS6P16	2.54E+00	3.60E+00	5.05E+01	3.56E-201	5.72E-199	4.50E+02
MTND2P40	2.52E+00	3.24E+00	5.05E+01	4.29E-201	6.84E-199	4.50E+02
RPSAP13	2.36E+00	2.98E+00	5.04E+01	6.94E-201	1.10E-198	4.49E+02
LINC01585	2.47E+00	3.12E+00	5.03E+01	1.48E-200	2.32E-198	4.49E+02
THOC7-AS1	2.43E+00	3.06E+00	5.03E+01	2.05E-200	3.19E-198	4.48E+02
MGA	3.60E-01	6.24E+00	5.04E+01	8.36E-201	1.32E-198	4.48E+02
EEF1A1P3	2.70E+00	4.13E+00	5.02E+01	6.56E-200	1.01E-197	4.47E+02
KRT18P61	2.51E+00	3.37E+00	5.01E+01	9.42E-200	1.44E-197	4.47E+02
TBC1D10C	-4.60E-01	6.58E+00	-5.02E+01	4.47E-200	6.91E-198	4.46E+02
MTCH1	-3.34E-01	6.54E+00	-5.01E+01	1.12E-199	1.69E-197	4.45E+02
MNS1	2.62E+00	3.92E+00	4.99E+01	5.08E-199	7.62E-197	4.45E+02
LOC100421173	2.60E+00	3.65E+00	4.99E+01	6.88E-199	1.02E-196	4.45E+02
HLA-E	-4.93E-01	6.98E+00	-5.00E+01	2.92E-199	4.40E-197	4.44E+02
LOC101926943	2.56E+00	4.11E+00	4.97E+01	2.20E-198	3.23E-196	4.44E+02
ANKRD63	2.53E+00	3.07E+00	4.97E+01	2.98E-198	4.33E-196	4.43E+02
UHRF1BP1	3.52E-01	6.11E+00	4.98E+01	1.22E-198	1.80E-196	4.43E+02
VMA21	2.81E-01	6.19E+00	4.97E+01	2.49E-198	3.64E-196	4.42E+02
OR13D1	2.45E+00	2.99E+00	4.96E+01	1.04E-197	1.50E-195	4.42E+02
LOC100131041	2.45E+00	3.02E+00	4.95E+01	1.27E-197	1.80E-195	4.42E+02
NPM1P49	2.13E+00	2.87E+00	4.95E+01	1.32E-197	1.86E-195	4.42E+02
RPS3AP12	2.14E+00	2.87E+00	4.95E+01	1.44E-197	2.03E-195	4.42E+02
OR7E128P	2.49E+00	3.84E+00	4.95E+01	1.96E-197	2.73E-195	4.42E+02
ZBED4	3.11E-01	6.18E+00	4.96E+01	7.22E-198	1.04E-195	4.41E+02
MAPK13	-5.88E-01	6.38E+00	-4.96E+01	1.16E-197	1.67E-195	4.41E+02
LOC100419436	2.50E+00	3.53E+00	4.93E+01	7.10E-197	9.81E-195	4.40E+02
RPL26P10	2.36E+00	3.11E+00	4.93E+01	7.89E-197	1.08E-194	4.40E+02
BMP2KL	2.58E+00	3.18E+00	4.93E+01	9.90E-197	1.35E-194	4.40E+02
HSPA8P15	2.49E+00	3.69E+00	4.93E+01	1.14E-196	1.56E-194	4.40E+02
H3P33	2.29E+00	2.99E+00	4.93E+01	1.23E-196	1.67E-194	4.40E+02
BIRC6-AS2	2.53E+00	3.51E+00	4.93E+01	1.25E-196	1.67E-194	4.40E+02
RN7SL338P	2.30E+00	3.00E+00	4.93E+01	1.30E-196	1.74E-194	4.40E+02
STARD3	-3.34E-01	6.48E+00	-4.94E+01	4.53E-197	6.29E-195	4.39E+02
SEPTIN7P6	2.62E+00	3.85E+00	4.92E+01	2.29E-196	3.04E-194	4.39E+02
DIAPH2-AS1	2.69E+00	3.44E+00	4.92E+01	2.48E-196	3.28E-194	4.39E+02
RPS24P12	2.25E+00	2.92E+00	4.91E+01	4.19E-196	5.48E-194	4.38E+02
MOB2	-3.91E-01	6.28E+00	-4.92E+01	2.91E-196	3.82E-194	4.38E+02
KCNV2	2.50E+00	3.29E+00	4.90E+01	1.51E-195	1.96E-193	4.37E+02
RPL7AP60	2.50E+00	3.75E+00	4.89E+01	4.57E-195	5.92E-193	4.36E+02
RPL21P57	2.16E+00	2.87E+00	4.88E+01	6.19E-195	7.97E-193	4.36E+02
CDCA4P1	2.61E+00	3.18E+00	4.88E+01	6.46E-195	8.28E-193	4.36E+02
MTATP6P27	2.42E+00	3.20E+00	4.88E+01	9.70E-195	1.23E-192	4.35E+02
KCNQ5-AS1	2.69E+00	3.05E+00	4.88E+01	9.94E-195	1.25E-192	4.35E+02
LOC100129878	2.32E+00	3.10E+00	4.88E+01	1.02E-194	1.28E-192	4.35E+02
LOC101927839	2.47E+00	3.14E+00	4.88E+01	1.11E-194	1.38E-192	4.35E+02
G3BP1P1	2.45E+00	3.14E+00	4.88E+01	1.18E-194	1.46E-192	4.35E+02
QSER1	4.95E-01	6.00E+00	4.88E+01	8.70E-195	1.11E-192	4.35E+02
LOC100420011	2.46E+00	3.32E+00	4.87E+01	2.41E-194	2.97E-192	4.34E+02
RPS2P49	2.47E+00	3.24E+00	4.87E+01	2.61E-194	3.20E-192	4.34E+02
RPL26P29	2.24E+00	2.96E+00	4.86E+01	4.09E-194	4.96E-192	4.34E+02
UNC119	-5.20E-01	6.45E+00	-4.87E+01	1.36E-194	1.69E-192	4.34E+02
RPS3AP29	2.58E+00	3.12E+00	4.86E+01	4.96E-194	5.99E-192	4.34E+02
DUTP7	2.37E+00	3.03E+00	4.85E+01	7.53E-194	9.04E-192	4.33E+02
DHX16	-2.60E-01	6.39E+00	-4.86E+01	3.21E-194	3.91E-192	4.33E+02
LOC101927543	2.52E+00	3.80E+00	4.83E+01	4.23E-193	5.06E-191	4.32E+02
RXFP4	2.56E+00	3.91E+00	4.83E+01	4.47E-193	5.32E-191	4.31E+02
FCF1P5	2.53E+00	3.26E+00	4.83E+01	7.12E-193	8.43E-191	4.31E+02
KRT15	-2.90E+00	3.93E+00	-4.82E+01	9.56E-193	1.13E-190	4.31E+02
SUGT1P2	2.46E+00	3.76E+00	4.82E+01	1.02E-192	1.20E-190	4.31E+02
MTCYBP32	2.36E+00	2.92E+00	4.82E+01	1.95E-192	2.27E-190	4.30E+02
RN7SL67P	2.29E+00	2.91E+00	4.82E+01	1.99E-192	2.31E-190	4.30E+02
TNNT2	-3.13E+00	4.09E+00	-4.81E+01	2.61E-192	3.01E-190	4.30E+02
MKRN2OS	2.44E+00	3.62E+00	4.81E+01	3.87E-192	4.44E-190	4.29E+02
OR52H1	2.47E+00	3.06E+00	4.80E+01	7.14E-192	8.14E-190	4.29E+02
MTND5P2	2.62E+00	3.78E+00	4.80E+01	7.80E-192	8.85E-190	4.29E+02
RPL3P1	2.55E+00	3.53E+00	4.79E+01	1.31E-191	1.47E-189	4.28E+02
HSPA2-AS1	2.40E+00	3.18E+00	4.79E+01	1.49E-191	1.67E-189	4.28E+02
HLA-A	-4.49E-01	6.95E+00	-4.81E+01	3.28E-192	3.78E-190	4.28E+02
MYO9A	3.90E-01	6.09E+00	4.80E+01	8.01E-192	9.04E-190	4.28E+02
LOC100505915	9.13E-01	5.60E+00	4.79E+01	2.87E-191	3.17E-189	4.27E+02
KRT19	-2.88E+00	3.90E+00	-4.78E+01	4.94E-191	5.44E-189	4.27E+02
TRADD	-4.44E-01	6.22E+00	-4.79E+01	2.57E-191	2.86E-189	4.26E+02
RPL34P24	2.37E+00	3.16E+00	4.77E+01	8.48E-191	9.28E-189	4.26E+02
RPS4XP22	2.40E+00	3.15E+00	4.77E+01	9.33E-191	1.02E-188	4.26E+02
PLA2G2A	-3.22E+00	4.13E+00	-4.77E+01	9.72E-191	1.06E-188	4.26E+02
RASSF5	-4.04E-01	6.63E+00	-4.79E+01	2.44E-191	2.71E-189	4.26E+02
BTBD18	2.42E+00	4.20E+00	4.77E+01	1.30E-190	1.40E-188	4.26E+02
PARK7P1	2.60E+00	3.48E+00	4.77E+01	1.36E-190	1.46E-188	4.26E+02
MFSD4B	5.50E-01	5.79E+00	4.77E+01	1.03E-190	1.12E-188	4.25E+02
RNU2-68P	1.90E+00	2.73E+00	4.76E+01	2.44E-190	2.59E-188	4.25E+02
DEDD2	-5.64E-01	6.51E+00	-4.77E+01	1.64E-190	1.75E-188	4.24E+02
TRPC5	2.57E+00	3.19E+00	4.75E+01	5.91E-190	6.15E-188	4.24E+02
KRT8P39	2.42E+00	3.93E+00	4.75E+01	5.94E-190	6.15E-188	4.24E+02
RPL17P36	2.44E+00	3.38E+00	4.75E+01	6.86E-190	7.07E-188	4.24E+02
CSPP1	5.18E-01	5.84E+00	4.76E+01	3.80E-190	4.02E-188	4.24E+02
RPS15AP6	2.52E+00	3.38E+00	4.75E+01	7.74E-190	7.94E-188	4.24E+02
RPS3AP19	2.56E+00	2.99E+00	4.75E+01	9.84E-190	1.00E-187	4.24E+02
RPL17P18	2.39E+00	3.73E+00	4.74E+01	1.13E-189	1.14E-187	4.24E+02
KLHL42	3.52E-01	6.00E+00	4.75E+01	5.14E-190	5.36E-188	4.24E+02
TTC19	3.13E-01	6.13E+00	4.75E+01	4.48E-190	4.70E-188	4.24E+02
CHD9	4.09E-01	6.21E+00	4.76E+01	4.15E-190	4.37E-188	4.24E+02
TTF2	4.24E-01	6.02E+00	4.74E+01	1.99E-189	1.99E-187	4.22E+02
HLA-B	-4.75E-01	7.03E+00	-4.75E+01	8.89E-190	9.09E-188	4.22E+02
NREP	5.39E-01	6.11E+00	4.74E+01	1.89E-189	1.91E-187	4.22E+02
VPS16	-2.90E-01	6.38E+00	-4.74E+01	1.98E-189	1.99E-187	4.22E+02
LINC02912	2.67E+00	3.86E+00	4.72E+01	1.14E-188	1.13E-186	4.21E+02
ZDHHC18	-6.54E-01	6.62E+00	-4.73E+01	5.05E-189	5.03E-187	4.21E+02
RPS17P13	2.40E+00	3.00E+00	4.71E+01	2.11E-188	2.08E-186	4.21E+02
NECAP1P2	2.28E+00	2.99E+00	4.71E+01	2.65E-188	2.59E-186	4.21E+02
ZNF326	3.77E-01	6.10E+00	4.72E+01	1.17E-188	1.16E-186	4.20E+02
RPL18AP12	2.31E+00	3.01E+00	4.70E+01	6.71E-188	6.51E-186	4.20E+02
CYTH1	-3.60E-01	6.65E+00	-4.71E+01	1.96E-188	1.93E-186	4.19E+02
EIF1AX-AS1	2.38E+00	3.06E+00	4.69E+01	1.11E-187	1.07E-185	4.19E+02
KCTD4	2.55E+00	3.59E+00	4.69E+01	1.16E-187	1.11E-185	4.19E+02
RPS2P1	2.29E+00	2.94E+00	4.69E+01	1.47E-187	1.40E-185	4.19E+02
BTF3P6	2.34E+00	3.10E+00	4.68E+01	2.06E-187	1.96E-185	4.19E+02
TUBAP11	2.41E+00	3.16E+00	4.68E+01	2.07E-187	1.97E-185	4.18E+02
HLA-F	-6.49E-01	6.56E+00	-4.70E+01	6.01E-188	5.85E-186	4.18E+02
GNL3L	3.06E-01	6.05E+00	4.69E+01	9.18E-188	8.87E-186	4.18E+02
HSPA8P3	2.41E+00	3.23E+00	4.68E+01	3.55E-187	3.35E-185	4.18E+02
RPS27AP3	2.31E+00	3.06E+00	4.67E+01	5.33E-187	5.01E-185	4.18E+02
OR7A19P	2.45E+00	3.04E+00	4.67E+01	6.44E-187	5.99E-185	4.17E+02
OR52H2P	2.29E+00	2.92E+00	4.67E+01	7.06E-187	6.54E-185	4.17E+02
MTATP6P19	2.17E+00	2.85E+00	4.66E+01	1.20E-186	1.10E-184	4.17E+02
CDC42P1	2.42E+00	3.11E+00	4.66E+01	1.30E-186	1.19E-184	4.17E+02
LOC100421091	2.49E+00	3.67E+00	4.66E+01	1.25E-186	1.15E-184	4.17E+02
RPAP2	4.03E-01	6.06E+00	4.67E+01	6.16E-187	5.77E-185	4.16E+02
LOC100652999	2.95E+00	3.61E+00	4.66E+01	1.82E-186	1.65E-184	4.16E+02
EIF4BP5	2.59E+00	3.45E+00	4.66E+01	2.54E-186	2.29E-184	4.16E+02
PGGHG	-6.40E-01	6.67E+00	-4.67E+01	6.35E-187	5.92E-185	4.16E+02
H3P7	2.18E+00	2.87E+00	4.66E+01	2.74E-186	2.46E-184	4.16E+02
RPS8P7	2.16E+00	2.90E+00	4.66E+01	2.89E-186	2.58E-184	4.16E+02
LPCAT1	-4.46E-01	6.57E+00	-4.67E+01	7.27E-187	6.71E-185	4.16E+02
RPL34P20	2.58E+00	3.22E+00	4.65E+01	3.04E-186	2.69E-184	4.16E+02
LOC100506071	2.56E+00	3.76E+00	4.65E+01	2.92E-186	2.59E-184	4.16E+02
FAM186A	2.43E+00	3.87E+00	4.65E+01	4.46E-186	3.93E-184	4.15E+02
PGAM1P11	2.30E+00	3.11E+00	4.65E+01	5.76E-186	5.00E-184	4.15E+02
ISG20	-6.28E-01	6.39E+00	-4.66E+01	1.84E-186	1.66E-184	4.15E+02
NAMPT	-7.23E-01	6.82E+00	-4.66E+01	1.44E-186	1.31E-184	4.15E+02
FXNP2	2.41E+00	3.14E+00	4.64E+01	9.61E-186	8.28E-184	4.15E+02
MTATP6P11	2.54E+00	3.82E+00	4.64E+01	1.03E-185	8.82E-184	4.15E+02
XPO4	3.45E-01	6.10E+00	4.65E+01	4.35E-186	3.84E-184	4.14E+02
MTCYBP3	2.58E+00	3.82E+00	4.64E+01	1.25E-185	1.07E-183	4.14E+02
NFKBIB	-3.95E-01	6.22E+00	-4.65E+01	4.89E-186	4.29E-184	4.14E+02
OSBPL2	-3.79E-01	6.50E+00	-4.65E+01	5.36E-186	4.67E-184	4.14E+02
LOC105369209	-3.79E-01	6.50E+00	-4.65E+01	5.36E-186	4.67E-184	4.14E+02
RPL31P22	2.39E+00	3.12E+00	4.63E+01	2.83E-185	2.41E-183	4.14E+02
TAP1	-4.29E-01	6.59E+00	-4.64E+01	7.74E-186	6.70E-184	4.13E+02
RPL10P12	2.48E+00	3.73E+00	4.63E+01	3.23E-185	2.73E-183	4.13E+02
RPL21P60	2.42E+00	3.65E+00	4.62E+01	4.80E-185	4.05E-183	4.13E+02
RNF166	-4.29E-01	6.56E+00	-4.63E+01	1.98E-185	1.69E-183	4.13E+02
RPL21P21	2.14E+00	2.90E+00	4.61E+01	1.28E-184	1.07E-182	4.12E+02
BOLA2P2	2.38E+00	3.70E+00	4.61E+01	1.39E-184	1.16E-182	4.12E+02
LOC101929577	2.39E+00	3.39E+00	4.61E+01	1.78E-184	1.47E-182	4.12E+02
LOC101927950	2.22E+00	2.94E+00	4.61E+01	2.46E-184	2.03E-182	4.11E+02
CDC42SE1	-4.43E-01	6.78E+00	-4.62E+01	5.85E-185	4.92E-183	4.11E+02
KRT6A	-3.31E+00	4.02E+00	-4.60E+01	3.44E-184	2.81E-182	4.11E+02
ALX4	2.45E+00	3.41E+00	4.60E+01	3.48E-184	2.83E-182	4.11E+02
BTBD3	5.85E-01	5.82E+00	4.61E+01	1.77E-184	1.47E-182	4.11E+02
GTF3C4	3.38E-01	5.99E+00	4.61E+01	1.42E-184	1.18E-182	4.11E+02
FAM133FP	2.18E+00	2.89E+00	4.60E+01	4.27E-184	3.46E-182	4.11E+02
CCDC14	5.03E-01	6.09E+00	4.61E+01	2.49E-184	2.04E-182	4.10E+02
RPS4XP6	2.39E+00	3.57E+00	4.59E+01	7.93E-184	6.35E-182	4.10E+02
ERVFRD-1	2.63E+00	3.93E+00	4.59E+01	8.28E-184	6.61E-182	4.10E+02
INPP5K	-3.97E-01	6.42E+00	-4.60E+01	2.62E-184	2.15E-182	4.10E+02
SLC24A1	5.37E-01	5.81E+00	4.59E+01	7.73E-184	6.21E-182	4.10E+02
RAB11FIP4	-6.16E-01	6.32E+00	-4.60E+01	5.40E-184	4.35E-182	4.10E+02
STK17A	-3.43E-01	6.44E+00	-4.60E+01	5.20E-184	4.20E-182	4.09E+02
PCDHGB9P	2.63E+00	3.22E+00	4.58E+01	2.30E-183	1.82E-181	4.09E+02
RPL17P48	2.35E+00	3.07E+00	4.58E+01	2.88E-183	2.26E-181	4.09E+02
PIM3	-5.05E-01	6.47E+00	-4.59E+01	1.39E-183	1.11E-181	4.08E+02
MXD1	-5.66E-01	6.80E+00	-4.59E+01	1.49E-183	1.18E-181	4.08E+02
GNRHR	2.55E+00	3.36E+00	4.57E+01	8.35E-183	6.47E-181	4.08E+02
OR52B6	2.41E+00	3.06E+00	4.56E+01	9.83E-183	7.60E-181	4.08E+02
ZNF121	3.67E-01	6.13E+00	4.58E+01	3.57E-183	2.80E-181	4.08E+02
HLA-C	-5.25E-01	6.96E+00	-4.58E+01	2.61E-183	2.06E-181	4.07E+02
PIK3IP1	-4.59E-01	6.46E+00	-4.57E+01	4.89E-183	3.82E-181	4.07E+02
PANK4	-3.26E-01	6.22E+00	-4.57E+01	7.52E-183	5.85E-181	4.07E+02
LOC100419913	2.37E+00	3.03E+00	4.55E+01	2.82E-182	2.16E-180	4.07E+02
OR52T1P	2.17E+00	2.87E+00	4.55E+01	3.45E-182	2.63E-180	4.06E+02
MYB	8.74E-01	5.98E+00	4.56E+01	1.92E-182	1.48E-180	4.06E+02
GAN	4.81E-01	5.82E+00	4.55E+01	2.47E-182	1.89E-180	4.06E+02
SPDYE8	2.19E+00	4.17E+00	4.54E+01	8.02E-182	6.05E-180	4.06E+02
KNOP1P2	2.58E+00	3.81E+00	4.54E+01	8.62E-182	6.46E-180	4.06E+02
ZNF37A	3.94E-01	5.99E+00	4.55E+01	5.51E-182	4.18E-180	4.05E+02
MTCO3P11	2.50E+00	3.89E+00	4.53E+01	1.64E-181	1.22E-179	4.05E+02
IKBKG	-4.51E-01	6.38E+00	-4.55E+01	5.20E-182	3.96E-180	4.05E+02
SPSB3	-4.25E-01	6.47E+00	-4.54E+01	6.59E-182	4.99E-180	4.04E+02
CDKN2D	-7.09E-01	6.47E+00	-4.54E+01	8.18E-182	6.15E-180	4.04E+02
RN7SL756P	2.18E+00	2.87E+00	4.53E+01	3.33E-181	2.48E-179	4.04E+02
SACS	6.29E-01	5.91E+00	4.52E+01	4.61E-181	3.41E-179	4.03E+02
MRTFA-AS1	2.34E+00	4.07E+00	4.51E+01	1.07E-180	7.88E-179	4.03E+02
APOOL	3.63E-01	5.91E+00	4.52E+01	5.86E-181	4.33E-179	4.03E+02
MTND4P14	2.55E+00	3.96E+00	4.51E+01	1.36E-180	9.96E-179	4.03E+02
UBXN1	-3.38E-01	6.49E+00	-4.52E+01	4.38E-181	3.26E-179	4.03E+02
PPIAP37	2.42E+00	3.05E+00	4.51E+01	1.81E-180	1.32E-178	4.03E+02
NOL9	2.57E-01	6.11E+00	4.51E+01	1.44E-180	1.05E-178	4.02E+02
ITPRIP	-4.94E-01	6.58E+00	-4.51E+01	1.13E-180	8.29E-179	4.02E+02
KRT5	-3.30E+00	4.56E+00	-4.49E+01	5.70E-180	4.07E-178	4.01E+02
TAS2R46	2.59E+00	3.32E+00	4.49E+01	5.95E-180	4.22E-178	4.01E+02
RBM41	5.66E-01	5.73E+00	4.50E+01	3.86E-180	2.79E-178	4.01E+02
CCDC18	6.01E-01	5.73E+00	4.49E+01	5.30E-180	3.80E-178	4.01E+02
SOCS7	3.03E-01	6.04E+00	4.50E+01	4.62E-180	3.32E-178	4.01E+02
ARHGAP9	-5.16E-01	6.73E+00	-4.50E+01	2.93E-180	2.13E-178	4.00E+02
LIMK2	-5.64E-01	6.63E+00	-4.50E+01	4.24E-180	3.06E-178	4.00E+02
ACAA1	-4.28E-01	6.55E+00	-4.49E+01	5.83E-180	4.14E-178	4.00E+02
ZC3H14	2.00E-01	6.15E+00	4.49E+01	7.59E-180	5.36E-178	4.00E+02
EGLN2	-4.37E-01	6.60E+00	-4.49E+01	5.76E-180	4.11E-178	4.00E+02
MLLT10	3.01E-01	6.19E+00	4.49E+01	8.10E-180	5.71E-178	4.00E+02
KNTC1	4.17E-01	6.13E+00	4.49E+01	1.07E-179	7.49E-178	4.00E+02
YPEL3	-6.12E-01	6.65E+00	-4.49E+01	8.60E-180	6.04E-178	4.00E+02
ABHD17A	-4.08E-01	6.58E+00	-4.49E+01	8.98E-180	6.29E-178	3.99E+02
LOC100421465	2.28E+00	2.97E+00	4.47E+01	5.31E-179	3.68E-177	3.99E+02
COX6CP14	1.95E+00	2.76E+00	4.47E+01	6.29E-179	4.34E-177	3.99E+02
SERTAD3	-5.37E-01	6.21E+00	-4.48E+01	3.03E-179	2.11E-177	3.99E+02
LOC100419293	2.07E+00	2.81E+00	4.46E+01	9.21E-179	6.31E-177	3.99E+02
FTH1P25	2.24E+00	2.97E+00	4.46E+01	9.79E-179	6.69E-177	3.99E+02
R3HDM4	-6.50E-01	6.75E+00	-4.47E+01	3.63E-179	2.52E-177	3.98E+02
RN7SL698P	2.35E+00	3.12E+00	4.46E+01	1.80E-178	1.22E-176	3.98E+02
EIF2AK4	2.61E-01	6.21E+00	4.47E+01	6.26E-179	4.33E-177	3.98E+02
OGFR	-4.24E-01	6.56E+00	-4.47E+01	6.55E-179	4.50E-177	3.97E+02
CHMP4A	-2.82E-01	6.32E+00	-4.46E+01	1.18E-178	8.03E-177	3.97E+02
PIK3R5	-4.52E-01	6.60E+00	-4.46E+01	1.22E-178	8.26E-177	3.97E+02
SIRT2	-3.29E-01	6.46E+00	-4.45E+01	2.63E-178	1.78E-176	3.96E+02
RN7SL743P	2.08E+00	2.84E+00	4.44E+01	1.10E-177	7.39E-176	3.96E+02
RN7SL778P	2.13E+00	2.86E+00	4.44E+01	1.17E-177	7.81E-176	3.96E+02
HMGB3P14	2.42E+00	3.04E+00	4.44E+01	1.24E-177	8.26E-176	3.96E+02
EHD1	-4.64E-01	6.65E+00	-4.45E+01	2.87E-178	1.93E-176	3.96E+02
RN7SL328P	2.37E+00	3.20E+00	4.43E+01	1.31E-177	8.72E-176	3.96E+02
ATAD5	8.12E-01	5.70E+00	4.44E+01	7.83E-178	5.25E-176	3.96E+02
LITAF	-5.59E-01	6.79E+00	-4.45E+01	2.80E-178	1.89E-176	3.96E+02
FAM133EP	2.43E+00	3.17E+00	4.43E+01	1.46E-177	9.62E-176	3.96E+02
TAS2R30	2.58E+00	3.59E+00	4.43E+01	1.58E-177	1.04E-175	3.96E+02
FBXW11P1	2.48E+00	3.31E+00	4.43E+01	1.76E-177	1.15E-175	3.96E+02
DTD1-AS1	2.28E+00	2.99E+00	4.43E+01	2.21E-177	1.44E-175	3.95E+02
NENFP1	2.12E+00	2.92E+00	4.43E+01	2.91E-177	1.90E-175	3.95E+02
EEF1A1P16	2.13E+00	2.95E+00	4.41E+01	8.84E-177	5.74E-175	3.94E+02
TBC1D22A-AS1	2.40E+00	3.48E+00	4.41E+01	1.03E-176	6.66E-175	3.94E+02
TMSB4X	-4.01E-01	6.97E+00	-4.43E+01	1.72E-177	1.13E-175	3.94E+02
TMEM132D	-3.00E+00	4.28E+00	-4.41E+01	1.14E-176	7.34E-175	3.94E+02
RPS20P15	2.42E+00	3.03E+00	4.41E+01	1.34E-176	8.63E-175	3.94E+02
ACAP1	-4.22E-01	6.70E+00	-4.42E+01	3.72E-177	2.42E-175	3.93E+02
RPL21P48	2.02E+00	2.82E+00	4.40E+01	3.03E-176	1.92E-174	3.93E+02
SPIN1	3.46E-01	6.17E+00	4.41E+01	1.41E-176	9.08E-175	3.92E+02
EEF1A1P4	2.34E+00	3.75E+00	4.40E+01	4.98E-176	3.11E-174	3.92E+02
DHX34	-5.23E-01	6.57E+00	-4.41E+01	1.44E-176	9.22E-175	3.92E+02
MIR302CHG	2.41E+00	3.66E+00	4.39E+01	5.81E-176	3.61E-174	3.92E+02
WBP2	-5.05E-01	6.68E+00	-4.41E+01	1.58E-176	1.01E-174	3.92E+02
ARID5A	-5.90E-01	6.57E+00	-4.40E+01	2.00E-176	1.28E-174	3.92E+02
CD2BP2	-3.29E-01	6.43E+00	-4.40E+01	2.20E-176	1.40E-174	3.92E+02
SBNO2	-5.32E-01	6.67E+00	-4.40E+01	2.62E-176	1.66E-174	3.91E+02
OSER1	-4.31E-01	6.42E+00	-4.40E+01	3.31E-176	2.09E-174	3.91E+02
TECPR1	-3.58E-01	6.39E+00	-4.40E+01	3.38E-176	2.12E-174	3.91E+02
MTND6P18	2.50E+00	3.45E+00	4.38E+01	1.32E-175	8.15E-174	3.91E+02
RPL23AP23	2.42E+00	3.46E+00	4.38E+01	1.43E-175	8.80E-174	3.91E+02
SYNGR2	-3.55E-01	6.56E+00	-4.40E+01	3.34E-176	2.10E-174	3.91E+02
MYL2	-3.51E+00	4.39E+00	-4.38E+01	1.48E-175	9.05E-174	3.91E+02
ELL	-4.97E-01	6.49E+00	-4.40E+01	4.89E-176	3.06E-174	3.91E+02
CYP4B1	-2.62E+00	3.68E+00	-4.38E+01	2.32E-175	1.41E-173	3.91E+02
CERS6	3.64E-01	6.22E+00	4.39E+01	6.69E-176	4.15E-174	3.91E+02
DEF6	-3.80E-01	6.57E+00	-4.39E+01	5.76E-176	3.59E-174	3.91E+02
ERVH48-1	2.39E+00	4.08E+00	4.37E+01	3.52E-175	2.13E-173	3.90E+02
USF2	-3.32E-01	6.59E+00	-4.39E+01	9.23E-176	5.71E-174	3.90E+02
BRMS1	-4.01E-01	6.32E+00	-4.39E+01	1.22E-175	7.50E-174	3.90E+02
BORCS6	-4.54E-01	6.13E+00	-4.38E+01	1.82E-175	1.11E-173	3.90E+02
RPL27P8	2.16E+00	2.88E+00	4.37E+01	5.82E-175	3.51E-173	3.90E+02
ZC3HAV1L	2.30E+00	4.35E+00	4.37E+01	7.26E-175	4.37E-173	3.90E+02
TCIRG1	-5.19E-01	6.79E+00	-4.38E+01	2.79E-175	1.70E-173	3.89E+02
RN7SL648P	2.57E+00	3.35E+00	4.36E+01	1.43E-174	8.56E-173	3.89E+02
BTBD9-AS1	2.39E+00	3.14E+00	4.36E+01	1.58E-174	9.43E-173	3.89E+02
CCNYL7	2.50E+00	3.80E+00	4.36E+01	1.63E-174	9.73E-173	3.89E+02
IFITM1	-8.42E-01	6.63E+00	-4.37E+01	5.67E-175	3.43E-173	3.89E+02
SETMAR	4.56E-01	5.74E+00	4.36E+01	1.25E-174	7.49E-173	3.88E+02
ERVW-1	2.49E+00	3.96E+00	4.35E+01	2.26E-174	1.34E-172	3.88E+02
NOSIP	-4.05E-01	6.39E+00	-4.36E+01	1.85E-174	1.10E-172	3.87E+02
UFD1	-2.56E-01	6.44E+00	-4.36E+01	1.73E-174	1.03E-172	3.87E+02
VEZTP1	2.30E+00	3.75E+00	4.34E+01	7.36E-174	4.31E-172	3.87E+02
RN7SL503P	1.99E+00	2.78E+00	4.34E+01	1.28E-173	7.42E-172	3.87E+02
SPDYE9	2.25E+00	4.18E+00	4.34E+01	1.20E-173	6.99E-172	3.87E+02
KCNJ13	2.32E+00	4.21E+00	4.33E+01	1.39E-173	8.09E-172	3.87E+02
ARHGEF1	-3.55E-01	6.78E+00	-4.35E+01	3.14E-174	1.85E-172	3.86E+02
LOC100505585	-3.55E-01	6.78E+00	-4.35E+01	3.14E-174	1.85E-172	3.86E+02
ACACA	3.23E-01	6.11E+00	4.34E+01	6.90E-174	4.04E-172	3.86E+02
LEMD2	-2.79E-01	6.40E+00	-4.34E+01	6.30E-174	3.70E-172	3.86E+02
RN7SL350P	1.84E+00	2.74E+00	4.33E+01	2.83E-173	1.63E-171	3.86E+02
RPL21P1	2.15E+00	2.92E+00	4.32E+01	3.35E-173	1.92E-171	3.86E+02
MAPKAPK5	2.28E-01	6.16E+00	4.33E+01	1.54E-173	8.94E-172	3.85E+02
CYP51A1-AS1	2.35E+00	3.14E+00	4.32E+01	6.40E-173	3.64E-171	3.85E+02
INTS7	2.93E-01	6.06E+00	4.33E+01	2.85E-173	1.64E-171	3.85E+02
PPP1R12C	-3.33E-01	6.51E+00	-4.33E+01	2.17E-173	1.26E-171	3.85E+02
RPL21P32	2.12E+00	2.83E+00	4.31E+01	9.57E-173	5.39E-171	3.85E+02
CLYBL-AS1	1.83E+00	2.71E+00	4.31E+01	1.41E-172	7.89E-171	3.84E+02
ZNRF3-AS1	2.27E+00	2.93E+00	4.31E+01	1.76E-172	9.82E-171	3.84E+02
RPS20P9	1.90E+00	2.73E+00	4.31E+01	2.12E-172	1.18E-170	3.84E+02
ERC1	2.71E-01	6.15E+00	4.32E+01	6.37E-173	3.63E-171	3.84E+02
PXN	-5.23E-01	6.72E+00	-4.32E+01	4.50E-173	2.58E-171	3.84E+02
FGD3	-4.96E-01	6.71E+00	-4.32E+01	4.65E-173	2.66E-171	3.84E+02
MDN1	3.40E-01	6.26E+00	4.32E+01	7.34E-173	4.16E-171	3.84E+02
ZNF562	2.59E-01	6.20E+00	4.31E+01	1.02E-172	5.73E-171	3.83E+02
GPR108	-3.88E-01	6.48E+00	-4.31E+01	9.16E-173	5.17E-171	3.83E+02
GPSM3	-5.60E-01	6.75E+00	-4.32E+01	7.63E-173	4.32E-171	3.83E+02
ZGPAT	-3.41E-01	6.31E+00	-4.31E+01	1.20E-172	6.74E-171	3.83E+02
RPS15AP29	2.43E+00	3.45E+00	4.30E+01	4.79E-172	2.62E-170	3.83E+02
LOC100421511	2.34E+00	3.22E+00	4.29E+01	6.38E-172	3.48E-170	3.83E+02
CENPJ	6.41E-01	5.81E+00	4.30E+01	3.46E-172	1.91E-170	3.83E+02
FOXP1-AS1	2.15E+00	2.92E+00	4.29E+01	7.55E-172	4.11E-170	3.83E+02
BANP	-3.08E-01	6.23E+00	-4.30E+01	2.29E-172	1.27E-170	3.83E+02
RPS6KB2	-2.92E-01	6.42E+00	-4.30E+01	2.64E-172	1.46E-170	3.82E+02
XPO6	-5.39E-01	6.82E+00	-4.30E+01	2.27E-172	1.26E-170	3.82E+02
SNN	-5.25E-01	6.47E+00	-4.30E+01	3.85E-172	2.12E-170	3.82E+02
BRI3	-5.69E-01	6.51E+00	-4.30E+01	3.84E-172	2.11E-170	3.82E+02
RCC2P4	2.13E+00	2.88E+00	4.28E+01	2.26E-171	1.21E-169	3.82E+02
RNF14P3	2.26E+00	3.92E+00	4.28E+01	2.26E-171	1.21E-169	3.82E+02
SLC44A2	-5.49E-01	6.64E+00	-4.29E+01	6.32E-172	3.46E-170	3.81E+02
CHAMP1	3.54E-01	6.03E+00	4.29E+01	1.03E-171	5.61E-170	3.81E+02
STX4	-3.34E-01	6.42E+00	-4.29E+01	1.14E-171	6.18E-170	3.81E+02
HSP90B2P	2.31E+00	3.66E+00	4.27E+01	5.44E-171	2.87E-169	3.81E+02
RFX7	4.05E-01	6.11E+00	4.28E+01	1.80E-171	9.75E-170	3.81E+02
CHMP4B	-3.83E-01	6.53E+00	-4.28E+01	1.43E-171	7.76E-170	3.81E+02
LOC100420226	2.26E+00	2.94E+00	4.27E+01	6.56E-171	3.46E-169	3.81E+02
MVP	-5.34E-01	6.65E+00	-4.28E+01	1.92E-171	1.03E-169	3.80E+02
FIRRE	2.43E+00	4.26E+00	4.27E+01	8.36E-171	4.38E-169	3.80E+02
AIP	-3.23E-01	6.40E+00	-4.28E+01	2.92E-171	1.57E-169	3.80E+02
FCGR3A	-7.94E-01	6.55E+00	-4.27E+01	3.92E-171	2.08E-169	3.80E+02
LMAN2	-3.36E-01	6.55E+00	-4.28E+01	3.28E-171	1.75E-169	3.80E+02
WDR45	-4.12E-01	6.50E+00	-4.27E+01	3.72E-171	1.98E-169	3.80E+02
LTB	-7.71E-01	6.35E+00	-4.27E+01	5.41E-171	2.87E-169	3.80E+02
ZNF629	4.28E-01	5.89E+00	4.27E+01	6.79E-171	3.57E-169	3.80E+02
C2CD6	2.33E+00	3.62E+00	4.26E+01	1.68E-170	8.72E-169	3.80E+02
PSTPIP1	-5.55E-01	6.52E+00	-4.27E+01	5.32E-171	2.82E-169	3.79E+02
PMS1	4.49E-01	5.87E+00	4.26E+01	1.31E-170	6.83E-169	3.79E+02
ACSL1	-7.09E-01	6.82E+00	-4.27E+01	6.67E-171	3.51E-169	3.79E+02
LARP4	3.60E-01	6.02E+00	4.26E+01	1.56E-170	8.09E-169	3.79E+02
ARHGAP45	-4.21E-01	6.79E+00	-4.26E+01	9.29E-171	4.86E-169	3.78E+02
USF1	-3.42E-01	6.52E+00	-4.26E+01	1.54E-170	8.00E-169	3.78E+02
ARRB2	-5.50E-01	6.80E+00	-4.26E+01	1.31E-170	6.83E-169	3.78E+02
YRDCP1	2.42E+00	3.24E+00	4.24E+01	7.22E-170	3.69E-168	3.78E+02
LOC100288637	5.68E-01	5.83E+00	4.25E+01	4.05E-170	2.09E-168	3.78E+02
RN7SL382P	2.40E+00	3.28E+00	4.24E+01	1.08E-169	5.43E-168	3.78E+02
NUP155	2.66E-01	6.11E+00	4.25E+01	4.77E-170	2.45E-168	3.77E+02
TAS2R31	2.38E+00	3.71E+00	4.23E+01	1.54E-169	7.71E-168	3.77E+02
KXD1	-2.55E-01	6.45E+00	-4.25E+01	3.83E-170	1.98E-168	3.77E+02
ZNF280D	3.38E-01	6.09E+00	4.25E+01	5.16E-170	2.65E-168	3.77E+02
NAA25	3.48E-01	6.06E+00	4.24E+01	7.89E-170	4.02E-168	3.77E+02
METTL8	3.83E-01	5.94E+00	4.24E+01	9.48E-170	4.79E-168	3.77E+02
MPZL3	-7.12E-01	6.25E+00	-4.24E+01	1.07E-169	5.38E-168	3.77E+02
RPS27AP8	2.42E+00	3.48E+00	4.23E+01	2.91E-169	1.45E-167	3.77E+02
DKFZP434A062	2.51E+00	3.11E+00	4.23E+01	3.17E-169	1.57E-167	3.77E+02
SIRT7	-3.80E-01	6.41E+00	-4.24E+01	8.64E-170	4.40E-168	3.77E+02
NINJ1	-7.39E-01	6.53E+00	-4.24E+01	9.26E-170	4.69E-168	3.77E+02
IFITM2	-7.50E-01	6.90E+00	-4.24E+01	7.23E-170	3.69E-168	3.76E+02
SEC14L1	-4.76E-01	6.65E+00	-4.24E+01	8.67E-170	4.40E-168	3.76E+02
POLR1A	3.03E-01	6.17E+00	4.24E+01	1.35E-169	6.79E-168	3.76E+02
ASS1P2	2.22E+00	3.84E+00	4.22E+01	5.12E-169	2.52E-167	3.76E+02
ANKRD26P4	2.23E+00	3.00E+00	4.22E+01	5.49E-169	2.70E-167	3.76E+02
SLC16A3	-6.57E-01	6.67E+00	-4.24E+01	1.27E-169	6.38E-168	3.76E+02
APMAP	-4.53E-01	6.66E+00	-4.24E+01	1.47E-169	7.37E-168	3.76E+02
DENND2D	-3.58E-01	6.41E+00	-4.23E+01	1.92E-169	9.57E-168	3.76E+02
PCDHGA8	2.67E+00	3.39E+00	4.22E+01	7.59E-169	3.73E-167	3.76E+02
LOC100420053	2.22E+00	3.02E+00	4.22E+01	9.06E-169	4.44E-167	3.76E+02
FRMD5	2.27E+00	4.22E+00	4.22E+01	9.99E-169	4.87E-167	3.75E+02
C3orf49	2.32E+00	3.19E+00	4.21E+01	1.51E-168	7.32E-167	3.75E+02
CEBPB	-7.18E-01	6.59E+00	-4.23E+01	3.85E-169	1.91E-167	3.75E+02
HEATR1	3.05E-01	6.18E+00	4.22E+01	4.88E-169	2.41E-167	3.75E+02
RPL9P11	2.35E+00	3.55E+00	4.21E+01	1.78E-168	8.61E-167	3.75E+02
GBP2	-5.73E-01	6.61E+00	-4.22E+01	4.67E-169	2.31E-167	3.75E+02
TOGARAM1	5.35E-01	5.82E+00	4.22E+01	9.95E-169	4.86E-167	3.75E+02
TSR2	-2.69E-01	6.14E+00	-4.21E+01	1.14E-168	5.53E-167	3.74E+02
HHATL	-2.70E+00	3.89E+00	-4.20E+01	3.62E-168	1.74E-166	3.74E+02
OCRL	3.26E-01	6.02E+00	4.21E+01	1.45E-168	7.01E-167	3.74E+02
FBXO22	3.20E-01	6.07E+00	4.21E+01	1.71E-168	8.28E-167	3.74E+02
CBX5	2.68E-01	6.36E+00	4.21E+01	1.32E-168	6.39E-167	3.74E+02
RPL18P10	2.22E+00	4.13E+00	4.20E+01	6.11E-168	2.92E-166	3.74E+02
ZNF618	9.37E-01	5.64E+00	4.20E+01	4.67E-168	2.24E-166	3.73E+02
ZNF70	8.18E-01	5.67E+00	4.20E+01	4.47E-168	2.14E-166	3.73E+02
OR52V1P	2.34E+00	3.06E+00	4.19E+01	8.44E-168	3.99E-166	3.73E+02
CLDN20	2.48E+00	3.76E+00	4.19E+01	9.52E-168	4.50E-166	3.73E+02
NEU1	-3.20E-01	6.36E+00	-4.20E+01	3.06E-168	1.47E-166	3.73E+02
LOC100129707	2.45E+00	3.37E+00	4.19E+01	1.21E-167	5.72E-166	3.73E+02
EIF1AXP2	1.93E+00	2.76E+00	4.18E+01	1.81E-167	8.47E-166	3.73E+02
RMC1	-2.71E-01	6.32E+00	-4.19E+01	7.00E-168	3.33E-166	3.72E+02
CCNB2P1	2.35E+00	3.08E+00	4.18E+01	2.70E-167	1.25E-165	3.72E+02
TRAPPC14	-4.17E-01	6.38E+00	-4.19E+01	7.08E-168	3.36E-166	3.72E+02
HEIH	-4.64E-01	6.36E+00	-4.19E+01	7.52E-168	3.56E-166	3.72E+02
NECAP2	-2.35E-01	6.46E+00	-4.19E+01	6.90E-168	3.29E-166	3.72E+02
SEH1L	2.78E-01	6.11E+00	4.19E+01	1.55E-167	7.27E-166	3.72E+02
GUF1	2.19E-01	6.09E+00	4.18E+01	2.20E-167	1.03E-165	3.71E+02
HMGN1P10	2.12E+00	2.92E+00	4.17E+01	7.82E-167	3.58E-165	3.71E+02
RAB24	-5.65E-01	6.49E+00	-4.18E+01	2.29E-167	1.07E-165	3.71E+02
LRRC63	2.26E+00	3.91E+00	4.17E+01	9.16E-167	4.17E-165	3.71E+02
NFKB2	-5.11E-01	6.44E+00	-4.18E+01	2.62E-167	1.22E-165	3.71E+02
DTWD1	3.83E-01	5.89E+00	4.17E+01	4.73E-167	2.18E-165	3.71E+02
EEF1D	-3.08E-01	6.71E+00	-4.18E+01	2.52E-167	1.18E-165	3.71E+02
MRPS6P1	2.20E+00	3.07E+00	4.16E+01	1.47E-166	6.63E-165	3.71E+02
GABARAPL2	-4.33E-01	6.50E+00	-4.18E+01	3.53E-167	1.63E-165	3.71E+02
SOD2	-5.20E-01	6.78E+00	-4.18E+01	2.89E-167	1.34E-165	3.70E+02
RPL22P23	1.87E+00	2.72E+00	4.16E+01	1.62E-166	7.28E-165	3.70E+02
RNASEK	-4.73E-01	6.62E+00	-4.18E+01	3.63E-167	1.68E-165	3.70E+02
NRAP	-3.23E+00	4.05E+00	-4.16E+01	2.00E-166	8.95E-165	3.70E+02
DUSP13	-3.16E+00	4.75E+00	-4.16E+01	2.06E-166	9.23E-165	3.70E+02
ZFAND2B	-3.69E-01	6.39E+00	-4.17E+01	5.35E-167	2.46E-165	3.70E+02
DAPK1-IT1	2.48E+00	3.04E+00	4.16E+01	2.29E-166	1.02E-164	3.70E+02
VASP	-5.27E-01	6.73E+00	-4.17E+01	4.74E-167	2.18E-165	3.70E+02
RN7SL285P	2.34E+00	3.15E+00	4.16E+01	2.46E-166	1.10E-164	3.70E+02
PFKFB3	-6.33E-01	6.63E+00	-4.17E+01	5.82E-167	2.67E-165	3.70E+02
PPARA	3.13E-01	6.04E+00	4.17E+01	8.74E-167	3.99E-165	3.70E+02
RPSAP6	2.28E+00	3.05E+00	4.15E+01	3.08E-166	1.36E-164	3.70E+02
ZZZ3	4.09E-01	6.03E+00	4.17E+01	1.05E-166	4.79E-165	3.70E+02
SAMD13	2.26E+00	3.97E+00	4.15E+01	3.67E-166	1.62E-164	3.70E+02
RPL37P9	1.99E+00	2.82E+00	4.15E+01	4.09E-166	1.80E-164	3.70E+02
DNAJB2	-5.47E-01	6.39E+00	-4.17E+01	1.13E-166	5.11E-165	3.69E+02
FTL	-4.89E-01	7.05E+00	-4.17E+01	6.94E-167	3.18E-165	3.69E+02
TUBGCP4	2.74E-01	6.14E+00	4.16E+01	1.48E-166	6.65E-165	3.69E+02
TNFRSF14	-4.44E-01	6.57E+00	-4.16E+01	1.17E-166	5.30E-165	3.69E+02
TAFAZZIN	-3.21E-01	6.44E+00	-4.16E+01	1.49E-166	6.69E-165	3.69E+02
GNB2	-4.90E-01	6.72E+00	-4.16E+01	1.24E-166	5.60E-165	3.69E+02
LOC100131496	2.45E+00	4.06E+00	4.15E+01	6.94E-166	3.02E-164	3.69E+02
LSM10	-4.34E-01	6.27E+00	-4.16E+01	2.54E-166	1.13E-164	3.69E+02
RN7SL280P	2.29E+00	3.08E+00	4.14E+01	9.34E-166	4.04E-164	3.69E+02
TRIM24	3.07E-01	6.17E+00	4.16E+01	2.72E-166	1.21E-164	3.69E+02
GSDMD	-3.73E-01	6.53E+00	-4.16E+01	2.55E-166	1.13E-164	3.68E+02
TYW3	3.76E-01	5.91E+00	4.15E+01	4.95E-166	2.17E-164	3.68E+02
SLC35G6	2.23E+00	3.73E+00	4.14E+01	1.51E-165	6.48E-164	3.68E+02
MMS22L	5.05E-01	5.88E+00	4.15E+01	6.81E-166	2.97E-164	3.68E+02
MKNK2	-3.91E-01	6.68E+00	-4.15E+01	4.22E-166	1.86E-164	3.68E+02
TRBVB	2.82E+00	3.06E+00	4.13E+01	2.18E-165	9.29E-164	3.68E+02
IK	-2.71E-01	6.52E+00	-4.15E+01	4.91E-166	2.16E-164	3.68E+02
NDC1	4.00E-01	5.97E+00	4.14E+01	1.01E-165	4.37E-164	3.68E+02
MAP2K3	-4.72E-01	6.64E+00	-4.15E+01	5.95E-166	2.60E-164	3.68E+02
INO80E	-2.96E-01	6.36E+00	-4.14E+01	8.40E-166	3.65E-164	3.67E+02
MAMDC2-AS1	2.76E+00	3.52E+00	4.13E+01	3.13E-165	1.33E-163	3.67E+02
PEF1	-3.25E-01	6.41E+00	-4.14E+01	8.50E-166	3.69E-164	3.67E+02
SLC25A37	-5.62E-01	6.88E+00	-4.15E+01	6.36E-166	2.78E-164	3.67E+02
MIAT	-6.52E-01	6.43E+00	-4.14E+01	1.06E-165	4.58E-164	3.67E+02
CARS1	-2.99E-01	6.44E+00	-4.14E+01	1.00E-165	4.32E-164	3.67E+02
TFE3	-4.47E-01	6.59E+00	-4.14E+01	9.21E-166	3.99E-164	3.67E+02
ZNF197-AS1	2.34E+00	3.04E+00	4.13E+01	5.07E-165	2.14E-163	3.67E+02
POLD4	-4.04E-01	6.43E+00	-4.14E+01	1.77E-165	7.57E-164	3.67E+02
CTBP2P7	2.14E+00	2.92E+00	4.12E+01	7.72E-165	3.24E-163	3.67E+02
TMTC4	4.49E-01	5.81E+00	4.13E+01	3.84E-165	1.62E-163	3.66E+02
FTH1	-5.20E-01	7.03E+00	-4.14E+01	1.49E-165	6.38E-164	3.66E+02
KARS1P1	2.28E+00	3.00E+00	4.12E+01	1.00E-164	4.19E-163	3.66E+02
GDI1	-3.61E-01	6.64E+00	-4.13E+01	2.05E-165	8.74E-164	3.66E+02
KRR1	3.46E-01	6.07E+00	4.13E+01	3.23E-165	1.37E-163	3.66E+02
CLN3	-3.20E-01	6.43E+00	-4.13E+01	2.53E-165	1.08E-163	3.66E+02
CSNK1G2	-3.31E-01	6.56E+00	-4.13E+01	2.62E-165	1.12E-163	3.66E+02
RPL6P6	2.51E+00	3.35E+00	4.12E+01	1.25E-164	5.20E-163	3.66E+02
RAD52	3.25E-01	5.91E+00	4.12E+01	1.05E-164	4.40E-163	3.65E+02
THOC2	2.27E-01	6.33E+00	4.12E+01	6.45E-165	2.72E-163	3.65E+02
UBALD2	-4.98E-01	6.56E+00	-4.12E+01	7.33E-165	3.09E-163	3.65E+02
SETDB2	2.89E-01	6.09E+00	4.12E+01	1.13E-164	4.71E-163	3.65E+02
LOC339059	2.18E+00	4.04E+00	4.10E+01	3.80E-164	1.57E-162	3.65E+02
LOC100420298	2.16E+00	2.91E+00	4.10E+01	4.24E-164	1.74E-162	3.65E+02
KRT6B	-2.55E+00	3.53E+00	-4.10E+01	4.51E-164	1.85E-162	3.65E+02
ADAM8	-6.27E-01	6.66E+00	-4.12E+01	1.01E-164	4.24E-163	3.65E+02
YPEL5P2	2.25E+00	3.11E+00	4.10E+01	4.80E-164	1.96E-162	3.65E+02
PSMB9	-4.56E-01	6.41E+00	-4.12E+01	1.30E-164	5.41E-163	3.65E+02
MTCO2P11	2.35E+00	3.76E+00	4.10E+01	5.60E-164	2.29E-162	3.65E+02
NARF	-4.29E-01	6.60E+00	-4.11E+01	1.37E-164	5.69E-163	3.64E+02
RSKR	4.76E-01	5.83E+00	4.10E+01	3.83E-164	1.58E-162	3.64E+02
FBXW5	-3.71E-01	6.54E+00	-4.11E+01	2.09E-164	8.67E-163	3.64E+02
AKAP17A	-2.90E-01	6.56E+00	-4.11E+01	2.23E-164	9.23E-163	3.64E+02
RPL18AP2	2.29E+00	3.19E+00	4.09E+01	1.15E-163	4.64E-162	3.64E+02
SMIM29	-3.84E-01	6.08E+00	-4.10E+01	4.57E-164	1.87E-162	3.64E+02
RN7SL258P	1.99E+00	2.82E+00	4.09E+01	2.12E-163	8.53E-162	3.63E+02
FAM186B	2.28E+00	4.30E+00	4.09E+01	1.98E-163	7.98E-162	3.63E+02
SMARCAD1	4.02E-01	6.02E+00	4.10E+01	7.54E-164	3.07E-162	3.63E+02
DFFA	1.92E-01	6.18E+00	4.10E+01	7.69E-164	3.13E-162	3.63E+02
ABHD16A	-3.60E-01	6.44E+00	-4.10E+01	6.68E-164	2.73E-162	3.63E+02
TIMM17B	-3.80E-01	6.29E+00	-4.10E+01	8.01E-164	3.25E-162	3.63E+02
HMOX2	-3.03E-01	6.28E+00	-4.09E+01	1.55E-163	6.27E-162	3.62E+02
SAT1	-5.21E-01	6.81E+00	-4.09E+01	1.36E-163	5.52E-162	3.62E+02
RPSAP21	2.15E+00	2.96E+00	4.07E+01	1.05E-162	4.18E-161	3.62E+02
ENPP7P1	2.35E+00	3.20E+00	4.07E+01	1.38E-162	5.44E-161	3.61E+02
PCDHGC4	2.53E+00	3.58E+00	4.07E+01	1.34E-162	5.29E-161	3.61E+02
IRF9	-3.87E-01	6.49E+00	-4.08E+01	3.50E-163	1.41E-161	3.61E+02
RBCK1	-3.21E-01	6.53E+00	-4.08E+01	3.60E-163	1.45E-161	3.61E+02
SAMM50P1	2.19E+00	2.87E+00	4.06E+01	2.18E-162	8.55E-161	3.61E+02
SDF4	-2.52E-01	6.50E+00	-4.08E+01	4.70E-163	1.89E-161	3.61E+02
PSMD13	-2.93E-01	6.51E+00	-4.08E+01	4.79E-163	1.92E-161	3.61E+02
CD300A	-6.28E-01	6.55E+00	-4.08E+01	6.21E-163	2.48E-161	3.61E+02
RPS15AP12	2.23E+00	3.37E+00	4.06E+01	2.78E-162	1.09E-160	3.61E+02
LINC02701	2.27E+00	4.16E+00	4.06E+01	2.74E-162	1.07E-160	3.61E+02
CEP152	4.39E-01	5.91E+00	4.07E+01	1.24E-162	4.93E-161	3.61E+02
RPS3AP34	2.36E+00	3.98E+00	4.06E+01	3.36E-162	1.31E-160	3.60E+02
LOC100420680	2.39E+00	3.34E+00	4.06E+01	3.78E-162	1.47E-160	3.60E+02
TEX10	2.41E-01	6.15E+00	4.07E+01	1.32E-162	5.26E-161	3.60E+02
LIMD2	-4.00E-01	6.68E+00	-4.07E+01	9.64E-163	3.85E-161	3.60E+02
STAU2-AS1	2.33E+00	3.29E+00	4.05E+01	5.49E-162	2.13E-160	3.60E+02
PPIAP90	2.26E+00	3.30E+00	4.05E+01	5.97E-162	2.31E-160	3.60E+02
DAXX	-2.23E-01	6.43E+00	-4.07E+01	1.43E-162	5.62E-161	3.60E+02
SMIM40	-2.23E-01	6.43E+00	-4.07E+01	1.43E-162	5.62E-161	3.60E+02
PSMB10	-4.00E-01	6.46E+00	-4.06E+01	2.03E-162	7.98E-161	3.60E+02
ARL13A	2.20E+00	3.11E+00	4.05E+01	8.82E-162	3.39E-160	3.60E+02
TNFRSF1B	-6.28E-01	6.76E+00	-4.06E+01	1.80E-162	7.10E-161	3.59E+02
QRSL1P3	2.39E+00	3.56E+00	4.05E+01	9.40E-162	3.60E-160	3.59E+02
ZRANB3	6.80E-01	5.56E+00	4.05E+01	6.70E-162	2.59E-160	3.59E+02
CENPCP1	2.29E+00	3.50E+00	4.05E+01	1.11E-161	4.26E-160	3.59E+02
KIF21B	-3.67E-01	6.55E+00	-4.06E+01	2.81E-162	1.10E-160	3.59E+02
TBC1D24	3.31E-01	6.03E+00	4.05E+01	4.57E-162	1.78E-160	3.59E+02
MTND1P9	2.33E+00	3.14E+00	4.04E+01	1.77E-161	6.74E-160	3.59E+02
ACTG2	-3.11E+00	4.42E+00	-4.04E+01	1.79E-161	6.78E-160	3.59E+02
AGO3	2.53E-01	6.26E+00	4.05E+01	6.86E-162	2.65E-160	3.58E+02
SLC15A4	-4.30E-01	6.46E+00	-4.05E+01	8.11E-162	3.13E-160	3.58E+02
APOL2	-4.10E-01	6.37E+00	-4.05E+01	8.80E-162	3.38E-160	3.58E+02
CYTIP	-5.63E-01	6.61E+00	-4.05E+01	8.20E-162	3.16E-160	3.58E+02
LDLRAD4-AS1	2.56E+00	3.24E+00	4.03E+01	4.25E-161	1.60E-159	3.58E+02
RAB40AL	2.45E+00	3.21E+00	4.03E+01	4.40E-161	1.66E-159	3.58E+02
SCARNA7	2.69E+00	3.98E+00	4.03E+01	4.88E-161	1.82E-159	3.58E+02
PLEKHJ1	-3.25E-01	6.28E+00	-4.04E+01	1.54E-161	5.86E-160	3.58E+02
MPHOSPH9	4.16E-01	6.10E+00	4.04E+01	1.78E-161	6.76E-160	3.58E+02
FLJ42393	2.26E+00	4.19E+00	4.03E+01	5.51E-161	2.06E-159	3.58E+02
B2M	-3.35E-01	7.06E+00	-4.05E+01	8.89E-162	3.41E-160	3.58E+02
RPL11P4	1.95E+00	2.78E+00	4.03E+01	7.57E-161	2.81E-159	3.57E+02
IL4R	-5.96E-01	6.64E+00	-4.04E+01	1.65E-161	6.30E-160	3.57E+02
FAM98C	-3.56E-01	6.12E+00	-4.03E+01	2.99E-161	1.13E-159	3.57E+02
ZNF101P2	2.28E+00	3.47E+00	4.02E+01	9.64E-161	3.57E-159	3.57E+02
TOM1	-5.19E-01	6.57E+00	-4.04E+01	2.30E-161	8.73E-160	3.57E+02
LINC01670	2.43E+00	3.41E+00	4.02E+01	1.07E-160	3.96E-159	3.57E+02
KRTAP5-7	2.33E+00	3.12E+00	4.02E+01	1.13E-160	4.15E-159	3.57E+02
RN7SL141P	2.14E+00	2.93E+00	4.02E+01	1.52E-160	5.56E-159	3.57E+02
ZNF276	-2.68E-01	6.53E+00	-4.03E+01	3.55E-161	1.34E-159	3.57E+02
RHBDD2	-4.56E-01	6.42E+00	-4.03E+01	4.71E-161	1.77E-159	3.56E+02
TBC1D10A	-3.78E-01	6.25E+00	-4.03E+01	6.30E-161	2.35E-159	3.56E+02
FLOT1	-6.31E-01	6.67E+00	-4.03E+01	4.77E-161	1.79E-159	3.56E+02
KAT6B	3.61E-01	6.17E+00	4.03E+01	6.69E-161	2.49E-159	3.56E+02
MGAT1	-3.79E-01	6.69E+00	-4.03E+01	4.80E-161	1.80E-159	3.56E+02
LOC100128007	2.56E+00	3.22E+00	4.01E+01	2.75E-160	1.00E-158	3.56E+02
CEP85	2.79E-01	6.11E+00	4.02E+01	8.47E-161	3.14E-159	3.56E+02
TUBA4A	-7.22E-01	6.60E+00	-4.03E+01	6.98E-161	2.60E-159	3.56E+02
SPART-AS1	2.43E+00	3.35E+00	4.01E+01	3.06E-160	1.11E-158	3.56E+02
KRT18P7	2.27E+00	3.81E+00	4.01E+01	4.89E-160	1.76E-158	3.55E+02
RREB1	2.43E-01	6.38E+00	4.02E+01	1.26E-160	4.64E-159	3.55E+02
NDEL1	-4.04E-01	6.55E+00	-4.02E+01	1.25E-160	4.59E-159	3.55E+02
EFHD2	-4.62E-01	6.74E+00	-4.02E+01	1.07E-160	3.96E-159	3.55E+02
CC2D1B	-2.13E-01	6.36E+00	-4.02E+01	1.43E-160	5.24E-159	3.55E+02
MTND5P14	2.26E+00	4.11E+00	4.00E+01	5.57E-160	2.00E-158	3.55E+02
MSH6	2.02E-01	6.28E+00	4.02E+01	1.52E-160	5.55E-159	3.55E+02
NPIPB4	3.00E-01	6.21E+00	4.02E+01	1.73E-160	6.31E-159	3.55E+02
STK10	-3.36E-01	6.72E+00	-4.02E+01	1.39E-160	5.10E-159	3.55E+02
PLET1	2.21E+00	3.01E+00	4.00E+01	8.65E-160	3.10E-158	3.55E+02
SLC45A4	-5.86E-01	6.40E+00	-4.01E+01	2.58E-160	9.37E-159	3.55E+02
TTLL5	2.67E-01	6.08E+00	4.01E+01	3.38E-160	1.22E-158	3.55E+02
CDK11B	-2.75E-01	6.43E+00	-4.01E+01	2.90E-160	1.05E-158	3.55E+02
MORF4L1P4	2.28E+00	3.07E+00	4.00E+01	1.32E-159	4.71E-158	3.55E+02
UBC	-4.09E-01	7.02E+00	-4.01E+01	2.30E-160	8.40E-159	3.54E+02
CCDC168	2.30E+00	3.74E+00	3.99E+01	1.61E-159	5.72E-158	3.54E+02
ZNF621	3.47E-01	6.02E+00	4.00E+01	5.99E-160	2.15E-158	3.54E+02
RHOT2	-2.98E-01	6.51E+00	-4.01E+01	3.91E-160	1.41E-158	3.54E+02
RN7SL502P	2.22E+00	3.13E+00	3.99E+01	2.30E-159	8.15E-158	3.54E+02
BCL3	-5.72E-01	6.50E+00	-4.00E+01	5.56E-160	2.00E-158	3.54E+02
RPL3P6	2.27E+00	4.13E+00	3.99E+01	2.59E-159	9.13E-158	3.54E+02
LOC100130664	2.48E+00	3.67E+00	3.99E+01	2.92E-159	1.03E-157	3.54E+02
CSNK1A1L	-2.85E+00	4.35E+00	-3.98E+01	3.88E-159	1.36E-157	3.53E+02
RCN1	3.52E-01	6.06E+00	3.99E+01	1.66E-159	5.91E-158	3.53E+02
PDLIM7	-5.75E-01	6.54E+00	-4.00E+01	1.36E-159	4.85E-158	3.53E+02
HACD3	3.32E-01	6.06E+00	3.99E+01	1.88E-159	6.68E-158	3.53E+02
HBB	-1.03E+00	7.22E+00	-4.00E+01	1.17E-159	4.18E-158	3.53E+02
RNU4-25P	2.14E+00	2.90E+00	3.98E+01	7.98E-159	2.77E-157	3.53E+02
PHF14	3.27E-01	6.09E+00	3.99E+01	2.50E-159	8.82E-158	3.53E+02
ORMDL3	-3.31E-01	6.32E+00	-3.99E+01	2.20E-159	7.81E-158	3.53E+02
FOXRED2	6.80E-01	5.68E+00	3.98E+01	4.66E-159	1.63E-157	3.53E+02
MARK3P1	2.15E+00	2.88E+00	3.97E+01	1.03E-158	3.54E-157	3.52E+02
RPS10P15	2.14E+00	3.77E+00	3.98E+01	9.82E-159	3.40E-157	3.52E+02
RAC2	-3.95E-01	6.85E+00	-3.99E+01	2.10E-159	7.47E-158	3.52E+02
RNF113A	-2.71E-01	6.16E+00	-3.98E+01	4.50E-159	1.58E-157	3.52E+02
ZNF724	2.33E+00	4.29E+00	3.97E+01	1.46E-158	5.03E-157	3.52E+02
PRKD2	-4.29E-01	6.54E+00	-3.99E+01	3.65E-159	1.28E-157	3.52E+02
RPL11P1	2.34E+00	3.25E+00	3.97E+01	1.74E-158	5.96E-157	3.52E+02
CNN1	-2.73E+00	4.48E+00	-3.97E+01	1.82E-158	6.22E-157	3.52E+02
PCDHGB3	2.69E+00	3.67E+00	3.97E+01	1.92E-158	6.55E-157	3.52E+02
MRPL53P1	2.19E+00	3.79E+00	3.97E+01	2.12E-158	7.22E-157	3.52E+02
AURKAIP1	-4.84E-01	6.32E+00	-3.98E+01	6.33E-159	2.21E-157	3.52E+02
SUGT1P3	2.03E+00	4.16E+00	3.97E+01	2.23E-158	7.56E-157	3.52E+02
ARF5	-3.78E-01	6.50E+00	-3.98E+01	5.44E-159	1.90E-157	3.52E+02
RPS8P9	2.10E+00	4.05E+00	3.97E+01	2.30E-158	7.81E-157	3.52E+02
PLSCR3	-3.40E-01	6.30E+00	-3.98E+01	6.99E-159	2.44E-157	3.52E+02
ZNF730	2.93E+00	3.52E+00	3.97E+01	2.54E-158	8.61E-157	3.51E+02
PRAF2	-4.22E-01	6.18E+00	-3.97E+01	1.02E-158	3.54E-157	3.51E+02
COTL1	-5.16E-01	6.82E+00	-3.98E+01	5.96E-159	2.08E-157	3.51E+02
GRK6	-4.26E-01	6.64E+00	-3.98E+01	7.15E-159	2.49E-157	3.51E+02
OTUD4	3.00E-01	6.23E+00	3.98E+01	9.28E-159	3.22E-157	3.51E+02
TNIP1	-4.22E-01	6.69E+00	-3.98E+01	7.94E-159	2.76E-157	3.51E+02
MRPL42	2.70E-01	6.14E+00	3.97E+01	1.34E-158	4.60E-157	3.51E+02
PSMB4	-2.49E-01	6.54E+00	-3.98E+01	9.85E-159	3.40E-157	3.51E+02
ANKRD44-IT1	2.23E+00	4.00E+00	3.96E+01	4.94E-158	1.66E-156	3.51E+02
PPP2R5B	-5.25E-01	6.25E+00	-3.97E+01	1.76E-158	6.02E-157	3.51E+02
SRA1	-3.90E-01	6.39E+00	-3.97E+01	1.55E-158	5.30E-157	3.51E+02
EHBP1	3.37E-01	5.95E+00	3.96E+01	2.88E-158	9.74E-157	3.50E+02
WDR1	-3.09E-01	6.73E+00	-3.97E+01	1.66E-158	5.70E-157	3.50E+02
RN7SL330P	1.97E+00	2.79E+00	3.95E+01	1.02E-157	3.37E-156	3.50E+02
KIZ-AS1	2.29E+00	3.57E+00	3.95E+01	1.18E-157	3.89E-156	3.50E+02
REV3L	3.51E-01	6.13E+00	3.96E+01	3.83E-158	1.29E-156	3.50E+02
BDP1	4.32E-01	6.12E+00	3.96E+01	4.04E-158	1.36E-156	3.50E+02
SAMD11P1	2.31E+00	3.48E+00	3.95E+01	1.37E-157	4.51E-156	3.50E+02
ESS2	-2.95E-01	6.19E+00	-3.96E+01	4.98E-158	1.67E-156	3.50E+02
CSNK1D	-3.46E-01	6.68E+00	-3.96E+01	3.24E-158	1.09E-156	3.50E+02
TMA16	3.84E-01	5.81E+00	3.95E+01	7.99E-158	2.65E-156	3.50E+02
CBX7	-4.09E-01	6.37E+00	-3.96E+01	4.98E-158	1.67E-156	3.50E+02
ANAPC1	2.73E-01	6.21E+00	3.96E+01	6.13E-158	2.05E-156	3.49E+02
TBCB	-3.40E-01	6.35E+00	-3.96E+01	6.08E-158	2.04E-156	3.49E+02
MTR	3.59E-01	6.13E+00	3.95E+01	7.99E-158	2.65E-156	3.49E+02
PSMC2P1	1.96E+00	2.85E+00	3.94E+01	3.09E-157	1.01E-155	3.49E+02
RBM26	2.16E-01	6.36E+00	3.95E+01	7.12E-158	2.38E-156	3.49E+02
CD55	-5.15E-01	6.70E+00	-3.96E+01	6.28E-158	2.10E-156	3.49E+02
CCND3	-3.85E-01	6.71E+00	-3.95E+01	7.48E-158	2.49E-156	3.49E+02
RPS12P7	1.93E+00	2.80E+00	3.94E+01	4.26E-157	1.38E-155	3.49E+02
ANKZF1	-3.34E-01	6.47E+00	-3.95E+01	9.60E-158	3.18E-156	3.49E+02
OAZ1	-4.61E-01	6.90E+00	-3.95E+01	7.28E-158	2.43E-156	3.49E+02
VPS9D1	-6.12E-01	6.39E+00	-3.95E+01	1.42E-157	4.65E-156	3.49E+02
CCDC169	2.70E+00	3.85E+00	3.94E+01	4.85E-157	1.56E-155	3.48E+02
LOC100129844	2.57E+00	3.81E+00	3.93E+01	5.01E-157	1.61E-155	3.48E+02
IQSEC1	-4.50E-01	6.59E+00	-3.95E+01	1.23E-157	4.04E-156	3.48E+02
PPP1R18	-4.45E-01	6.74E+00	-3.95E+01	1.13E-157	3.72E-156	3.48E+02
LOC107987457	-4.45E-01	6.74E+00	-3.95E+01	1.13E-157	3.72E-156	3.48E+02
RPL23AP52	1.99E+00	2.84E+00	3.93E+01	7.85E-157	2.50E-155	3.48E+02
ERI3-IT1	2.32E+00	3.49E+00	3.93E+01	7.84E-157	2.50E-155	3.48E+02
THEMIS2	-4.96E-01	6.70E+00	-3.95E+01	1.68E-157	5.53E-156	3.48E+02
EZH1	-3.09E-01	6.53E+00	-3.94E+01	1.95E-157	6.39E-156	3.48E+02
SKP2	3.30E-01	5.96E+00	3.94E+01	3.34E-157	1.09E-155	3.48E+02
TSC22D4	-3.97E-01	6.60E+00	-3.94E+01	2.04E-157	6.68E-156	3.48E+02
ERMP1	3.78E-01	6.10E+00	3.94E+01	3.07E-157	1.00E-155	3.48E+02
RPL26P6	2.13E+00	3.75E+00	3.93E+01	1.02E-156	3.25E-155	3.48E+02
INTS2	4.54E-01	5.85E+00	3.94E+01	4.52E-157	1.46E-155	3.48E+02
GAPDHP51	2.30E+00	3.23E+00	3.93E+01	1.18E-156	3.73E-155	3.48E+02
CYP20A1	2.54E-01	6.10E+00	3.94E+01	3.65E-157	1.18E-155	3.48E+02
MTCO2P19	2.02E+00	2.80E+00	3.93E+01	1.28E-156	4.05E-155	3.48E+02
RPS2P47	2.13E+00	4.22E+00	3.93E+01	1.16E-156	3.66E-155	3.48E+02
MAP7D3	3.36E-01	5.96E+00	3.94E+01	4.49E-157	1.45E-155	3.48E+02
BRCA2	6.92E-01	5.77E+00	3.93E+01	6.22E-157	1.99E-155	3.48E+02
UPP1	-8.58E-01	6.50E+00	-3.94E+01	3.90E-157	1.26E-155	3.48E+02
OTUD5	-3.13E-01	6.52E+00	-3.94E+01	3.06E-157	9.99E-156	3.48E+02
STX10	-4.61E-01	6.47E+00	-3.94E+01	3.57E-157	1.16E-155	3.47E+02
ABCE1	3.25E-01	6.16E+00	3.94E+01	4.59E-157	1.48E-155	3.47E+02
LOC729126	2.22E+00	3.08E+00	3.92E+01	1.70E-156	5.34E-155	3.47E+02
TAS2R3	2.50E+00	3.25E+00	3.92E+01	1.90E-156	5.96E-155	3.47E+02
PSME1	-3.05E-01	6.62E+00	-3.94E+01	3.87E-157	1.26E-155	3.47E+02
CEP57L1	6.73E-01	5.58E+00	3.93E+01	1.22E-156	3.84E-155	3.47E+02
LOC643342	2.03E+00	2.87E+00	3.92E+01	2.34E-156	7.30E-155	3.47E+02
PAICS	2.83E-01	6.25E+00	3.93E+01	6.21E-157	1.99E-155	3.47E+02
ZFYVE27	-2.79E-01	6.35E+00	-3.93E+01	6.53E-157	2.09E-155	3.47E+02
SCEL	-2.35E+00	3.41E+00	-3.92E+01	2.79E-156	8.68E-155	3.47E+02
TRIM39	-2.80E-01	6.17E+00	-3.93E+01	8.47E-157	2.69E-155	3.47E+02
GMEB2	-2.73E-01	6.28E+00	-3.93E+01	7.84E-157	2.50E-155	3.47E+02
DGUOK	-2.49E-01	6.25E+00	-3.93E+01	9.78E-157	3.10E-155	3.47E+02
HEATR5A-DT	2.14E+00	3.81E+00	3.91E+01	3.83E-156	1.18E-154	3.47E+02
ARAP1	-3.88E-01	6.74E+00	-3.93E+01	7.13E-157	2.28E-155	3.47E+02
GPKOW	-2.70E-01	6.16E+00	-3.92E+01	1.40E-156	4.42E-155	3.46E+02
WIPI1	-6.10E-01	6.25E+00	-3.92E+01	1.59E-156	4.98E-155	3.46E+02
ATG4D	-3.38E-01	6.25E+00	-3.92E+01	1.39E-156	4.39E-155	3.46E+02
RRS1-AS1	2.20E+00	3.59E+00	3.91E+01	5.24E-156	1.61E-154	3.46E+02
RPS26P27	2.06E+00	2.92E+00	3.91E+01	6.05E-156	1.86E-154	3.46E+02
DNM1L	2.06E-01	6.28E+00	3.92E+01	1.52E-156	4.77E-155	3.46E+02
LOC401703	2.13E+00	2.90E+00	3.91E+01	6.88E-156	2.10E-154	3.46E+02
ADAM19	-6.70E-01	6.39E+00	-3.92E+01	1.96E-156	6.13E-155	3.46E+02
H2AC6	-5.46E-01	6.50E+00	-3.92E+01	2.16E-156	6.75E-155	3.46E+02
CDC34	-5.84E-01	6.44E+00	-3.92E+01	2.40E-156	7.48E-155	3.46E+02
TMEM120A	-7.27E-01	6.36E+00	-3.92E+01	2.94E-156	9.14E-155	3.46E+02
GABARAPL1	-5.53E-01	6.43E+00	-3.92E+01	2.92E-156	9.09E-155	3.45E+02
WDR12	3.70E-01	5.98E+00	3.91E+01	4.18E-156	1.29E-154	3.45E+02
GK	-5.29E-01	6.43E+00	-3.92E+01	3.04E-156	9.42E-155	3.45E+02
RAB4B	-4.26E-01	6.39E+00	-3.92E+01	3.08E-156	9.54E-155	3.45E+02
TGFBRAP1	2.42E-01	6.23E+00	3.91E+01	3.79E-156	1.17E-154	3.45E+02
URB2	5.67E-01	5.69E+00	3.91E+01	7.82E-156	2.38E-154	3.45E+02
RPL34P13	1.93E+00	2.78E+00	3.90E+01	1.60E-155	4.84E-154	3.45E+02
POLR1B	3.27E-01	6.00E+00	3.91E+01	6.52E-156	2.00E-154	3.45E+02
CCDC88B	-4.50E-01	6.66E+00	-3.91E+01	4.58E-156	1.41E-154	3.45E+02
ICE2	2.90E-01	6.11E+00	3.91E+01	7.22E-156	2.20E-154	3.45E+02
PSME2P4	2.27E+00	3.36E+00	3.89E+01	2.56E-155	7.68E-154	3.45E+02
NUDT22	-3.74E-01	6.26E+00	-3.91E+01	7.33E-156	2.23E-154	3.45E+02
CSF3R	-5.17E-01	7.03E+00	-3.91E+01	3.97E-156	1.22E-154	3.45E+02
SARS1	-2.48E-01	6.47E+00	-3.91E+01	7.03E-156	2.14E-154	3.44E+02
MAP7D1	-3.37E-01	6.59E+00	-3.91E+01	6.74E-156	2.06E-154	3.44E+02
DAPK3	-3.27E-01	6.29E+00	-3.91E+01	8.88E-156	2.69E-154	3.44E+02
ARPC4	-4.20E-01	6.66E+00	-3.91E+01	6.57E-156	2.01E-154	3.44E+02
CHMP2A	-4.80E-01	6.52E+00	-3.91E+01	8.59E-156	2.61E-154	3.44E+02
GPALPP1	2.99E-01	5.98E+00	3.90E+01	1.38E-155	4.17E-154	3.44E+02
CHROMR	7.02E-01	5.71E+00	3.90E+01	2.16E-155	6.51E-154	3.44E+02
UTP20	4.64E-01	5.89E+00	3.90E+01	1.88E-155	5.67E-154	3.44E+02
SUV39H2	7.91E-01	5.54E+00	3.89E+01	3.79E-155	1.13E-153	3.44E+02
GOLGA8IP	2.47E+00	3.73E+00	3.89E+01	6.20E-155	1.84E-153	3.44E+02
RNF149	-4.86E-01	6.66E+00	-3.90E+01	1.35E-155	4.08E-154	3.44E+02
ATP6V0A2	2.20E-01	6.23E+00	3.90E+01	1.85E-155	5.59E-154	3.44E+02
RPL21P8	2.09E+00	2.90E+00	3.88E+01	7.91E-155	2.34E-153	3.44E+02
PAXIP1	2.69E-01	5.97E+00	3.89E+01	3.06E-155	9.19E-154	3.43E+02
ZNF605	4.73E-01	5.83E+00	3.89E+01	3.89E-155	1.16E-153	3.43E+02
MYH6	-3.12E+00	4.27E+00	-3.88E+01	1.17E-154	3.44E-153	3.43E+02
TAS2R19	2.24E+00	3.73E+00	3.88E+01	1.35E-154	3.96E-153	3.43E+02
PHACTR4	2.09E-01	6.23E+00	3.89E+01	3.77E-155	1.13E-153	3.43E+02
GCATP1	2.16E+00	3.87E+00	3.88E+01	1.51E-154	4.41E-153	3.43E+02
TRPM7	2.72E-01	6.25E+00	3.89E+01	3.99E-155	1.19E-153	3.43E+02
UBAP1	-4.17E-01	6.58E+00	-3.89E+01	3.57E-155	1.07E-153	3.43E+02
CALML5	-2.55E+00	3.49E+00	-3.88E+01	1.77E-154	5.19E-153	3.43E+02
MAST3	-4.47E-01	6.58E+00	-3.89E+01	4.48E-155	1.34E-153	3.43E+02
PPP1R11	-3.17E-01	6.48E+00	-3.89E+01	5.41E-155	1.61E-153	3.42E+02
ANAPC16	-2.23E-01	6.44E+00	-3.89E+01	5.80E-155	1.72E-153	3.42E+02
TRAF1	-4.08E-01	6.32E+00	-3.88E+01	6.91E-155	2.05E-153	3.42E+02
LORICRIN	-2.47E+00	3.52E+00	-3.87E+01	2.92E-154	8.47E-153	3.42E+02
TXNDC12-AS1	1.94E+00	2.81E+00	3.87E+01	3.09E-154	8.96E-153	3.42E+02
ZBTB48	-3.04E-01	6.40E+00	-3.88E+01	7.91E-155	2.34E-153	3.42E+02
GPATCH11	3.73E-01	5.94E+00	3.88E+01	1.24E-154	3.66E-153	3.42E+02
PREB	-2.36E-01	6.37E+00	-3.88E+01	8.73E-155	2.58E-153	3.42E+02
BCL6	-7.63E-01	6.71E+00	-3.88E+01	8.38E-155	2.48E-153	3.42E+02
RPS15AP35	2.16E+00	2.94E+00	3.87E+01	4.09E-154	1.18E-152	3.42E+02
AP5Z1	-3.02E-01	6.44E+00	-3.88E+01	9.55E-155	2.82E-153	3.42E+02
RN7SKP253	1.94E+00	2.79E+00	3.87E+01	4.62E-154	1.34E-152	3.42E+02
MYL7	-2.67E+00	3.58E+00	-3.87E+01	4.85E-154	1.40E-152	3.42E+02
ADORA2A	-7.78E-01	6.24E+00	-3.87E+01	2.09E-154	6.09E-153	3.42E+02
LPAR2	-5.73E-01	6.53E+00	-3.88E+01	1.42E-154	4.17E-153	3.41E+02
DMRTC2	-2.72E+00	3.86E+00	-3.86E+01	8.93E-154	2.56E-152	3.41E+02
ZNF850	9.50E-01	5.44E+00	3.86E+01	6.37E-154	1.83E-152	3.41E+02
TMEM259	-3.00E-01	6.64E+00	-3.87E+01	1.90E-154	5.56E-153	3.41E+02
CPQ	-5.07E-01	6.40E+00	-3.87E+01	2.58E-154	7.52E-153	3.41E+02
APH1A	-2.28E-01	6.54E+00	-3.87E+01	2.04E-154	5.97E-153	3.41E+02
DENND1C	-3.71E-01	6.53E+00	-3.87E+01	2.34E-154	6.80E-153	3.41E+02
RN7SL74P	1.80E+00	2.71E+00	3.86E+01	1.28E-153	3.65E-152	3.41E+02
LINC00216	2.11E+00	4.26E+00	3.86E+01	1.16E-153	3.30E-152	3.41E+02
SASH3	-3.57E-01	6.66E+00	-3.87E+01	2.70E-154	7.86E-153	3.41E+02
RPS15AP18	2.14E+00	2.98E+00	3.85E+01	2.02E-153	5.70E-152	3.40E+02
HMBOX1	2.67E-01	6.11E+00	3.86E+01	6.01E-154	1.73E-152	3.40E+02
CCDC26	2.56E+00	3.58E+00	3.85E+01	1.97E-153	5.55E-152	3.40E+02
LINC00977	2.56E+00	3.58E+00	3.85E+01	1.97E-153	5.55E-152	3.40E+02
LINC00976	2.56E+00	3.58E+00	3.85E+01	1.97E-153	5.55E-152	3.40E+02
RNASEH2B	2.66E-01	6.20E+00	3.86E+01	5.58E-154	1.61E-152	3.40E+02
SOX4	6.76E-01	6.00E+00	3.86E+01	9.40E-154	2.69E-152	3.40E+02
SIPA1	-3.80E-01	6.69E+00	-3.86E+01	5.27E-154	1.52E-152	3.40E+02
TATDN1P1	2.31E+00	3.88E+00	3.85E+01	2.69E-153	7.56E-152	3.40E+02
LOC100132686	2.26E+00	3.17E+00	3.85E+01	3.08E-153	8.62E-152	3.40E+02
TTC36-AS1	2.27E+00	3.50E+00	3.85E+01	3.08E-153	8.63E-152	3.40E+02
MAP2K2	-3.46E-01	6.59E+00	-3.86E+01	6.99E-154	2.01E-152	3.40E+02
ABTB1	-6.36E-01	6.71E+00	-3.86E+01	7.04E-154	2.02E-152	3.40E+02
ZC3H12A	-4.87E-01	6.35E+00	-3.86E+01	1.12E-153	3.20E-152	3.40E+02
MIR133A1HG	2.47E+00	4.03E+00	3.84E+01	3.83E-153	1.07E-151	3.40E+02
ZHX1	3.97E-01	5.99E+00	3.85E+01	1.47E-153	4.18E-152	3.40E+02
ZFP36L1	-5.95E-01	6.64E+00	-3.86E+01	1.12E-153	3.20E-152	3.39E+02
FTX	6.77E-01	5.74E+00	3.85E+01	2.65E-153	7.46E-152	3.39E+02
VPS28	-3.41E-01	6.53E+00	-3.86E+01	1.15E-153	3.29E-152	3.39E+02
NR1H2	-3.44E-01	6.50E+00	-3.86E+01	1.25E-153	3.57E-152	3.39E+02
SVOPL	2.54E+00	3.41E+00	3.84E+01	5.72E-153	1.59E-151	3.39E+02
TSEN34	-5.95E-01	6.43E+00	-3.85E+01	1.60E-153	4.54E-152	3.39E+02
PLPPR2	-6.02E-01	6.50E+00	-3.85E+01	1.51E-153	4.27E-152	3.39E+02
BCAP31	-3.73E-01	6.60E+00	-3.85E+01	1.39E-153	3.94E-152	3.39E+02
RPS19BP1	-3.04E-01	6.27E+00	-3.85E+01	2.96E-153	8.30E-152	3.39E+02
ECE1	-6.57E-01	6.52E+00	-3.85E+01	2.93E-153	8.21E-152	3.38E+02
FKTN	4.25E-01	5.87E+00	3.84E+01	6.79E-153	1.89E-151	3.38E+02
PIGM	3.90E-01	5.89E+00	3.84E+01	7.27E-153	2.02E-151	3.38E+02
GEN1	4.60E-01	5.94E+00	3.84E+01	7.55E-153	2.09E-151	3.38E+02
MARCHF2	-5.79E-01	6.41E+00	-3.84E+01	5.74E-153	1.60E-151	3.38E+02
TARBP1	4.07E-01	6.19E+00	3.84E+01	6.29E-153	1.75E-151	3.38E+02
ATP1A2	-2.70E+00	4.52E+00	-3.82E+01	2.65E-152	7.21E-151	3.38E+02
SSR2	-2.57E-01	6.62E+00	-3.84E+01	5.42E-153	1.51E-151	3.38E+02
DEPDC4	2.07E+00	3.93E+00	3.82E+01	2.90E-152	7.87E-151	3.38E+02
JMJD6	-4.58E-01	6.43E+00	-3.84E+01	8.18E-153	2.27E-151	3.37E+02
DEDD	-3.22E-01	6.39E+00	-3.83E+01	9.77E-153	2.70E-151	3.37E+02
GLYCTK	-3.44E-01	6.14E+00	-3.83E+01	1.31E-152	3.61E-151	3.37E+02
ATP6V0B	-4.15E-01	6.64E+00	-3.84E+01	8.41E-153	2.33E-151	3.37E+02
FANCL	6.39E-01	5.61E+00	3.82E+01	3.01E-152	8.17E-151	3.37E+02
RELT	-4.20E-01	6.59E+00	-3.83E+01	1.13E-152	3.11E-151	3.37E+02
NELFE	-2.64E-01	6.37E+00	-3.83E+01	1.36E-152	3.74E-151	3.37E+02
POLG2	2.68E-01	5.97E+00	3.83E+01	2.00E-152	5.44E-151	3.37E+02
UCK2	3.17E-01	6.05E+00	3.83E+01	1.86E-152	5.08E-151	3.37E+02
CCDC69	-3.62E-01	6.60E+00	-3.83E+01	1.22E-152	3.36E-151	3.37E+02
CHMP1A	-3.71E-01	6.49E+00	-3.83E+01	1.35E-152	3.71E-151	3.37E+02
CSTB	-4.45E-01	6.44E+00	-3.83E+01	1.51E-152	4.14E-151	3.37E+02
LOC100507437	1.83E+00	4.31E+00	3.82E+01	6.27E-152	1.68E-150	3.37E+02
ARFGAP1	-2.66E-01	6.49E+00	-3.83E+01	1.45E-152	3.97E-151	3.37E+02
LOC105371430	2.57E+00	4.01E+00	3.82E+01	6.11E-152	1.64E-150	3.37E+02
POLR2E	-2.97E-01	6.50E+00	-3.83E+01	1.55E-152	4.25E-151	3.37E+02
MTMR3	-3.76E-01	6.67E+00	-3.83E+01	1.39E-152	3.82E-151	3.37E+02
PCBP1	-3.16E-01	6.77E+00	-3.83E+01	1.28E-152	3.53E-151	3.37E+02
WASH9P	-4.24E-01	6.24E+00	-3.82E+01	2.89E-152	7.85E-151	3.36E+02
IFT74	6.34E-01	5.56E+00	3.82E+01	5.90E-152	1.59E-150	3.36E+02
P2RY4	2.24E+00	3.53E+00	3.81E+01	1.06E-151	2.83E-150	3.36E+02
DPRXP3	2.22E+00	3.69E+00	3.81E+01	1.06E-151	2.84E-150	3.36E+02
RPL21P27	1.99E+00	2.92E+00	3.81E+01	1.18E-151	3.14E-150	3.36E+02
DNM2	-2.92E-01	6.75E+00	-3.83E+01	2.13E-152	5.81E-151	3.36E+02
NPEPL1	-3.89E-01	6.48E+00	-3.82E+01	3.44E-152	9.31E-151	3.36E+02
RNF167	-3.60E-01	6.59E+00	-3.82E+01	3.45E-152	9.32E-151	3.36E+02
CYBA	-4.19E-01	6.76E+00	-3.82E+01	3.19E-152	8.66E-151	3.36E+02
YTHDF1P1	2.03E+00	2.85E+00	3.80E+01	2.18E-151	5.76E-150	3.36E+02
PRKACA	-4.26E-01	6.54E+00	-3.82E+01	4.69E-152	1.27E-150	3.36E+02
STK40	-4.11E-01	6.62E+00	-3.82E+01	4.71E-152	1.27E-150	3.36E+02
TSSC4	-3.78E-01	6.25E+00	-3.82E+01	6.71E-152	1.80E-150	3.36E+02
CALM1	-2.48E-01	6.69E+00	-3.82E+01	4.47E-152	1.21E-150	3.35E+02
NDUFA3P2	2.10E+00	2.89E+00	3.80E+01	2.73E-151	7.18E-150	3.35E+02
UBE2B	-3.99E-01	6.48E+00	-3.82E+01	6.49E-152	1.74E-150	3.35E+02
SLC9A3R1	-3.38E-01	6.60E+00	-3.81E+01	7.84E-152	2.10E-150	3.35E+02
RPL5P4	1.81E+00	4.43E+00	3.80E+01	3.88E-151	1.02E-149	3.35E+02
DOK2	-5.84E-01	6.44E+00	-3.81E+01	1.28E-151	3.41E-150	3.35E+02
DBT	2.98E-01	5.97E+00	3.80E+01	1.89E-151	5.01E-150	3.35E+02
SURF1	-3.38E-01	6.24E+00	-3.81E+01	1.62E-151	4.30E-150	3.35E+02
MYH7	-3.79E+00	4.61E+00	-3.79E+01	5.77E-151	1.50E-149	3.35E+02
PPP2R5C	-2.12E-01	6.55E+00	-3.81E+01	1.40E-151	3.72E-150	3.34E+02
POLR2J	-3.96E-01	6.29E+00	-3.80E+01	1.93E-151	5.11E-150	3.34E+02
MTCO1P28	2.40E+00	3.15E+00	3.79E+01	7.85E-151	2.03E-149	3.34E+02
IL2RG	-3.95E-01	6.73E+00	-3.81E+01	1.49E-151	3.95E-150	3.34E+02
AKNA	-3.02E-01	6.76E+00	-3.81E+01	1.63E-151	4.32E-150	3.34E+02
LMBR1L	-2.77E-01	6.39E+00	-3.80E+01	2.36E-151	6.22E-150	3.34E+02
APBA3	-2.91E-01	6.18E+00	-3.80E+01	2.97E-151	7.81E-150	3.34E+02
SDCBP	-4.47E-01	6.77E+00	-3.80E+01	1.90E-151	5.04E-150	3.34E+02
SQSTM1	-3.25E-01	6.63E+00	-3.80E+01	2.26E-151	5.96E-150	3.34E+02
PPP4C	-3.79E-01	6.55E+00	-3.80E+01	2.68E-151	7.06E-150	3.34E+02
MTG2	-3.05E-01	6.23E+00	-3.80E+01	3.86E-151	1.01E-149	3.34E+02
VN1R83P	2.22E+00	3.80E+00	3.78E+01	1.42E-150	3.63E-149	3.34E+02
ARID3B	-3.72E-01	6.40E+00	-3.80E+01	4.07E-151	1.06E-149	3.34E+02
MYO1F	-4.43E-01	6.85E+00	-3.80E+01	3.11E-151	8.16E-150	3.33E+02
FCHSD1	-3.77E-01	6.41E+00	-3.79E+01	5.14E-151	1.34E-149	3.33E+02
TRAFD1	-3.37E-01	6.42E+00	-3.79E+01	5.19E-151	1.35E-149	3.33E+02
ATP5MGL	2.15E+00	3.16E+00	3.78E+01	2.30E-150	5.87E-149	3.33E+02
PGAM1P6	2.26E+00	3.53E+00	3.78E+01	2.22E-150	5.68E-149	3.33E+02
NAA35	2.56E-01	5.92E+00	3.79E+01	8.40E-151	2.17E-149	3.33E+02
BTBD6	-2.83E-01	6.23E+00	-3.79E+01	6.36E-151	1.65E-149	3.33E+02
SLC2A3	-6.52E-01	6.84E+00	-3.80E+01	4.23E-151	1.11E-149	3.33E+02
PDAP1	-2.50E-01	6.40E+00	-3.79E+01	6.06E-151	1.58E-149	3.33E+02
RNVU1-4	2.17E+00	2.96E+00	3.78E+01	2.90E-150	7.35E-149	3.33E+02
RNVU1-20	2.17E+00	2.96E+00	3.78E+01	2.90E-150	7.35E-149	3.33E+02
CCAR1	2.60E-01	6.27E+00	3.79E+01	7.44E-151	1.93E-149	3.33E+02
TPD52L2	-3.70E-01	6.62E+00	-3.79E+01	6.45E-151	1.68E-149	3.33E+02
NFKBIL1	-3.77E-01	6.08E+00	-3.79E+01	1.22E-150	3.14E-149	3.33E+02
MTND1P11	2.24E+00	4.01E+00	3.78E+01	3.56E-150	8.96E-149	3.33E+02
RAD50	2.69E-01	6.17E+00	3.79E+01	1.17E-150	3.02E-149	3.33E+02
RPL17P9	2.12E+00	3.79E+00	3.77E+01	4.27E-150	1.07E-148	3.33E+02
FAM227A	2.27E+00	3.99E+00	3.77E+01	4.13E-150	1.04E-148	3.33E+02
WIPF1	-2.97E-01	6.73E+00	-3.79E+01	7.71E-151	2.00E-149	3.33E+02
CD53	-4.14E-01	6.81E+00	-3.79E+01	7.77E-151	2.01E-149	3.33E+02
NUP160	2.64E-01	6.20E+00	3.79E+01	1.28E-150	3.30E-149	3.32E+02
CORO7	-3.32E-01	6.60E+00	-3.79E+01	1.04E-150	2.67E-149	3.32E+02
MINK1	-2.81E-01	6.50E+00	-3.79E+01	1.15E-150	2.96E-149	3.32E+02
ZNF26	3.71E-01	6.00E+00	3.78E+01	2.06E-150	5.25E-149	3.32E+02
TEX38	2.17E+00	3.38E+00	3.77E+01	6.52E-150	1.63E-148	3.32E+02
XKR8	-5.27E-01	6.30E+00	-3.78E+01	1.96E-150	5.03E-149	3.32E+02
STXBP2	-4.92E-01	6.73E+00	-3.78E+01	1.39E-150	3.58E-149	3.32E+02
FOXO4	-4.90E-01	6.38E+00	-3.78E+01	1.97E-150	5.04E-149	3.32E+02
MBTPS2	5.07E-01	5.72E+00	3.77E+01	4.11E-150	1.03E-148	3.32E+02
VAV1	-3.61E-01	6.60E+00	-3.78E+01	1.75E-150	4.47E-149	3.32E+02
DLG1	2.28E-01	6.18E+00	3.78E+01	2.39E-150	6.10E-149	3.32E+02
ASB6	-1.97E-01	6.28E+00	-3.78E+01	2.58E-150	6.55E-149	3.32E+02
BIN3	-3.57E-01	6.37E+00	-3.78E+01	2.54E-150	6.46E-149	3.32E+02
IFFO1	-2.68E-01	6.40E+00	-3.78E+01	2.50E-150	6.37E-149	3.32E+02
CREB3	-2.70E-01	6.16E+00	-3.78E+01	3.20E-150	8.08E-149	3.32E+02
POR	-5.97E-01	6.52E+00	-3.78E+01	2.58E-150	6.55E-149	3.32E+02
SAP30BP	-2.61E-01	6.44E+00	-3.78E+01	3.36E-150	8.49E-149	3.31E+02
LRPPRC	2.25E-01	6.32E+00	3.78E+01	3.49E-150	8.81E-149	3.31E+02
AGPAT5	5.06E-01	5.92E+00	3.77E+01	6.41E-150	1.60E-148	3.31E+02
HNRNPA3P9	2.06E+00	4.00E+00	3.76E+01	1.60E-149	3.98E-148	3.31E+02
RAF1	-3.09E-01	6.67E+00	-3.78E+01	3.54E-150	8.91E-149	3.31E+02
PCBD2	4.22E-01	5.77E+00	3.77E+01	9.26E-150	2.31E-148	3.31E+02
YJU2B	-2.62E-01	6.35E+00	-3.77E+01	5.01E-150	1.26E-148	3.31E+02
RPL13P4	2.20E+00	3.25E+00	3.76E+01	2.15E-149	5.31E-148	3.31E+02
AXIN1	-2.47E-01	6.43E+00	-3.77E+01	4.79E-150	1.20E-148	3.31E+02
TTC13	-2.38E-01	6.24E+00	-3.77E+01	7.08E-150	1.77E-148	3.31E+02
FAM216A	4.77E-01	5.77E+00	3.76E+01	1.59E-149	3.95E-148	3.31E+02
RPL9P2	2.18E+00	3.02E+00	3.75E+01	3.90E-149	9.59E-148	3.30E+02
TAS2R62P	2.43E+00	3.29E+00	3.75E+01	3.93E-149	9.63E-148	3.30E+02
GUK1	-5.73E-01	6.67E+00	-3.76E+01	1.04E-149	2.58E-148	3.30E+02
SELPLG	-4.94E-01	6.79E+00	-3.77E+01	9.27E-150	2.31E-148	3.30E+02
MTND1P8	2.22E+00	3.00E+00	3.75E+01	5.65E-149	1.38E-147	3.30E+02
TAF10	-2.83E-01	6.49E+00	-3.76E+01	1.46E-149	3.64E-148	3.30E+02
DRAP1	-3.32E-01	6.38E+00	-3.76E+01	1.78E-149	4.41E-148	3.30E+02
LSP1	-6.12E-01	6.78E+00	-3.76E+01	1.45E-149	3.62E-148	3.30E+02
ARHGAP25	-3.56E-01	6.61E+00	-3.76E+01	1.57E-149	3.89E-148	3.30E+02
FAM214B	-4.45E-01	6.49E+00	-3.76E+01	2.12E-149	5.24E-148	3.30E+02
WDR75	2.63E-01	6.08E+00	3.75E+01	2.91E-149	7.17E-148	3.29E+02
CAPZB	-3.27E-01	6.72E+00	-3.76E+01	1.89E-149	4.69E-148	3.29E+02
MUS81	-2.12E-01	6.34E+00	-3.75E+01	3.12E-149	7.67E-148	3.29E+02
EDF1	-3.06E-01	6.46E+00	-3.75E+01	2.95E-149	7.28E-148	3.29E+02
MTND4P23	2.27E+00	3.58E+00	3.74E+01	1.34E-148	3.25E-147	3.29E+02
IL32	-7.15E-01	6.38E+00	-3.75E+01	4.16E-149	1.02E-147	3.29E+02
GADD45B	-7.12E-01	6.47E+00	-3.75E+01	4.12E-149	1.01E-147	3.29E+02
SUN2	-2.68E-01	6.73E+00	-3.75E+01	3.27E-149	8.04E-148	3.29E+02
TINF2	-3.05E-01	6.46E+00	-3.75E+01	4.38E-149	1.07E-147	3.29E+02
EEF2K	3.24E-01	6.11E+00	3.75E+01	5.81E-149	1.42E-147	3.29E+02
TEPSIN	-2.94E-01	6.45E+00	-3.75E+01	4.62E-149	1.13E-147	3.29E+02
CSTF3-DT	2.07E+00	3.86E+00	3.73E+01	2.22E-148	5.33E-147	3.29E+02
LOC100631242	2.28E+00	3.00E+00	3.73E+01	2.41E-148	5.77E-147	3.29E+02
MTRNR2L3	2.33E+00	3.29E+00	3.73E+01	2.38E-148	5.71E-147	3.29E+02
TSEN2	4.99E-01	5.74E+00	3.74E+01	1.27E-148	3.08E-147	3.28E+02
RPS2P15	2.11E+00	3.91E+00	3.73E+01	2.71E-148	6.49E-147	3.28E+02
NUTM2G	8.38E-01	5.32E+00	3.73E+01	2.16E-148	5.19E-147	3.28E+02
HNRNPA3P7	2.30E+00	3.35E+00	3.73E+01	3.22E-148	7.69E-147	3.28E+02
SPDYE3	5.18E-01	5.74E+00	3.74E+01	1.56E-148	3.78E-147	3.28E+02
RAD18	3.05E-01	5.96E+00	3.74E+01	1.17E-148	2.83E-147	3.28E+02
RPL21P123	2.18E+00	3.94E+00	3.73E+01	3.27E-148	7.78E-147	3.28E+02
WDPCP	5.21E-01	5.67E+00	3.74E+01	2.01E-148	4.84E-147	3.28E+02
DPY19L4	5.75E-01	5.84E+00	3.74E+01	1.75E-148	4.23E-147	3.28E+02
LUZP1	3.48E-01	6.12E+00	3.74E+01	1.18E-148	2.88E-147	3.28E+02
SLC10A3	-3.25E-01	6.27E+00	-3.74E+01	1.14E-148	2.79E-147	3.28E+02
PAF1	-3.22E-01	6.39E+00	-3.74E+01	1.26E-148	3.06E-147	3.28E+02
LOC729558	2.41E+00	3.31E+00	3.73E+01	5.36E-148	1.27E-146	3.28E+02
GABARAP	-4.31E-01	6.78E+00	-3.74E+01	1.08E-148	2.63E-147	3.28E+02
RN7SL199P	2.04E+00	3.63E+00	3.72E+01	7.07E-148	1.66E-146	3.28E+02
RN7SL656P	2.04E+00	3.63E+00	3.72E+01	7.07E-148	1.66E-146	3.28E+02
DIS3L	2.31E-01	6.13E+00	3.74E+01	1.97E-148	4.75E-147	3.28E+02
GPR179	2.17E+00	3.63E+00	3.72E+01	7.03E-148	1.66E-146	3.27E+02
TAGLN	-4.54E-01	6.26E+00	-3.73E+01	2.14E-148	5.16E-147	3.27E+02
MAEA	-3.43E-01	6.52E+00	-3.74E+01	1.70E-148	4.11E-147	3.27E+02
BACE1	4.23E-01	5.96E+00	3.73E+01	3.08E-148	7.34E-147	3.27E+02
RIF1	3.08E-01	6.25E+00	3.73E+01	2.38E-148	5.71E-147	3.27E+02
RPL23AP18	2.20E+00	3.41E+00	3.72E+01	9.99E-148	2.34E-146	3.27E+02
ITGAX	-6.02E-01	6.78E+00	-3.74E+01	2.06E-148	4.96E-147	3.27E+02
RN7SL370P	1.94E+00	2.80E+00	3.72E+01	1.20E-147	2.81E-146	3.27E+02
UIMC1	-3.28E-01	6.41E+00	-3.73E+01	2.78E-148	6.65E-147	3.27E+02
ARFRP1	-2.37E-01	6.26E+00	-3.73E+01	4.15E-148	9.85E-147	3.27E+02
CEMIP2	-3.92E-01	6.40E+00	-3.73E+01	4.11E-148	9.76E-147	3.27E+02
MCCC1	2.34E-01	6.03E+00	3.73E+01	5.39E-148	1.28E-146	3.27E+02
ZDHHC21	5.71E-01	5.84E+00	3.72E+01	7.47E-148	1.76E-146	3.27E+02
KAT5	-2.50E-01	6.37E+00	-3.73E+01	4.31E-148	1.02E-146	3.27E+02
FASTKD1	4.90E-01	5.91E+00	3.72E+01	7.85E-148	1.84E-146	3.26E+02
HBA1	-1.01E+00	7.16E+00	-3.73E+01	3.68E-148	8.77E-147	3.26E+02
FKBP8	-6.39E-01	6.89E+00	-3.73E+01	4.10E-148	9.76E-147	3.26E+02
VOPP1	-4.08E-01	6.43E+00	-3.72E+01	6.07E-148	1.43E-146	3.26E+02
SREK1	2.95E-01	6.32E+00	3.72E+01	5.98E-148	1.41E-146	3.26E+02
SLX1A	-4.56E-01	6.29E+00	-3.72E+01	7.36E-148	1.73E-146	3.26E+02
PPP1R3B	-6.92E-01	6.40E+00	-3.72E+01	7.53E-148	1.77E-146	3.26E+02
LOC101928682	2.02E+00	2.87E+00	3.70E+01	4.42E-147	1.02E-145	3.26E+02
ADIPOR1	-5.09E-01	6.73E+00	-3.72E+01	7.93E-148	1.86E-146	3.26E+02
RPSAP51	1.99E+00	2.85E+00	3.70E+01	4.59E-147	1.05E-145	3.26E+02
NIFKP3	2.34E+00	3.03E+00	3.70E+01	4.46E-147	1.03E-145	3.26E+02
RAB1B	-3.60E-01	6.65E+00	-3.72E+01	8.25E-148	1.93E-146	3.26E+02
ARF1	-3.07E-01	6.76E+00	-3.72E+01	7.97E-148	1.87E-146	3.26E+02
STK11	-3.10E-01	6.49E+00	-3.72E+01	1.22E-147	2.86E-146	3.25E+02
ZC3H8	3.43E-01	5.86E+00	3.71E+01	2.44E-147	5.64E-146	3.25E+02
ZNF141	4.38E-01	5.83E+00	3.71E+01	2.58E-147	5.95E-146	3.25E+02
TYK2	-2.98E-01	6.67E+00	-3.72E+01	1.20E-147	2.80E-146	3.25E+02
LOC101927377	2.31E+00	3.78E+00	3.70E+01	6.53E-147	1.49E-145	3.25E+02
MTPAP	2.56E-01	5.99E+00	3.71E+01	2.42E-147	5.60E-146	3.25E+02
CSK	-3.45E-01	6.66E+00	-3.72E+01	1.50E-147	3.49E-146	3.25E+02
PDE6A	2.23E+00	3.59E+00	3.70E+01	8.55E-147	1.94E-145	3.25E+02
LOC100421468	2.05E+00	2.91E+00	3.70E+01	9.41E-147	2.13E-145	3.25E+02
CREB3L2	2.28E-01	6.28E+00	3.71E+01	2.10E-147	4.89E-146	3.25E+02
TAS2R42	2.01E+00	2.89E+00	3.70E+01	1.01E-146	2.28E-145	3.25E+02
HCLS1	-4.46E-01	6.81E+00	-3.71E+01	1.61E-147	3.74E-146	3.25E+02
DHRS7	-4.16E-01	6.53E+00	-3.71E+01	2.21E-147	5.14E-146	3.25E+02
HTRA2	-2.42E-01	6.27E+00	-3.71E+01	2.70E-147	6.23E-146	3.25E+02
MTHFD2L	5.47E-01	5.72E+00	3.70E+01	5.53E-147	1.27E-145	3.25E+02
FAM53C	-4.10E-01	6.62E+00	-3.71E+01	2.24E-147	5.19E-146	3.25E+02
LOC100128966	-4.10E-01	6.62E+00	-3.71E+01	2.24E-147	5.19E-146	3.25E+02
PPAT	5.99E-01	5.71E+00	3.70E+01	5.73E-147	1.31E-145	3.25E+02
RPL36AP32	1.86E+00	2.79E+00	3.69E+01	1.32E-146	2.97E-145	3.25E+02
TLE3	-4.22E-01	6.65E+00	-3.71E+01	2.37E-147	5.49E-146	3.25E+02
SLC6A6	-4.42E-01	6.69E+00	-3.71E+01	2.55E-147	5.88E-146	3.25E+02
IST1	-2.36E-01	6.59E+00	-3.71E+01	2.97E-147	6.84E-146	3.24E+02
IRF3	-2.69E-01	6.47E+00	-3.70E+01	4.51E-147	1.04E-145	3.24E+02
PPARD	-4.40E-01	6.22E+00	-3.70E+01	6.28E-147	1.44E-145	3.24E+02
GMIP	-4.13E-01	6.67E+00	-3.71E+01	4.06E-147	9.35E-146	3.24E+02
SKIV2L	-2.54E-01	6.46E+00	-3.70E+01	6.31E-147	1.44E-145	3.24E+02
NOP10	-4.59E-01	6.42E+00	-3.70E+01	7.52E-147	1.71E-145	3.24E+02
ATP6V0D1	-4.48E-01	6.64E+00	-3.70E+01	6.18E-147	1.41E-145	3.24E+02
PPP1R35	-3.65E-01	6.11E+00	-3.70E+01	1.03E-146	2.32E-145	3.24E+02
BAX	-2.96E-01	6.42E+00	-3.70E+01	8.06E-147	1.83E-145	3.24E+02
RARA	-4.95E-01	6.56E+00	-3.70E+01	8.67E-147	1.97E-145	3.23E+02
ACTR1A	-3.01E-01	6.55E+00	-3.70E+01	8.26E-147	1.88E-145	3.23E+02
RN7SL174P	2.00E+00	2.87E+00	3.68E+01	4.49E-146	9.93E-145	3.23E+02
MIIP	-4.25E-01	6.41E+00	-3.70E+01	1.11E-146	2.50E-145	3.23E+02
NCAPD3	3.13E-01	6.13E+00	3.69E+01	1.29E-146	2.91E-145	3.23E+02
DGAT1	-3.15E-01	6.45E+00	-3.70E+01	1.05E-146	2.38E-145	3.23E+02
PMM1	-5.02E-01	6.03E+00	-3.69E+01	1.97E-146	4.40E-145	3.23E+02
WDR43	2.84E-01	6.07E+00	3.69E+01	1.60E-146	3.58E-145	3.23E+02
ALMS1	4.31E-01	6.03E+00	3.69E+01	1.77E-146	3.97E-145	3.23E+02
RABAC1	-5.21E-01	6.43E+00	-3.69E+01	1.37E-146	3.08E-145	3.23E+02
TRABD	-3.46E-01	6.58E+00	-3.70E+01	1.14E-146	2.58E-145	3.23E+02
MHENCR	-5.65E-01	5.96E+00	-3.69E+01	2.75E-146	6.13E-145	3.23E+02
TYMP	-6.31E-01	6.60E+00	-3.69E+01	1.43E-146	3.22E-145	3.23E+02
SLC10A5	2.27E+00	3.64E+00	3.68E+01	6.46E-146	1.42E-144	3.23E+02
GPR22	2.24E+00	3.68E+00	3.68E+01	6.86E-146	1.51E-144	3.23E+02
SYTL3	-7.89E-01	6.28E+00	-3.69E+01	2.50E-146	5.59E-145	3.23E+02
CPLANE1	6.27E-01	5.84E+00	3.68E+01	3.24E-146	7.22E-145	3.23E+02
PRR14	-3.15E-01	6.47E+00	-3.69E+01	1.63E-146	3.66E-145	3.23E+02
CASC3	-3.25E-01	6.64E+00	-3.69E+01	1.50E-146	3.36E-145	3.23E+02
CLDN1	-2.55E+00	3.69E+00	-3.67E+01	9.07E-146	1.99E-144	3.23E+02
ZFAND3	-3.15E-01	6.50E+00	-3.69E+01	1.87E-146	4.20E-145	3.23E+02
RPL18AP13	2.16E+00	3.29E+00	3.67E+01	9.57E-146	2.09E-144	3.23E+02
ATP11A-AS1	2.12E+00	4.03E+00	3.67E+01	9.19E-146	2.01E-144	3.23E+02
ADGRG3	-1.05E+00	6.58E+00	-3.68E+01	3.56E-146	7.92E-145	3.22E+02
CIB1	-3.22E-01	6.40E+00	-3.69E+01	3.04E-146	6.78E-145	3.22E+02
NR2E3	2.16E+00	3.22E+00	3.67E+01	1.48E-145	3.22E-144	3.22E+02
TASOR2	3.38E-01	6.17E+00	3.68E+01	3.93E-146	8.72E-145	3.22E+02
SELENOO	-3.45E-01	6.32E+00	-3.68E+01	4.09E-146	9.07E-145	3.22E+02
LAMTOR4	-4.08E-01	6.42E+00	-3.68E+01	3.82E-146	8.49E-145	3.22E+02
GIMAP5	-6.16E-01	6.23E+00	-3.68E+01	5.39E-146	1.19E-144	3.22E+02
ACBD3-AS1	2.25E+00	3.38E+00	3.67E+01	1.70E-145	3.68E-144	3.22E+02
RN7SKP219	1.97E+00	2.78E+00	3.67E+01	1.87E-145	4.06E-144	3.22E+02
LAD1	-2.44E+00	3.67E+00	-3.67E+01	1.88E-145	4.07E-144	3.22E+02
TAS2R41	2.30E+00	3.03E+00	3.67E+01	2.05E-145	4.44E-144	3.22E+02
SLC39A7	-2.48E-01	6.35E+00	-3.68E+01	4.96E-146	1.10E-144	3.22E+02
AUP1	-2.44E-01	6.56E+00	-3.68E+01	4.14E-146	9.18E-145	3.22E+02
FMNL1	-3.64E-01	6.82E+00	-3.68E+01	3.62E-146	8.06E-145	3.22E+02
L2HGDH	7.35E-01	5.43E+00	3.67E+01	1.54E-145	3.34E-144	3.22E+02
TBC1D25	-3.06E-01	6.33E+00	-3.68E+01	5.87E-146	1.30E-144	3.22E+02
DEF8	-4.74E-01	6.49E+00	-3.68E+01	5.56E-146	1.23E-144	3.22E+02
ABHD5	-5.58E-01	6.38E+00	-3.68E+01	6.59E-146	1.45E-144	3.22E+02
RINL	-3.69E-01	6.20E+00	-3.68E+01	8.04E-146	1.76E-144	3.22E+02
MIGA1	3.77E-01	5.87E+00	3.67E+01	1.19E-145	2.58E-144	3.21E+02
UBE2F	-3.58E-01	6.38E+00	-3.68E+01	7.95E-146	1.75E-144	3.21E+02
VRK3	-2.74E-01	6.40E+00	-3.68E+01	7.65E-146	1.68E-144	3.21E+02
SPRYD4	3.15E-01	5.98E+00	3.67E+01	1.18E-145	2.56E-144	3.21E+02
MMP24OS	-3.65E-01	6.30E+00	-3.67E+01	1.16E-145	2.53E-144	3.21E+02
CIRBP	-2.66E-01	6.62E+00	-3.67E+01	8.82E-146	1.93E-144	3.21E+02
MX2	-5.26E-01	6.58E+00	-3.67E+01	1.02E-145	2.23E-144	3.21E+02
DLEU1	5.09E-01	5.76E+00	3.67E+01	2.28E-145	4.92E-144	3.21E+02
DLEU7-AS1	5.09E-01	5.76E+00	3.67E+01	2.28E-145	4.92E-144	3.21E+02
SMARCE1P5	2.17E+00	3.09E+00	3.66E+01	5.72E-145	1.21E-143	3.21E+02
ENSA	-2.19E-01	6.54E+00	-3.67E+01	1.13E-145	2.46E-144	3.21E+02
ESF1	6.57E-01	5.67E+00	3.66E+01	2.99E-145	6.42E-144	3.21E+02
WAS	-4.41E-01	6.69E+00	-3.67E+01	1.07E-145	2.35E-144	3.21E+02
CHML	6.94E-01	5.78E+00	3.66E+01	2.78E-145	5.98E-144	3.21E+02
NAF1	4.26E-01	5.72E+00	3.66E+01	2.96E-145	6.36E-144	3.21E+02
RN7SL220P	2.04E+00	2.92E+00	3.66E+01	6.66E-145	1.41E-143	3.21E+02
APPL1	2.46E-01	6.25E+00	3.67E+01	1.94E-145	4.21E-144	3.20E+02
UBXN2A	2.96E-01	5.91E+00	3.66E+01	2.99E-145	6.41E-144	3.20E+02
ZNF236	3.62E-01	5.94E+00	3.66E+01	2.94E-145	6.32E-144	3.20E+02
SNRPD1	3.25E-01	6.00E+00	3.66E+01	2.98E-145	6.40E-144	3.20E+02
FCMR	-5.19E-01	6.36E+00	-3.66E+01	2.58E-145	5.57E-144	3.20E+02
LY6D	-2.32E+00	3.49E+00	-3.65E+01	1.11E-144	2.32E-143	3.20E+02
CASC2	2.20E+00	3.54E+00	3.65E+01	1.16E-144	2.43E-143	3.20E+02
VPS37B	-3.39E-01	6.50E+00	-3.66E+01	2.77E-145	5.97E-144	3.20E+02
ZBTB17	-2.73E-01	6.33E+00	-3.66E+01	3.24E-145	6.94E-144	3.20E+02
MLF2	-3.35E-01	6.57E+00	-3.66E+01	3.15E-145	6.74E-144	3.20E+02
SLC11A1	-9.67E-01	6.71E+00	-3.66E+01	4.21E-145	8.99E-144	3.20E+02
ZNF891	6.23E-01	5.70E+00	3.65E+01	9.89E-145	2.08E-143	3.20E+02
ATRN	2.35E-01	6.18E+00	3.66E+01	5.13E-145	1.09E-143	3.20E+02
PGAP6	-4.09E-01	6.55E+00	-3.66E+01	4.30E-145	9.19E-144	3.20E+02
RABGAP1L-AS1	2.07E+00	3.05E+00	3.64E+01	2.19E-144	4.56E-143	3.20E+02
MTCO1P11	2.22E+00	4.28E+00	3.64E+01	2.14E-144	4.46E-143	3.19E+02
LOC100419894	1.92E+00	2.76E+00	3.64E+01	2.54E-144	5.27E-143	3.19E+02
TMBIM1	-3.02E-01	6.59E+00	-3.66E+01	4.61E-145	9.83E-144	3.19E+02
ISCU	-2.87E-01	6.45E+00	-3.66E+01	5.33E-145	1.13E-143	3.19E+02
SH3GL1	-3.03E-01	6.41E+00	-3.66E+01	5.66E-145	1.20E-143	3.19E+02
RTF2	-3.77E-01	6.58E+00	-3.66E+01	5.10E-145	1.09E-143	3.19E+02
RAB11B	-2.98E-01	6.50E+00	-3.66E+01	5.34E-145	1.13E-143	3.19E+02
TTBK2	2.56E-01	6.15E+00	3.65E+01	6.84E-145	1.44E-143	3.19E+02
ATG9A	-3.72E-01	6.52E+00	-3.66E+01	5.72E-145	1.21E-143	3.19E+02
MAPK3	-4.46E-01	6.52E+00	-3.66E+01	6.08E-145	1.29E-143	3.19E+02
STX3	-4.94E-01	6.50E+00	-3.66E+01	6.30E-145	1.33E-143	3.19E+02
NADK	-4.48E-01	6.67E+00	-3.66E+01	5.49E-145	1.17E-143	3.19E+02
FAM193B	-3.17E-01	6.58E+00	-3.66E+01	6.31E-145	1.33E-143	3.19E+02
TRIR	-2.98E-01	6.53E+00	-3.65E+01	6.83E-145	1.44E-143	3.19E+02
AHI1	7.44E-01	5.60E+00	3.64E+01	2.14E-144	4.46E-143	3.19E+02
BEST1	-5.80E-01	6.42E+00	-3.65E+01	1.01E-144	2.11E-143	3.19E+02
NUDT16L1	-3.05E-01	6.19E+00	-3.65E+01	1.15E-144	2.40E-143	3.19E+02
LARP1B	4.34E-01	5.86E+00	3.65E+01	1.67E-144	3.50E-143	3.19E+02
CYCSP52	1.92E+00	2.83E+00	3.64E+01	4.52E-144	9.30E-143	3.19E+02
PNPT1	3.41E-01	5.92E+00	3.65E+01	1.53E-144	3.20E-143	3.19E+02
SEPTIN9	-2.80E-01	6.67E+00	-3.65E+01	8.15E-145	1.72E-143	3.19E+02
RGS14	-4.74E-01	6.54E+00	-3.65E+01	1.01E-144	2.13E-143	3.19E+02
C21orf62	2.28E+00	3.78E+00	3.64E+01	4.44E-144	9.16E-143	3.19E+02
RPL14P3	2.15E+00	3.16E+00	3.64E+01	4.94E-144	1.02E-142	3.19E+02
S100A6	-6.26E-01	6.68E+00	-3.65E+01	9.60E-145	2.02E-143	3.19E+02
CD37	-3.52E-01	6.75E+00	-3.65E+01	8.36E-145	1.76E-143	3.19E+02
DPT	-2.50E+00	3.90E+00	-3.63E+01	6.07E-144	1.24E-142	3.19E+02
SHQ1	3.31E-01	5.88E+00	3.64E+01	2.53E-144	5.24E-143	3.18E+02
PACSIN2	-3.64E-01	6.57E+00	-3.65E+01	1.46E-144	3.06E-143	3.18E+02
CKAP2	3.41E-01	6.08E+00	3.64E+01	2.46E-144	5.12E-143	3.18E+02
LCMT1-AS2	1.85E+00	4.61E+00	3.63E+01	8.21E-144	1.68E-142	3.18E+02
ITPR1	3.06E-01	6.22E+00	3.64E+01	2.55E-144	5.30E-143	3.18E+02
ANKRD40	1.99E-01	6.16E+00	3.64E+01	2.94E-144	6.08E-143	3.18E+02
IRF1	-3.55E-01	6.66E+00	-3.64E+01	2.09E-144	4.35E-143	3.18E+02
MAP2K7	-2.49E-01	6.39E+00	-3.64E+01	2.72E-144	5.63E-143	3.18E+02
CLTB	-3.84E-01	6.32E+00	-3.64E+01	3.12E-144	6.46E-143	3.18E+02
DROSHA	2.09E-01	6.21E+00	3.64E+01	3.13E-144	6.46E-143	3.18E+02
RHOG	-4.84E-01	6.77E+00	-3.64E+01	2.77E-144	5.73E-143	3.17E+02
RN7SL262P	2.15E+00	3.03E+00	3.62E+01	1.67E-143	3.40E-142	3.17E+02
SHPRH	5.33E-01	5.92E+00	3.63E+01	6.29E-144	1.29E-142	3.17E+02
NCF2	-7.09E-01	6.73E+00	-3.64E+01	3.65E-144	7.53E-143	3.17E+02
WRN	5.54E-01	5.81E+00	3.63E+01	8.51E-144	1.74E-142	3.17E+02
TCERG1	2.53E-01	6.26E+00	3.63E+01	5.19E-144	1.07E-142	3.17E+02
MYH1	-3.34E+00	4.06E+00	-3.62E+01	2.27E-143	4.59E-142	3.17E+02
PCED1B-AS1	-5.49E-01	6.21E+00	-3.63E+01	7.98E-144	1.63E-142	3.17E+02
MRFAP1	-2.06E-01	6.51E+00	-3.63E+01	5.43E-144	1.12E-142	3.17E+02
HPCAL1	-3.77E-01	6.52E+00	-3.63E+01	6.08E-144	1.25E-142	3.17E+02
SAT2	-3.89E-01	6.23E+00	-3.63E+01	8.10E-144	1.66E-142	3.17E+02
NR2C1	2.83E-01	6.04E+00	3.63E+01	8.91E-144	1.82E-142	3.17E+02
LOC344967	2.18E+00	3.25E+00	3.62E+01	3.23E-143	6.51E-142	3.17E+02
PSAP	-3.71E-01	6.95E+00	-3.64E+01	4.68E-144	9.62E-143	3.17E+02
RPS7P11	1.90E+00	4.37E+00	3.62E+01	3.35E-143	6.74E-142	3.17E+02
SPDYE5	9.59E-01	5.35E+00	3.62E+01	2.54E-143	5.14E-142	3.17E+02
MGAT4EP	2.16E+00	2.96E+00	3.61E+01	4.49E-143	9.02E-142	3.17E+02
DHX33	3.23E-01	5.98E+00	3.62E+01	1.43E-143	2.91E-142	3.17E+02
ATP6V1E1	-2.97E-01	6.50E+00	-3.63E+01	1.12E-143	2.28E-142	3.16E+02
PPFIBP1	8.60E-01	5.57E+00	3.62E+01	3.22E-143	6.50E-142	3.16E+02
RPS7P4	1.81E+00	2.80E+00	3.61E+01	6.80E-143	1.35E-141	3.16E+02
HCP5	-4.32E-01	6.38E+00	-3.62E+01	1.55E-143	3.14E-142	3.16E+02
CAP2P1	2.17E+00	4.05E+00	3.61E+01	6.64E-143	1.33E-141	3.16E+02
CD48	-4.95E-01	6.50E+00	-3.62E+01	1.61E-143	3.27E-142	3.16E+02
PREX1	-3.91E-01	6.77E+00	-3.62E+01	1.45E-143	2.94E-142	3.16E+02
MSH2	4.05E-01	5.98E+00	3.62E+01	2.99E-143	6.03E-142	3.16E+02
RPS2P8	1.91E+00	4.17E+00	3.61E+01	8.39E-143	1.66E-141	3.16E+02
JPH2	-2.43E+00	3.78E+00	-3.61E+01	9.66E-143	1.91E-141	3.16E+02
SELENOW	-3.03E-01	6.32E+00	-3.62E+01	2.41E-143	4.88E-142	3.16E+02
HDAC8	2.10E-01	5.92E+00	3.62E+01	3.51E-143	7.06E-142	3.16E+02
IFNGR2	-4.72E-01	6.58E+00	-3.62E+01	2.17E-143	4.41E-142	3.16E+02
LOC105373159	2.12E+00	3.09E+00	3.60E+01	1.14E-142	2.25E-141	3.16E+02
SRP72P2	2.30E+00	3.49E+00	3.60E+01	1.18E-142	2.32E-141	3.15E+02
PIP4P1	-2.16E-01	6.34E+00	-3.62E+01	2.97E-143	5.99E-142	3.15E+02
EML3	-2.51E-01	6.48E+00	-3.62E+01	2.75E-143	5.56E-142	3.15E+02
CRTC2	-3.16E-01	6.54E+00	-3.62E+01	3.77E-143	7.57E-142	3.15E+02
TCAF1	4.58E-01	5.87E+00	3.61E+01	7.91E-143	1.57E-141	3.15E+02
SART1	-3.19E-01	6.49E+00	-3.61E+01	4.34E-143	8.72E-142	3.15E+02
GOLGA8J	2.18E+00	3.86E+00	3.60E+01	2.02E-142	3.95E-141	3.15E+02
RBM28	2.22E-01	6.21E+00	3.61E+01	5.47E-143	1.10E-141	3.15E+02
PGS1	-4.43E-01	6.58E+00	-3.61E+01	4.99E-143	1.00E-141	3.15E+02
EMC1	2.35E-01	6.21E+00	3.61E+01	6.23E-143	1.25E-141	3.15E+02
LRCH4	-3.30E-01	6.64E+00	-3.61E+01	5.02E-143	1.01E-141	3.15E+02
PADI4	-7.25E-01	6.54E+00	-3.61E+01	6.60E-143	1.32E-141	3.15E+02
RPL21P29	1.84E+00	2.78E+00	3.59E+01	3.06E-142	5.97E-141	3.15E+02
KATNAL1	3.87E-01	5.88E+00	3.60E+01	1.12E-142	2.22E-141	3.15E+02
RN7SL559P	1.97E+00	2.84E+00	3.59E+01	3.41E-142	6.62E-141	3.14E+02
TMEM140	-5.23E-01	6.42E+00	-3.61E+01	7.83E-143	1.56E-141	3.14E+02
SHISA5	-4.29E-01	6.66E+00	-3.61E+01	6.03E-143	1.21E-141	3.14E+02
CEP290	7.07E-01	5.73E+00	3.60E+01	1.65E-142	3.23E-141	3.14E+02
NPC2	-3.52E-01	6.54E+00	-3.61E+01	6.80E-143	1.35E-141	3.14E+02
RBM38	-5.85E-01	6.59E+00	-3.61E+01	7.25E-143	1.44E-141	3.14E+02
TBCCD1	2.65E-01	5.88E+00	3.60E+01	1.26E-142	2.48E-141	3.14E+02
MRPL28	-3.50E-01	6.33E+00	-3.61E+01	8.85E-143	1.75E-141	3.14E+02
RALY	-2.83E-01	6.62E+00	-3.61E+01	7.25E-143	1.44E-141	3.14E+02
HERC2	2.71E-01	6.27E+00	3.61E+01	9.53E-143	1.89E-141	3.14E+02
ATAD2	4.47E-01	6.05E+00	3.60E+01	1.29E-142	2.54E-141	3.14E+02
MED11	-4.18E-01	6.05E+00	-3.60E+01	1.61E-142	3.15E-141	3.14E+02
PFN1	-3.32E-01	6.90E+00	-3.61E+01	6.90E-143	1.37E-141	3.14E+02
ZNF8	3.11E-01	6.05E+00	3.60E+01	1.49E-142	2.93E-141	3.14E+02
SH3GLB2	-3.10E-01	6.44E+00	-3.60E+01	1.11E-142	2.20E-141	3.14E+02
OSTCP1	2.14E+00	3.15E+00	3.59E+01	6.06E-142	1.17E-140	3.14E+02
LINC00624	1.81E+00	4.73E+00	3.59E+01	5.47E-142	1.06E-140	3.14E+02
KNOP1	3.55E-01	5.88E+00	3.60E+01	2.39E-142	4.67E-141	3.14E+02
OSTF1	-4.43E-01	6.51E+00	-3.60E+01	1.38E-142	2.71E-141	3.14E+02
MTOR-AS1	1.84E+00	2.78E+00	3.58E+01	8.50E-142	1.63E-140	3.14E+02
KIF24	7.66E-01	5.50E+00	3.59E+01	5.13E-142	9.94E-141	3.14E+02
PRR13	-3.94E-01	6.69E+00	-3.60E+01	1.90E-142	3.72E-141	3.13E+02
MRPL57P8	1.84E+00	2.73E+00	3.58E+01	1.17E-141	2.24E-140	3.13E+02
TFEB	-6.48E-01	6.41E+00	-3.60E+01	2.96E-142	5.78E-141	3.13E+02
ICAM3	-5.13E-01	6.71E+00	-3.60E+01	2.21E-142	4.32E-141	3.13E+02
NAA10	-2.79E-01	6.31E+00	-3.59E+01	3.13E-142	6.08E-141	3.13E+02
PILRA	-6.10E-01	6.45E+00	-3.59E+01	3.17E-142	6.16E-141	3.13E+02
SERTAD1	-5.72E-01	6.06E+00	-3.59E+01	5.17E-142	9.99E-141	3.13E+02
KDM6B	-4.08E-01	6.63E+00	-3.60E+01	2.76E-142	5.40E-141	3.13E+02
TRPC4AP	-2.38E-01	6.57E+00	-3.60E+01	2.83E-142	5.52E-141	3.13E+02
OR2AK2	2.33E+00	2.95E+00	3.58E+01	1.69E-141	3.20E-140	3.13E+02
MYL12B	-3.18E-01	6.65E+00	-3.60E+01	2.96E-142	5.78E-141	3.13E+02
ERI2	6.98E-01	5.63E+00	3.58E+01	9.09E-142	1.74E-140	3.13E+02
HDAC1	-1.61E-01	6.51E+00	-3.59E+01	3.34E-142	6.50E-141	3.13E+02
ZNF221	1.98E+00	4.43E+00	3.58E+01	1.69E-141	3.20E-140	3.13E+02
ZNF849P	2.15E+00	2.91E+00	3.58E+01	2.04E-141	3.85E-140	3.13E+02
TMEM183A	-2.43E-01	6.46E+00	-3.59E+01	4.37E-142	8.47E-141	3.13E+02
TAF13P2	1.83E+00	2.74E+00	3.58E+01	2.27E-141	4.27E-140	3.13E+02
NUBPL	5.74E-01	5.52E+00	3.58E+01	1.28E-141	2.44E-140	3.13E+02
MCOLN1	-5.07E-01	6.41E+00	-3.59E+01	5.33E-142	1.03E-140	3.13E+02
BTN2A1	-2.81E-01	6.40E+00	-3.59E+01	4.96E-142	9.61E-141	3.13E+02
ZNF546	5.66E-01	5.65E+00	3.58E+01	1.18E-141	2.25E-140	3.13E+02
SLA	-5.27E-01	6.67E+00	-3.59E+01	4.46E-142	8.64E-141	3.13E+02
RPL22P19	2.03E+00	2.99E+00	3.57E+01	2.64E-141	4.97E-140	3.12E+02
ZSCAN5A	4.67E-01	5.56E+00	3.58E+01	1.40E-141	2.67E-140	3.12E+02
ZNF808	3.23E-01	6.04E+00	3.59E+01	8.18E-142	1.57E-140	3.12E+02
HIGD1B	2.08E+00	3.58E+00	3.57E+01	2.73E-141	5.13E-140	3.12E+02
ATP5PBP1	2.24E+00	3.31E+00	3.57E+01	3.19E-141	6.00E-140	3.12E+02
LRRC58	3.39E-01	6.16E+00	3.58E+01	8.39E-142	1.61E-140	3.12E+02
FBXL19-AS1	7.60E-01	5.49E+00	3.58E+01	2.13E-141	4.02E-140	3.12E+02
TIMM8A	4.26E-01	5.57E+00	3.58E+01	1.91E-141	3.61E-140	3.12E+02
FAM131A	-3.57E-01	6.15E+00	-3.58E+01	1.06E-141	2.04E-140	3.12E+02
MAP1LC3B	-3.79E-01	6.60E+00	-3.59E+01	6.89E-142	1.33E-140	3.12E+02
TAGAP	-3.18E-01	6.51E+00	-3.59E+01	7.85E-142	1.51E-140	3.12E+02
SMPD1	-2.87E-01	6.23E+00	-3.58E+01	1.05E-141	2.02E-140	3.12E+02
UBE3A	2.75E-01	6.24E+00	3.58E+01	9.53E-142	1.83E-140	3.12E+02
SELENOI	3.65E-01	5.99E+00	3.58E+01	1.34E-141	2.56E-140	3.12E+02
SOCS3	-5.71E-01	6.54E+00	-3.58E+01	9.16E-142	1.76E-140	3.12E+02
VNN2	-1.13E+00	6.61E+00	-3.58E+01	1.21E-141	2.30E-140	3.12E+02
TRAF3IP3	-2.45E-01	6.57E+00	-3.58E+01	8.63E-142	1.66E-140	3.12E+02
URB1	3.07E-01	6.08E+00	3.58E+01	1.36E-141	2.58E-140	3.12E+02
SMARCE1P1	2.27E+00	3.28E+00	3.57E+01	5.29E-141	9.86E-140	3.12E+02
LOC100419878	2.07E+00	2.93E+00	3.57E+01	5.96E-141	1.11E-139	3.12E+02
GLTP	-3.25E-01	6.32E+00	-3.58E+01	1.38E-141	2.63E-140	3.12E+02
MTND4P9	2.33E+00	3.36E+00	3.57E+01	5.81E-141	1.08E-139	3.12E+02
LOC100127892	1.90E+00	2.79E+00	3.56E+01	6.66E-141	1.24E-139	3.12E+02
ARL8A	-3.73E-01	6.47E+00	-3.58E+01	1.45E-141	2.76E-140	3.11E+02
MEDAG	-2.56E+00	4.08E+00	-3.56E+01	7.52E-141	1.39E-139	3.11E+02
PRDX5	-4.27E-01	6.49E+00	-3.58E+01	1.57E-141	2.98E-140	3.11E+02
ST7-AS2	2.25E+00	2.99E+00	3.56E+01	8.03E-141	1.48E-139	3.11E+02
AVPR1B	2.36E+00	3.05E+00	3.56E+01	8.05E-141	1.49E-139	3.11E+02
ELOF1	-3.69E-01	6.27E+00	-3.58E+01	2.22E-141	4.19E-140	3.11E+02
ZNF672	-2.48E-01	6.37E+00	-3.58E+01	1.96E-141	3.71E-140	3.11E+02
PRELID1	-4.03E-01	6.53E+00	-3.58E+01	1.81E-141	3.43E-140	3.11E+02
ALDH6A1	3.17E-01	5.95E+00	3.57E+01	3.26E-141	6.11E-140	3.11E+02
C1orf112	3.66E-01	5.83E+00	3.57E+01	3.95E-141	7.37E-140	3.11E+02
IKZF4	4.00E-01	5.78E+00	3.57E+01	4.36E-141	8.14E-140	3.11E+02
DGKA	-2.94E-01	6.55E+00	-3.58E+01	2.00E-141	3.79E-140	3.11E+02
LOC105378516	2.17E+00	3.63E+00	3.56E+01	1.04E-140	1.92E-139	3.11E+02
SCGB2B2	2.23E+00	3.69E+00	3.56E+01	1.07E-140	1.97E-139	3.11E+02
AK3P3	1.98E+00	3.80E+00	3.56E+01	1.14E-140	2.10E-139	3.11E+02
ESRRA	-3.40E-01	6.30E+00	-3.57E+01	3.37E-141	6.32E-140	3.11E+02
PHC2	-5.58E-01	6.72E+00	-3.57E+01	2.56E-141	4.83E-140	3.11E+02
RBM42	-3.14E-01	6.38E+00	-3.57E+01	3.34E-141	6.27E-140	3.11E+02
BRIX1	3.14E-01	5.91E+00	3.57E+01	5.89E-141	1.10E-139	3.11E+02
SSBP3-AS1	1.02E+00	5.24E+00	3.56E+01	1.29E-140	2.37E-139	3.11E+02
RPA4	2.18E+00	3.88E+00	3.56E+01	1.63E-140	2.98E-139	3.11E+02
ARHGAP30	-3.55E-01	6.74E+00	-3.57E+01	3.44E-141	6.43E-140	3.10E+02
RELB	-4.89E-01	6.22E+00	-3.57E+01	6.08E-141	1.13E-139	3.10E+02
SPI1	-5.23E-01	6.78E+00	-3.57E+01	3.79E-141	7.08E-140	3.10E+02
GPR135	1.37E+00	4.97E+00	3.55E+01	1.86E-140	3.39E-139	3.10E+02
CORO1A	-3.85E-01	6.86E+00	-3.57E+01	3.67E-141	6.86E-140	3.10E+02
EIF3K	-2.49E-01	6.53E+00	-3.57E+01	4.86E-141	9.07E-140	3.10E+02
ESRP2	1.23E+00	5.08E+00	3.55E+01	2.04E-140	3.72E-139	3.10E+02
TBC1D17	-2.99E-01	6.39E+00	-3.57E+01	5.97E-141	1.11E-139	3.10E+02
GCC2-AS1	2.11E+00	3.38E+00	3.55E+01	2.68E-140	4.88E-139	3.10E+02
HMGB1P19	2.10E+00	3.12E+00	3.55E+01	2.88E-140	5.24E-139	3.10E+02
IFI30	-6.95E-01	6.72E+00	-3.57E+01	5.45E-141	1.02E-139	3.10E+02
SMC2	5.09E-01	5.95E+00	3.56E+01	1.09E-140	2.01E-139	3.10E+02
STX5	-3.01E-01	6.43E+00	-3.56E+01	6.82E-141	1.26E-139	3.10E+02
SLC43A2	-6.12E-01	6.53E+00	-3.56E+01	7.16E-141	1.33E-139	3.10E+02
SCYL1	-3.06E-01	6.46E+00	-3.56E+01	7.37E-141	1.36E-139	3.10E+02
HAX1	-2.02E-01	6.32E+00	-3.56E+01	9.51E-141	1.75E-139	3.10E+02
MCM3AP-AS1	3.98E-01	5.79E+00	3.56E+01	1.71E-140	3.13E-139	3.10E+02
DIAPH1-AS1	2.29E+00	4.25E+00	3.55E+01	3.80E-140	6.89E-139	3.10E+02
NDUFA8P1	1.82E+00	2.73E+00	3.54E+01	5.25E-140	9.46E-139	3.09E+02
RN7SKP80	2.09E+00	3.61E+00	3.54E+01	5.18E-140	9.34E-139	3.09E+02
LINC01586	2.03E+00	2.90E+00	3.54E+01	5.59E-140	1.01E-138	3.09E+02
C19orf53	-3.01E-01	6.26E+00	-3.56E+01	1.38E-140	2.52E-139	3.09E+02
CEP41	4.26E-01	5.85E+00	3.55E+01	2.17E-140	3.96E-139	3.09E+02
IL10RA	-4.32E-01	6.55E+00	-3.56E+01	1.17E-140	2.15E-139	3.09E+02
ARHGAP35	1.90E-01	6.27E+00	3.56E+01	1.36E-140	2.49E-139	3.09E+02
LINC02728	1.91E+00	4.23E+00	3.54E+01	5.57E-140	1.00E-138	3.09E+02
METRNL	-7.06E-01	6.35E+00	-3.55E+01	1.98E-140	3.61E-139	3.09E+02
TEC	4.95E-01	5.92E+00	3.55E+01	2.81E-140	5.10E-139	3.09E+02
LOC392266	2.09E+00	3.28E+00	3.54E+01	8.29E-140	1.49E-138	3.09E+02
GRAMD1A	-4.11E-01	6.66E+00	-3.56E+01	1.73E-140	3.15E-139	3.09E+02
JAK1	-2.33E-01	6.66E+00	-3.56E+01	1.65E-140	3.02E-139	3.09E+02
LAPTM5	-3.51E-01	6.97E+00	-3.56E+01	1.34E-140	2.45E-139	3.09E+02
LOC100419073	2.18E+00	3.21E+00	3.54E+01	1.10E-139	1.97E-138	3.09E+02
DBNL	-3.24E-01	6.71E+00	-3.55E+01	2.27E-140	4.13E-139	3.08E+02
PHF23	-3.54E-01	6.35E+00	-3.55E+01	3.21E-140	5.82E-139	3.08E+02
MCM8	3.64E-01	5.95E+00	3.55E+01	4.84E-140	8.74E-139	3.08E+02
MYH2	-3.16E+00	3.94E+00	-3.53E+01	1.52E-139	2.72E-138	3.08E+02
GATAD2A	-2.54E-01	6.55E+00	-3.55E+01	3.52E-140	6.39E-139	3.08E+02
WDHD1	7.85E-01	5.58E+00	3.54E+01	1.05E-139	1.88E-138	3.08E+02
KRT18P57	1.90E+00	4.46E+00	3.53E+01	1.85E-139	3.30E-138	3.08E+02
TUBA3D	1.88E+00	4.04E+00	3.53E+01	2.01E-139	3.57E-138	3.08E+02
SAR1A	-1.85E-01	6.43E+00	-3.55E+01	4.57E-140	8.26E-139	3.08E+02
SHKBP1	-4.82E-01	6.72E+00	-3.55E+01	4.01E-140	7.25E-139	3.08E+02
NUP107	2.32E-01	6.12E+00	3.54E+01	6.25E-140	1.12E-138	3.08E+02
PRKAR1AP1	2.08E+00	2.97E+00	3.53E+01	2.65E-139	4.68E-138	3.08E+02
NRBP1	-2.40E-01	6.53E+00	-3.55E+01	4.92E-140	8.88E-139	3.08E+02
ZNF22-AS1	9.90E-01	5.22E+00	3.53E+01	2.01E-139	3.57E-138	3.08E+02
USB1	-3.99E-01	6.56E+00	-3.54E+01	5.50E-140	9.90E-139	3.08E+02
SH3BGRL3	-3.97E-01	6.84E+00	-3.55E+01	4.28E-140	7.75E-139	3.08E+02
LOC100506551	1.90E+00	4.18E+00	3.53E+01	2.63E-139	4.66E-138	3.08E+02
PPIAP36	1.99E+00	2.89E+00	3.53E+01	3.16E-139	5.56E-138	3.08E+02
MTND4P15	2.16E+00	3.54E+00	3.53E+01	2.97E-139	5.25E-138	3.08E+02
DAPK2	-9.45E-01	6.20E+00	-3.54E+01	1.40E-139	2.50E-138	3.08E+02
SCARB1	2.79E-01	6.15E+00	3.54E+01	9.08E-140	1.63E-138	3.08E+02
RN7SL168P	2.09E+00	3.00E+00	3.53E+01	3.76E-139	6.60E-138	3.07E+02
CNN2	-4.61E-01	6.73E+00	-3.54E+01	6.62E-140	1.19E-138	3.07E+02
ZNF460	8.47E-01	5.62E+00	3.53E+01	2.13E-139	3.77E-138	3.07E+02
POLR1F	4.31E-01	5.96E+00	3.54E+01	1.34E-139	2.41E-138	3.07E+02
E2F3-IT1	2.01E+00	2.92E+00	3.52E+01	4.45E-139	7.80E-138	3.07E+02
RANBP3	-1.98E-01	6.41E+00	-3.54E+01	9.55E-140	1.71E-138	3.07E+02
SNX2P1	2.26E+00	3.52E+00	3.52E+01	4.30E-139	7.55E-138	3.07E+02
LOC100420790	1.82E+00	2.76E+00	3.52E+01	4.96E-139	8.70E-138	3.07E+02
ANKRD36B	7.03E-01	5.79E+00	3.53E+01	2.45E-139	4.35E-138	3.07E+02
FAM50A	-3.63E-01	6.32E+00	-3.53E+01	1.52E-139	2.71E-138	3.07E+02
KIF20B	7.39E-01	5.70E+00	3.53E+01	3.24E-139	5.70E-138	3.07E+02
NFIL3	-5.68E-01	6.54E+00	-3.53E+01	1.53E-139	2.73E-138	3.07E+02
GRK4	6.78E-01	5.33E+00	3.52E+01	4.88E-139	8.55E-138	3.07E+02
TNFSF12	-6.45E-01	6.12E+00	-3.53E+01	3.13E-139	5.51E-138	3.07E+02
UBXN11	-3.72E-01	6.49E+00	-3.53E+01	1.80E-139	3.21E-138	3.07E+02
TRAF3IP2-AS1	6.04E-01	5.44E+00	3.52E+01	5.33E-139	9.32E-138	3.07E+02
LRRTM2	1.88E+00	4.29E+00	3.52E+01	9.20E-139	1.60E-137	3.06E+02
SLC25A6P3	2.14E+00	3.09E+00	3.52E+01	1.07E-138	1.85E-137	3.06E+02
PLEKHO2	-4.69E-01	6.60E+00	-3.53E+01	2.04E-139	3.63E-138	3.06E+02
LINC01572	2.01E+00	4.24E+00	3.51E+01	1.14E-138	1.97E-137	3.06E+02
ANKRD26	8.30E-01	5.52E+00	3.52E+01	7.75E-139	1.35E-137	3.06E+02
STAT3	-3.22E-01	6.72E+00	-3.53E+01	2.19E-139	3.88E-138	3.06E+02
OTUB1	-2.61E-01	6.50E+00	-3.53E+01	2.64E-139	4.68E-138	3.06E+02
TXNIP	-3.68E-01	6.93E+00	-3.53E+01	1.88E-139	3.35E-138	3.06E+02
ARHGAP27	-3.88E-01	6.64E+00	-3.53E+01	2.95E-139	5.22E-138	3.06E+02
MYL1	-2.88E+00	3.76E+00	-3.51E+01	1.65E-138	2.85E-137	3.06E+02
RN7SL650P	2.16E+00	3.24E+00	3.51E+01	1.78E-138	3.05E-137	3.06E+02
RGS20	2.08E+00	3.60E+00	3.51E+01	1.73E-138	2.97E-137	3.06E+02
AARSD1P1	2.26E+00	3.61E+00	3.51E+01	1.72E-138	2.95E-137	3.06E+02
HBA2	-1.16E+00	7.17E+00	-3.53E+01	3.00E-139	5.30E-138	3.06E+02
METTL15	3.73E-01	5.76E+00	3.52E+01	8.01E-139	1.39E-137	3.06E+02
ANXA11	-3.68E-01	6.72E+00	-3.53E+01	3.28E-139	5.76E-138	3.06E+02
CIAO2B	-2.71E-01	6.20E+00	-3.52E+01	5.28E-139	9.24E-138	3.06E+02
RNF10	-4.52E-01	6.77E+00	-3.53E+01	3.69E-139	6.49E-138	3.06E+02
MRTFB	4.97E-01	5.82E+00	3.52E+01	9.88E-139	1.71E-137	3.06E+02
C1orf122	-4.41E-01	6.07E+00	-3.52E+01	8.28E-139	1.44E-137	3.06E+02
PCIF1	-2.76E-01	6.46E+00	-3.52E+01	5.32E-139	9.31E-138	3.06E+02
ZKSCAN2	4.75E-01	5.59E+00	3.51E+01	1.40E-138	2.41E-137	3.05E+02
PCDHGB8P	2.43E+00	3.36E+00	3.51E+01	2.69E-138	4.60E-137	3.05E+02
SPICE1	4.34E-01	5.86E+00	3.51E+01	1.18E-138	2.04E-137	3.05E+02
TNIP2	-3.33E-01	6.28E+00	-3.52E+01	7.82E-139	1.36E-137	3.05E+02
UBN2	2.74E-01	6.20E+00	3.52E+01	8.28E-139	1.44E-137	3.05E+02
DPF1	1.99E+00	3.93E+00	3.50E+01	3.58E-138	6.09E-137	3.05E+02
STAT5B	-3.51E-01	6.72E+00	-3.52E+01	6.51E-139	1.14E-137	3.05E+02
XPO5	1.98E-01	6.23E+00	3.52E+01	9.40E-139	1.63E-137	3.05E+02
RN7SKP64	1.88E+00	2.78E+00	3.50E+01	4.25E-138	7.20E-137	3.05E+02
EHBP1L1	-3.46E-01	6.68E+00	-3.52E+01	7.08E-139	1.24E-137	3.05E+02
ZNF789	2.21E-01	6.02E+00	3.51E+01	1.27E-138	2.20E-137	3.05E+02
TMC6	-2.94E-01	6.57E+00	-3.52E+01	8.43E-139	1.46E-137	3.05E+02
IRF7	-4.78E-01	6.46E+00	-3.52E+01	1.06E-138	1.83E-137	3.05E+02
DCAF15	-2.57E-01	6.36E+00	-3.51E+01	1.27E-138	2.19E-137	3.05E+02
PKD2	4.41E-01	5.98E+00	3.51E+01	1.92E-138	3.29E-137	3.05E+02
LOC644135	2.21E+00	3.07E+00	3.50E+01	6.10E-138	1.03E-136	3.05E+02
CLOCK	3.05E-01	6.00E+00	3.51E+01	1.87E-138	3.21E-137	3.05E+02
SMC4	3.52E-01	6.27E+00	3.51E+01	1.38E-138	2.39E-137	3.05E+02
IBTK	2.99E-01	6.13E+00	3.51E+01	1.72E-138	2.96E-137	3.05E+02
CASQ2	-2.46E+00	3.76E+00	-3.50E+01	6.79E-138	1.14E-136	3.05E+02
NKIRAS1	5.06E-01	5.57E+00	3.50E+01	3.67E-138	6.24E-137	3.05E+02
MCUR1	2.29E-01	6.01E+00	3.51E+01	2.29E-138	3.92E-137	3.04E+02
TRAPPC4	-2.19E-01	6.20E+00	-3.51E+01	2.03E-138	3.47E-137	3.04E+02
C17orf113	2.07E+00	3.82E+00	3.50E+01	7.44E-138	1.25E-136	3.04E+02
DCTN2	-2.75E-01	6.48E+00	-3.51E+01	1.61E-138	2.77E-137	3.04E+02
H3-3B	-3.19E-01	6.86E+00	-3.51E+01	1.29E-138	2.23E-137	3.04E+02
TPRG1L	-3.22E-01	6.39E+00	-3.51E+01	2.08E-138	3.55E-137	3.04E+02
GRINA	-5.13E-01	6.73E+00	-3.51E+01	2.04E-138	3.48E-137	3.04E+02
KRTDAP	-2.43E+00	3.49E+00	-3.49E+01	1.22E-137	2.03E-136	3.04E+02
MT3	-2.46E+00	3.76E+00	-3.49E+01	1.30E-137	2.16E-136	3.04E+02
LCP1	-3.50E-01	7.01E+00	-3.51E+01	1.66E-138	2.86E-137	3.04E+02
ZNF195	3.02E-01	5.98E+00	3.50E+01	4.17E-138	7.06E-137	3.04E+02
RPS27AP12	2.24E+00	3.57E+00	3.49E+01	1.24E-137	2.05E-136	3.04E+02
PELO	-4.41E-01	6.17E+00	-3.50E+01	3.97E-138	6.74E-137	3.04E+02
ARAF	-2.73E-01	6.53E+00	-3.51E+01	2.58E-138	4.41E-137	3.04E+02
CXCL16	-1.01E+00	6.31E+00	-3.50E+01	5.23E-138	8.81E-137	3.04E+02
GIMAP4	-6.36E-01	6.38E+00	-3.50E+01	3.85E-138	6.53E-137	3.04E+02
CENPP	4.61E-01	5.79E+00	3.50E+01	6.62E-138	1.11E-136	3.04E+02
WDR55	-1.97E-01	6.37E+00	-3.50E+01	3.66E-138	6.24E-137	3.04E+02
CTSH	-4.62E-01	6.48E+00	-3.50E+01	3.77E-138	6.42E-137	3.04E+02
TADA1	3.80E-01	5.80E+00	3.50E+01	7.26E-138	1.22E-136	3.04E+02
PITPNC1	-3.76E-01	6.31E+00	-3.50E+01	4.40E-138	7.44E-137	3.04E+02
EXTL2	6.70E-01	5.59E+00	3.49E+01	1.02E-137	1.69E-136	3.04E+02
RNF19B	-3.81E-01	6.38E+00	-3.50E+01	4.30E-138	7.28E-137	3.04E+02
CD63	-4.25E-01	6.70E+00	-3.50E+01	3.31E-138	5.64E-137	3.04E+02
HAPLN4	2.36E+00	3.52E+00	3.49E+01	1.79E-137	2.95E-136	3.04E+02
ITM2BP1	2.19E+00	3.17E+00	3.49E+01	2.00E-137	3.29E-136	3.03E+02
TWSG1	5.08E-01	5.84E+00	3.50E+01	7.93E-138	1.33E-136	3.03E+02
NAPA	-3.44E-01	6.59E+00	-3.50E+01	3.80E-138	6.45E-137	3.03E+02
TATDN1	4.85E-01	5.67E+00	3.49E+01	9.86E-138	1.64E-136	3.03E+02
PINK1	-5.34E-01	6.50E+00	-3.50E+01	4.70E-138	7.93E-137	3.03E+02
SH3BP2	-3.38E-01	6.71E+00	-3.50E+01	3.79E-138	6.43E-137	3.03E+02
RPL21P49	2.14E+00	3.13E+00	3.49E+01	2.33E-137	3.83E-136	3.03E+02
GET4	-2.83E-01	6.30E+00	-3.50E+01	5.77E-138	9.72E-137	3.03E+02
SREK1IP1	2.97E-01	6.10E+00	3.50E+01	6.90E-138	1.16E-136	3.03E+02
S100A11	-6.92E-01	6.76E+00	-3.50E+01	4.67E-138	7.89E-137	3.03E+02
SYTL1	-3.54E-01	6.56E+00	-3.50E+01	4.90E-138	8.27E-137	3.03E+02
HSPB11	3.14E-01	5.87E+00	3.49E+01	9.49E-138	1.58E-136	3.03E+02
PSD4	-2.82E-01	6.65E+00	-3.50E+01	4.84E-138	8.17E-137	3.03E+02
IQCH	1.95E+00	4.06E+00	3.48E+01	2.69E-137	4.39E-136	3.03E+02
RPL6P12	1.88E+00	2.75E+00	3.48E+01	3.25E-137	5.28E-136	3.03E+02
CUL5	2.89E-01	6.08E+00	3.49E+01	8.80E-138	1.47E-136	3.03E+02
LRIG2	2.23E-01	6.12E+00	3.49E+01	9.07E-138	1.51E-136	3.03E+02
RXRB	-2.28E-01	6.43E+00	-3.50E+01	7.63E-138	1.28E-136	3.03E+02
YY2	1.69E+00	4.55E+00	3.48E+01	3.44E-137	5.59E-136	3.03E+02
NUDT19P4	1.88E+00	2.78E+00	3.48E+01	4.07E-137	6.60E-136	3.03E+02
RIPOR2	-4.51E-01	6.77E+00	-3.50E+01	6.37E-138	1.07E-136	3.03E+02
SLC25A36	3.48E-01	6.22E+00	3.49E+01	9.15E-138	1.53E-136	3.03E+02
RASGRP2	-2.70E-01	6.69E+00	-3.50E+01	6.51E-138	1.09E-136	3.03E+02
ANKRD36	7.17E-01	5.85E+00	3.49E+01	1.68E-137	2.78E-136	3.03E+02
HMCES	-2.07E-01	6.23E+00	-3.49E+01	1.06E-137	1.76E-136	3.03E+02
RN7SL801P	1.93E+00	2.82E+00	3.48E+01	4.54E-137	7.34E-136	3.03E+02
STAT6	-2.92E-01	6.79E+00	-3.50E+01	6.81E-138	1.14E-136	3.03E+02
REXO5	7.42E-01	5.57E+00	3.48E+01	2.69E-137	4.39E-136	3.03E+02
FBXW8	2.93E-01	5.95E+00	3.49E+01	1.77E-137	2.93E-136	3.02E+02
ZNF69	1.00E+00	5.33E+00	3.48E+01	3.81E-137	6.18E-136	3.02E+02
CCNJ	4.38E-01	5.82E+00	3.49E+01	2.35E-137	3.86E-136	3.02E+02
FGR	-6.58E-01	6.76E+00	-3.49E+01	1.19E-137	1.98E-136	3.02E+02
FAM180B	2.23E+00	3.67E+00	3.48E+01	6.49E-137	1.04E-135	3.02E+02
CYTH4	-5.39E-01	6.70E+00	-3.49E+01	1.41E-137	2.33E-136	3.02E+02
NCF4	-5.31E-01	6.71E+00	-3.49E+01	1.40E-137	2.32E-136	3.02E+02
LYPLA2	-3.23E-01	6.39E+00	-3.49E+01	1.76E-137	2.91E-136	3.02E+02
CCDC200	6.66E-01	5.62E+00	3.48E+01	4.63E-137	7.49E-136	3.02E+02
LILRB3	-8.94E-01	6.55E+00	-3.49E+01	2.25E-137	3.69E-136	3.02E+02
LOC102725035	-8.94E-01	6.55E+00	-3.49E+01	2.25E-137	3.69E-136	3.02E+02
LOC107987425	-8.94E-01	6.55E+00	-3.49E+01	2.25E-137	3.69E-136	3.02E+02
LOC107987462	-8.94E-01	6.55E+00	-3.49E+01	2.25E-137	3.69E-136	3.02E+02
BMS1P1	1.09E+00	5.48E+00	3.48E+01	5.92E-137	9.55E-136	3.02E+02
CST7	-6.61E-01	6.71E+00	-3.49E+01	1.80E-137	2.96E-136	3.02E+02
POLH	2.46E-01	6.02E+00	3.48E+01	2.86E-137	4.66E-136	3.02E+02
CALCOCO1	-2.57E-01	6.56E+00	-3.49E+01	1.78E-137	2.94E-136	3.02E+02
LMF2	-3.01E-01	6.47E+00	-3.49E+01	1.97E-137	3.25E-136	3.02E+02
TIPIN	6.22E-01	5.47E+00	3.48E+01	6.00E-137	9.68E-136	3.02E+02
MLX	-2.90E-01	6.48E+00	-3.49E+01	2.12E-137	3.49E-136	3.02E+02
TBC1D22A	-2.14E-01	6.34E+00	-3.48E+01	2.57E-137	4.21E-136	3.02E+02
PPM1M	-5.52E-01	6.49E+00	-3.48E+01	2.57E-137	4.21E-136	3.02E+02
ITGB2-AS1	-6.14E-01	6.40E+00	-3.48E+01	3.15E-137	5.13E-136	3.02E+02
ZSWIM8	-2.77E-01	6.56E+00	-3.49E+01	2.38E-137	3.90E-136	3.02E+02
CPSF6	1.75E-01	6.37E+00	3.48E+01	2.70E-137	4.41E-136	3.02E+02
HDGFL2	-2.52E-01	6.31E+00	-3.48E+01	3.16E-137	5.15E-136	3.02E+02
PRC1-AS1	1.86E+00	4.28E+00	3.47E+01	1.24E-136	1.97E-135	3.02E+02
PROSER2-AS1	2.35E+00	3.80E+00	3.47E+01	1.27E-136	2.01E-135	3.02E+02
KLB	2.03E+00	4.01E+00	3.47E+01	1.39E-136	2.21E-135	3.01E+02
TOX4	-2.31E-01	6.50E+00	-3.48E+01	3.03E-137	4.93E-136	3.01E+02
MYL12A	-3.91E-01	6.75E+00	-3.48E+01	2.59E-137	4.24E-136	3.01E+02
RBL1	3.93E-01	5.94E+00	3.48E+01	6.08E-137	9.79E-136	3.01E+02
ABCA7	-4.28E-01	6.64E+00	-3.48E+01	3.43E-137	5.58E-136	3.01E+02
SMG1P1	5.24E-01	6.15E+00	3.48E+01	5.32E-137	8.59E-136	3.01E+02
CLK3	-2.75E-01	6.59E+00	-3.48E+01	3.92E-137	6.35E-136	3.01E+02
GNAI2	-3.23E-01	6.88E+00	-3.48E+01	3.18E-137	5.18E-136	3.01E+02
DCAF17	3.17E-01	5.99E+00	3.47E+01	7.42E-137	1.19E-135	3.01E+02
PGAM1	-3.31E-01	6.69E+00	-3.48E+01	4.16E-137	6.73E-136	3.01E+02
DAZAP2	-2.81E-01	6.76E+00	-3.48E+01	3.88E-137	6.30E-136	3.01E+02
UBXN6	-5.42E-01	6.64E+00	-3.48E+01	4.81E-137	7.78E-136	3.01E+02
CCDC88A	3.26E-01	6.31E+00	3.48E+01	6.22E-137	1.00E-135	3.01E+02
EDDM13	1.96E+00	3.95E+00	3.46E+01	2.97E-136	4.67E-135	3.01E+02
TMEM17	1.81E+00	4.33E+00	3.46E+01	2.96E-136	4.66E-135	3.01E+02
NEK5	1.43E+00	4.71E+00	3.46E+01	2.87E-136	4.51E-135	3.01E+02
TMED1	-3.17E-01	6.15E+00	-3.47E+01	9.78E-137	1.57E-135	3.01E+02
TCF25	-2.41E-01	6.57E+00	-3.48E+01	6.41E-137	1.03E-135	3.01E+02
GPS2	-3.03E-01	6.46E+00	-3.47E+01	7.63E-137	1.22E-135	3.01E+02
RXRA	-5.14E-01	6.61E+00	-3.47E+01	7.16E-137	1.15E-135	3.01E+02
DMXL1	2.78E-01	6.17E+00	3.47E+01	9.17E-137	1.47E-135	3.01E+02
POLA1	4.28E-01	5.89E+00	3.47E+01	1.45E-136	2.31E-135	3.00E+02
MCM4	4.64E-01	6.14E+00	3.47E+01	1.07E-136	1.70E-135	3.00E+02
PLCD1	-3.85E-01	6.07E+00	-3.47E+01	1.31E-136	2.08E-135	3.00E+02
BCOR	3.15E-01	6.13E+00	3.47E+01	1.08E-136	1.72E-135	3.00E+02
LCP2	-2.95E-01	6.68E+00	-3.47E+01	7.29E-137	1.17E-135	3.00E+02
RN7SL539P	1.64E+00	2.74E+00	3.46E+01	4.68E-136	7.28E-135	3.00E+02
RN7SL196P	1.64E+00	2.74E+00	3.46E+01	4.68E-136	7.28E-135	3.00E+02
RN7SL286P	1.64E+00	2.74E+00	3.46E+01	4.68E-136	7.28E-135	3.00E+02
LENG1	-3.45E-01	5.93E+00	-3.47E+01	1.77E-136	2.81E-135	3.00E+02
KPNA4P1	2.23E+00	3.44E+00	3.46E+01	4.75E-136	7.38E-135	3.00E+02
FDPSP3	2.26E+00	3.48E+00	3.46E+01	4.87E-136	7.57E-135	3.00E+02
LOC105370622	1.94E+00	2.77E+00	3.46E+01	5.42E-136	8.39E-135	3.00E+02
GNG2	-3.99E-01	6.47E+00	-3.47E+01	1.08E-136	1.72E-135	3.00E+02
LINC02367	2.00E+00	3.98E+00	3.46E+01	5.25E-136	8.14E-135	3.00E+02
SLC12A9	-5.45E-01	6.62E+00	-3.47E+01	1.11E-136	1.77E-135	3.00E+02
NUCB1	-3.31E-01	6.66E+00	-3.47E+01	9.88E-137	1.58E-135	3.00E+02
FERMT3	-3.40E-01	6.71E+00	-3.47E+01	9.53E-137	1.53E-135	3.00E+02
RAB8B	-2.95E-01	6.50E+00	-3.47E+01	1.13E-136	1.81E-135	3.00E+02
ATP6V0C	-4.20E-01	6.71E+00	-3.47E+01	9.93E-137	1.59E-135	3.00E+02
KCTD3	5.66E-01	5.78E+00	3.46E+01	2.49E-136	3.94E-135	3.00E+02
NBEAL2	-3.48E-01	6.84E+00	-3.47E+01	9.17E-137	1.47E-135	3.00E+02
RPS3AP47	2.04E+00	3.46E+00	3.45E+01	6.17E-136	9.52E-135	3.00E+02
DNAH17	-6.87E-01	6.12E+00	-3.46E+01	2.38E-136	3.77E-135	3.00E+02
LRP10	-5.32E-01	6.72E+00	-3.47E+01	1.18E-136	1.87E-135	3.00E+02
ZNF761	4.18E-01	5.84E+00	3.46E+01	2.98E-136	4.67E-135	3.00E+02
ZNF765-ZNF761	4.18E-01	5.84E+00	3.46E+01	2.98E-136	4.67E-135	3.00E+02
TUBGCP5	3.79E-01	5.84E+00	3.46E+01	2.98E-136	4.67E-135	3.00E+02
NTAN1P2	1.99E+00	3.82E+00	3.45E+01	7.61E-136	1.17E-134	3.00E+02
RLBP1	2.13E+00	3.49E+00	3.45E+01	9.09E-136	1.40E-134	3.00E+02
GNE	2.29E-01	6.05E+00	3.46E+01	2.69E-136	4.25E-135	3.00E+02
CNBP	-2.09E-01	6.66E+00	-3.47E+01	1.57E-136	2.49E-135	3.00E+02
SSNA1	-3.23E-01	6.27E+00	-3.46E+01	2.44E-136	3.85E-135	3.00E+02
DSG1	-2.30E+00	3.41E+00	-3.45E+01	1.02E-135	1.57E-134	3.00E+02
AKAP9	2.84E-01	6.34E+00	3.46E+01	2.13E-136	3.38E-135	3.00E+02
CLPP	-2.81E-01	6.23E+00	-3.46E+01	2.75E-136	4.34E-135	2.99E+02
FIBIN	-2.27E+00	3.42E+00	-3.45E+01	1.13E-135	1.72E-134	2.99E+02
APOBR	-5.11E-01	6.64E+00	-3.46E+01	2.22E-136	3.51E-135	2.99E+02
BTG1	-3.47E-01	6.70E+00	-3.46E+01	2.04E-136	3.23E-135	2.99E+02
SBSN	-2.39E+00	4.21E+00	-3.45E+01	1.46E-135	2.23E-134	2.99E+02
CHST15	-8.15E-01	6.49E+00	-3.46E+01	3.57E-136	5.60E-135	2.99E+02
RPL7AP10	1.84E+00	4.39E+00	3.45E+01	1.31E-135	2.00E-134	2.99E+02
LRFN1	-5.43E-01	6.26E+00	-3.46E+01	4.03E-136	6.31E-135	2.99E+02
ZNF22	2.94E-01	6.07E+00	3.46E+01	4.30E-136	6.70E-135	2.99E+02
DTX2	-3.73E-01	6.31E+00	-3.46E+01	3.71E-136	5.81E-135	2.99E+02
NLRC5	-3.02E-01	6.62E+00	-3.46E+01	2.80E-136	4.41E-135	2.99E+02
HESX1	2.02E+00	4.10E+00	3.45E+01	1.50E-135	2.29E-134	2.99E+02
ZKSCAN8	2.44E-01	6.21E+00	3.46E+01	3.96E-136	6.20E-135	2.99E+02
B4GALT1	-2.81E-01	6.56E+00	-3.46E+01	3.16E-136	4.95E-135	2.99E+02
RPL19P6	2.00E+00	3.93E+00	3.44E+01	1.68E-135	2.56E-134	2.99E+02
TRIM11	-2.10E-01	6.33E+00	-3.46E+01	4.09E-136	6.38E-135	2.99E+02
SAA1	-2.99E+00	4.07E+00	-3.44E+01	1.84E-135	2.79E-134	2.99E+02
SEPTIN7P12	2.12E+00	3.36E+00	3.44E+01	2.04E-135	3.10E-134	2.99E+02
ITM2B	-4.00E-01	6.86E+00	-3.46E+01	3.16E-136	4.95E-135	2.99E+02
SLCO3A1	-3.79E-01	6.49E+00	-3.46E+01	4.41E-136	6.87E-135	2.99E+02
CCDC28A	-3.08E-01	6.25E+00	-3.46E+01	5.51E-136	8.53E-135	2.99E+02
MAX	-2.47E-01	6.57E+00	-3.46E+01	4.16E-136	6.50E-135	2.99E+02
PNPLA6	-3.53E-01	6.57E+00	-3.46E+01	4.34E-136	6.77E-135	2.99E+02
CHKB	-2.25E-01	6.46E+00	-3.46E+01	4.93E-136	7.64E-135	2.99E+02
EIF3G	-2.59E-01	6.56E+00	-3.46E+01	4.73E-136	7.35E-135	2.99E+02
MSRB1	-7.20E-01	6.61E+00	-3.45E+01	5.71E-136	8.84E-135	2.99E+02
ECM2	1.66E+00	4.76E+00	3.44E+01	2.47E-135	3.74E-134	2.99E+02
TTC5	3.01E-01	5.94E+00	3.45E+01	9.53E-136	1.46E-134	2.99E+02
ARFGAP3	-2.27E-01	6.37E+00	-3.45E+01	6.35E-136	9.80E-135	2.98E+02
GPR75	1.44E+00	4.89E+00	3.44E+01	2.51E-135	3.80E-134	2.98E+02
XAB2	-2.56E-01	6.42E+00	-3.45E+01	6.41E-136	9.88E-135	2.98E+02
MLANA	1.78E+00	4.59E+00	3.44E+01	2.71E-135	4.10E-134	2.98E+02
IL16	-3.32E-01	6.60E+00	-3.45E+01	5.85E-136	9.05E-135	2.98E+02
DCTN3	-2.46E-01	6.30E+00	-3.45E+01	7.84E-136	1.21E-134	2.98E+02
VMP1	-3.80E-01	6.71E+00	-3.45E+01	5.73E-136	8.87E-135	2.98E+02
RHBDF2	-3.82E-01	6.50E+00	-3.45E+01	7.66E-136	1.18E-134	2.98E+02
ZNF124	6.43E-01	5.59E+00	3.44E+01	2.02E-135	3.07E-134	2.98E+02
COL18A1	-6.61E-01	6.38E+00	-3.45E+01	1.01E-135	1.54E-134	2.98E+02
ZNF114	2.16E+00	3.88E+00	3.44E+01	3.53E-135	5.33E-134	2.98E+02
ALG11	5.01E-01	5.67E+00	3.44E+01	1.85E-135	2.81E-134	2.98E+02
MED1	2.03E-01	6.23E+00	3.45E+01	8.99E-136	1.38E-134	2.98E+02
TH2LCRR	1.95E+00	2.97E+00	3.44E+01	4.06E-135	6.11E-134	2.98E+02
VSIR	-5.40E-01	6.87E+00	-3.45E+01	6.04E-136	9.34E-135	2.98E+02
IVNS1ABP	-3.81E-01	6.68E+00	-3.45E+01	7.96E-136	1.22E-134	2.98E+02
MBD2	-2.65E-01	6.48E+00	-3.45E+01	9.52E-136	1.46E-134	2.98E+02
PDXDC2P	1.91E+00	3.97E+00	3.43E+01	4.78E-135	7.20E-134	2.98E+02
ULK1	-3.49E-01	6.57E+00	-3.45E+01	1.00E-135	1.53E-134	2.98E+02
RPL7P32	2.09E+00	3.85E+00	3.43E+01	5.35E-135	8.04E-134	2.98E+02
CCDC9	-4.56E-01	6.25E+00	-3.45E+01	1.55E-135	2.36E-134	2.98E+02
NOP53	-2.88E-01	6.69E+00	-3.45E+01	9.75E-136	1.50E-134	2.98E+02
S100A14	-2.48E+00	3.85E+00	-3.43E+01	6.33E-135	9.49E-134	2.98E+02
CLYBL-AS2	1.92E+00	2.88E+00	3.43E+01	6.90E-135	1.03E-133	2.98E+02
BNIP3P40	2.26E+00	3.56E+00	3.43E+01	6.94E-135	1.04E-133	2.98E+02
CDK6-AS1	2.55E+00	3.84E+00	3.43E+01	6.48E-135	9.71E-134	2.98E+02
PBRM1	2.11E-01	6.31E+00	3.44E+01	1.61E-135	2.46E-134	2.98E+02
COPE	-3.35E-01	6.58E+00	-3.45E+01	1.42E-135	2.16E-134	2.98E+02
ADRM1	-3.18E-01	6.41E+00	-3.44E+01	1.71E-135	2.61E-134	2.97E+02
CYRIB	-3.34E-01	6.66E+00	-3.45E+01	1.39E-135	2.12E-134	2.97E+02
LYRM7	4.02E-01	5.95E+00	3.44E+01	2.71E-135	4.10E-134	2.97E+02
DANT2	2.73E+00	3.05E+00	3.43E+01	8.46E-135	1.26E-133	2.97E+02
GLMN	5.33E-01	5.63E+00	3.43E+01	4.83E-135	7.27E-134	2.97E+02
SLC35B4	3.14E-01	6.00E+00	3.44E+01	3.05E-135	4.61E-134	2.97E+02
RSPH6A	2.03E+00	3.11E+00	3.43E+01	1.05E-134	1.57E-133	2.97E+02
KRT18P26	1.92E+00	2.84E+00	3.43E+01	1.22E-134	1.81E-133	2.97E+02
RPL35AP14	1.85E+00	2.79E+00	3.42E+01	1.42E-134	2.11E-133	2.97E+02
TGFB1	-3.46E-01	6.74E+00	-3.44E+01	2.31E-135	3.51E-134	2.97E+02
NIT1	-2.62E-01	6.27E+00	-3.44E+01	3.53E-135	5.33E-134	2.97E+02
NUBP2	-2.71E-01	6.25E+00	-3.44E+01	3.87E-135	5.83E-134	2.97E+02
RPL10AP1	2.09E+00	3.79E+00	3.42E+01	1.48E-134	2.19E-133	2.97E+02
CYFIP2	-3.12E-01	6.63E+00	-3.44E+01	2.82E-135	4.27E-134	2.97E+02
PIN1	-2.23E-01	6.31E+00	-3.44E+01	3.94E-135	5.94E-134	2.97E+02
TBCK	2.77E-01	6.04E+00	3.43E+01	7.48E-135	1.12E-133	2.96E+02
ARL6IP4	-2.59E-01	6.49E+00	-3.43E+01	5.10E-135	7.68E-134	2.96E+02
WWP2	-2.78E-01	6.51E+00	-3.43E+01	5.44E-135	8.16E-134	2.96E+02
CLNS1A	2.00E-01	6.26E+00	3.43E+01	6.94E-135	1.04E-133	2.96E+02
TMCC3	-1.08E+00	6.16E+00	-3.42E+01	1.53E-134	2.27E-133	2.96E+02
RBBP4P2	1.94E+00	4.02E+00	3.42E+01	2.99E-134	4.43E-133	2.96E+02
PDLIM3	-2.57E+00	4.44E+00	-3.42E+01	3.37E-134	4.98E-133	2.96E+02
FLII	-2.85E-01	6.68E+00	-3.43E+01	5.52E-135	8.28E-134	2.96E+02
LOC651644	2.10E+00	3.04E+00	3.42E+01	3.46E-134	5.10E-133	2.96E+02
PLEKHG3	-6.30E-01	6.37E+00	-3.43E+01	9.80E-135	1.46E-133	2.96E+02
PNKP	-2.51E-01	6.34E+00	-3.43E+01	8.89E-135	1.33E-133	2.96E+02
YWHAZ	-2.50E-01	6.82E+00	-3.43E+01	6.22E-135	9.33E-134	2.96E+02
ST7-OT4	2.39E+00	3.37E+00	3.41E+01	5.08E-134	7.46E-133	2.96E+02
ZBTB39	4.09E-01	5.81E+00	3.42E+01	2.17E-134	3.21E-133	2.96E+02
SETP11	2.22E+00	2.96E+00	3.41E+01	6.05E-134	8.86E-133	2.95E+02
RN7SKP185	1.97E+00	2.93E+00	3.41E+01	6.38E-134	9.34E-133	2.95E+02
ZNF519	1.02E+00	5.31E+00	3.41E+01	4.54E-134	6.68E-133	2.95E+02
RPS6KA1	-4.00E-01	6.71E+00	-3.43E+01	1.16E-134	1.72E-133	2.95E+02
LOC442155	2.01E+00	2.95E+00	3.41E+01	7.52E-134	1.10E-132	2.95E+02
SF3B2	-2.38E-01	6.63E+00	-3.42E+01	1.30E-134	1.93E-133	2.95E+02
ITGB2	-4.00E-01	6.88E+00	-3.43E+01	1.20E-134	1.78E-133	2.95E+02
CCNQ	-2.96E-01	5.97E+00	-3.42E+01	3.01E-134	4.44E-133	2.95E+02
DDHD1-DT	2.09E+00	3.29E+00	3.41E+01	9.59E-134	1.39E-132	2.95E+02
SERF2	-3.42E-01	6.72E+00	-3.42E+01	1.64E-134	2.43E-133	2.95E+02
ZNF248	4.41E-01	5.79E+00	3.41E+01	4.21E-134	6.20E-133	2.95E+02
GREB1L	1.78E+00	4.32E+00	3.41E+01	9.65E-134	1.40E-132	2.95E+02
MARS1	-1.97E-01	6.54E+00	-3.42E+01	1.95E-134	2.90E-133	2.95E+02
ZNF846	4.92E-01	5.63E+00	3.41E+01	5.48E-134	8.03E-133	2.95E+02
LOC100505555	4.92E-01	5.63E+00	3.41E+01	5.48E-134	8.03E-133	2.95E+02
ADGRE5	-3.77E-01	6.82E+00	-3.42E+01	1.67E-134	2.48E-133	2.95E+02
KRIT1	2.93E-01	6.06E+00	3.42E+01	3.33E-134	4.91E-133	2.95E+02
PSMD8	-2.32E-01	6.45E+00	-3.42E+01	2.40E-134	3.56E-133	2.95E+02
ZMYM4-AS1	1.79E+00	2.72E+00	3.40E+01	1.34E-133	1.93E-132	2.95E+02
GRK5	-4.89E-01	6.06E+00	-3.41E+01	4.33E-134	6.38E-133	2.95E+02
ECT2L	1.80E+00	4.13E+00	3.40E+01	1.37E-133	1.98E-132	2.95E+02
OR2L1P	2.39E+00	3.09E+00	3.40E+01	1.46E-133	2.10E-132	2.95E+02
UBAP2	2.67E-01	6.20E+00	3.41E+01	3.95E-134	5.81E-133	2.94E+02
TIMM23B-AGAP6	2.17E+00	3.69E+00	3.40E+01	1.62E-133	2.33E-132	2.94E+02
S100A4	-4.95E-01	6.72E+00	-3.42E+01	2.96E-134	4.37E-133	2.94E+02
RGL2	-3.24E-01	6.58E+00	-3.42E+01	3.40E-134	5.02E-133	2.94E+02
DDX55P1	2.17E+00	3.10E+00	3.40E+01	1.90E-133	2.73E-132	2.94E+02
FCGR2A	-7.18E-01	6.71E+00	-3.41E+01	4.68E-134	6.87E-133	2.94E+02
MYCBP2	2.20E-01	6.44E+00	3.41E+01	5.00E-134	7.35E-133	2.94E+02
ZNF569	5.80E-01	5.49E+00	3.40E+01	1.59E-133	2.29E-132	2.94E+02
KLHL11	1.31E+00	4.98E+00	3.40E+01	2.24E-133	3.22E-132	2.94E+02
TAF4	2.16E-01	6.06E+00	3.41E+01	7.98E-134	1.16E-132	2.94E+02
CDIPT	-3.11E-01	6.45E+00	-3.41E+01	6.09E-134	8.92E-133	2.94E+02
FKBP7	1.20E+00	4.98E+00	3.40E+01	2.39E-133	3.42E-132	2.94E+02
LOC100505851	2.19E+00	3.07E+00	3.39E+01	3.14E-133	4.50E-132	2.94E+02
CLASP2	2.43E-01	6.21E+00	3.41E+01	7.27E-134	1.06E-132	2.94E+02
SRSF4	-2.28E-01	6.52E+00	-3.41E+01	5.83E-134	8.55E-133	2.94E+02
CYB5RL	7.12E-01	5.53E+00	3.40E+01	1.83E-133	2.64E-132	2.94E+02
COX8A	-3.31E-01	6.42E+00	-3.41E+01	7.26E-134	1.06E-132	2.94E+02
ABCF3	-1.95E-01	6.32E+00	-3.41E+01	7.98E-134	1.16E-132	2.94E+02
GLIPR2	-5.06E-01	6.58E+00	-3.41E+01	7.10E-134	1.04E-132	2.94E+02
LOC100131264	1.96E+00	2.84E+00	3.39E+01	3.95E-133	5.65E-132	2.94E+02
U2SURP	1.93E-01	6.36E+00	3.41E+01	7.78E-134	1.14E-132	2.94E+02
DNAJC4	-3.45E-01	6.41E+00	-3.41E+01	8.42E-134	1.23E-132	2.94E+02
KCNQ1OT1	4.19E-01	6.18E+00	3.40E+01	1.10E-133	1.60E-132	2.93E+02
ITPK1	-3.69E-01	6.55E+00	-3.41E+01	9.46E-134	1.38E-132	2.93E+02
RNASET2	-4.05E-01	6.68E+00	-3.41E+01	8.48E-134	1.23E-132	2.93E+02
TSR1	1.99E-01	6.15E+00	3.40E+01	1.29E-133	1.86E-132	2.93E+02
ALOX5AP	-7.52E-01	6.66E+00	-3.40E+01	1.05E-133	1.52E-132	2.93E+02
UBE2Q2P1	1.53E+00	4.76E+00	3.39E+01	4.61E-133	6.58E-132	2.93E+02
ODF2-AS1	1.97E+00	3.79E+00	3.39E+01	5.72E-133	8.15E-132	2.93E+02
SYNCRIP	1.56E-01	6.43E+00	3.40E+01	1.14E-133	1.66E-132	2.93E+02
PDS5A	1.77E-01	6.42E+00	3.40E+01	1.23E-133	1.78E-132	2.93E+02
ADAM1B	1.86E+00	4.18E+00	3.39E+01	6.08E-133	8.66E-132	2.93E+02
UHRF1	4.35E-01	6.05E+00	3.40E+01	2.19E-133	3.14E-132	2.93E+02
RRP15	3.80E-01	5.82E+00	3.39E+01	3.01E-133	4.31E-132	2.93E+02
USP46	4.41E-01	5.74E+00	3.39E+01	3.44E-133	4.92E-132	2.93E+02
FAU	-2.55E-01	6.65E+00	-3.40E+01	1.34E-133	1.93E-132	2.93E+02
ALDOA	-3.55E-01	6.91E+00	-3.40E+01	1.19E-133	1.73E-132	2.93E+02
CDC37	-2.48E-01	6.58E+00	-3.40E+01	1.58E-133	2.28E-132	2.93E+02
RPS15AP16	2.05E+00	3.53E+00	3.38E+01	1.02E-132	1.45E-131	2.93E+02
TTC3-AS1	2.11E+00	3.34E+00	3.38E+01	1.08E-132	1.52E-131	2.93E+02
FAM3A	-2.60E-01	6.25E+00	-3.39E+01	2.94E-133	4.21E-132	2.92E+02
CLIC1	-3.59E-01	6.80E+00	-3.40E+01	1.89E-133	2.73E-132	2.92E+02
DCLRE1C	2.46E-01	6.08E+00	3.39E+01	3.45E-133	4.93E-132	2.92E+02
FAM161A	1.40E+00	4.82E+00	3.38E+01	1.07E-132	1.51E-131	2.92E+02
CTDSP1	-3.47E-01	6.64E+00	-3.40E+01	2.24E-133	3.22E-132	2.92E+02
ASCL3	1.79E+00	2.73E+00	3.38E+01	1.38E-132	1.94E-131	2.92E+02
TLE5	-2.93E-01	6.68E+00	-3.40E+01	2.35E-133	3.37E-132	2.92E+02
ARL14EPP1	2.03E+00	3.88E+00	3.38E+01	1.36E-132	1.91E-131	2.92E+02
UBE2CP2	2.09E+00	3.07E+00	3.38E+01	1.51E-132	2.13E-131	2.92E+02
MIGA2	-2.23E-01	6.35E+00	-3.39E+01	3.42E-133	4.89E-132	2.92E+02
CEP83	5.27E-01	5.69E+00	3.39E+01	7.58E-133	1.08E-131	2.92E+02
DPY19L2P3	2.11E+00	4.08E+00	3.38E+01	1.54E-132	2.17E-131	2.92E+02
N4BP2L2-IT2	3.17E-01	5.98E+00	3.39E+01	5.71E-133	8.14E-132	2.92E+02
SCAI	4.42E-01	5.95E+00	3.39E+01	6.90E-133	9.81E-132	2.92E+02
ZNF41	3.70E-01	5.81E+00	3.38E+01	8.30E-133	1.18E-131	2.92E+02
RN7SL334P	2.29E+00	3.24E+00	3.37E+01	2.71E-132	3.79E-131	2.92E+02
DNAL1	4.90E-01	5.62E+00	3.38E+01	1.38E-132	1.94E-131	2.92E+02
ANXA6	-3.31E-01	6.62E+00	-3.39E+01	4.88E-133	6.97E-132	2.92E+02
HDAC3	-2.15E-01	6.39E+00	-3.39E+01	5.87E-133	8.37E-132	2.92E+02
TMUB1	-3.56E-01	6.28E+00	-3.39E+01	7.24E-133	1.03E-131	2.92E+02
CCDC22	-2.59E-01	6.25E+00	-3.39E+01	7.42E-133	1.05E-131	2.92E+02
AK6	4.43E-01	5.69E+00	3.38E+01	1.59E-132	2.23E-131	2.91E+02
C5AR1	-9.39E-01	6.57E+00	-3.38E+01	9.11E-133	1.29E-131	2.91E+02
PM20D2	4.67E-01	6.00E+00	3.38E+01	1.17E-132	1.65E-131	2.91E+02
PACRGL	5.62E-01	5.47E+00	3.37E+01	2.35E-132	3.28E-131	2.91E+02
RASAL3	-3.42E-01	6.54E+00	-3.39E+01	7.74E-133	1.10E-131	2.91E+02
CEP20	2.94E-01	6.01E+00	3.38E+01	1.35E-132	1.90E-131	2.91E+02
NADK2	3.65E-01	5.92E+00	3.38E+01	1.72E-132	2.42E-131	2.91E+02
ATP6V1F	-3.10E-01	6.38E+00	-3.38E+01	1.10E-132	1.55E-131	2.91E+02
PCNX4	2.41E-01	6.27E+00	3.38E+01	1.15E-132	1.62E-131	2.91E+02
KCNIP4	1.68E+00	4.38E+00	3.37E+01	5.10E-132	7.10E-131	2.91E+02
CNPPD1	-3.76E-01	6.54E+00	-3.38E+01	1.08E-132	1.53E-131	2.91E+02
ILK	-3.20E-01	6.55E+00	-3.38E+01	1.06E-132	1.50E-131	2.91E+02
SAFB	-2.34E-01	6.55E+00	-3.38E+01	1.04E-132	1.47E-131	2.91E+02
WDR93	2.16E+00	3.37E+00	3.37E+01	5.68E-132	7.87E-131	2.91E+02
VEZT	2.98E-01	6.04E+00	3.38E+01	1.74E-132	2.45E-131	2.91E+02
ZNF573	1.42E+00	4.90E+00	3.37E+01	5.37E-132	7.46E-131	2.91E+02
ZNF410	-1.71E-01	6.35E+00	-3.38E+01	1.53E-132	2.15E-131	2.91E+02
OVCA2	-3.34E-01	6.13E+00	-3.38E+01	2.03E-132	2.84E-131	2.91E+02
ZBTB20-AS5	2.08E+00	2.95E+00	3.36E+01	8.48E-132	1.17E-130	2.91E+02
FSIP2	2.14E+00	4.24E+00	3.36E+01	7.77E-132	1.07E-130	2.90E+02
DNAJB7	1.86E+00	4.11E+00	3.36E+01	8.24E-132	1.14E-130	2.90E+02
BNIP3P37	1.79E+00	2.70E+00	3.36E+01	9.51E-132	1.31E-130	2.90E+02
RFWD3	1.73E-01	6.21E+00	3.38E+01	2.17E-132	3.05E-131	2.90E+02
PRPF38AP2	2.45E+00	3.10E+00	3.36E+01	9.24E-132	1.27E-130	2.90E+02
PEX16	-3.39E-01	6.17E+00	-3.37E+01	2.80E-132	3.92E-131	2.90E+02
LIME1	-4.89E-01	6.25E+00	-3.37E+01	2.87E-132	4.01E-131	2.90E+02
RABGGTB	2.69E-01	6.20E+00	3.37E+01	2.75E-132	3.84E-131	2.90E+02
GBA2	-2.29E-01	6.47E+00	-3.38E+01	2.30E-132	3.22E-131	2.90E+02
ZNF513	-2.72E-01	6.15E+00	-3.37E+01	3.61E-132	5.04E-131	2.90E+02
EFHC1	4.09E-01	5.87E+00	3.37E+01	5.58E-132	7.75E-131	2.90E+02
LRWD1	-4.15E-01	6.27E+00	-3.37E+01	4.31E-132	6.01E-131	2.90E+02
TAX1BP3	-3.63E-01	6.20E+00	-3.37E+01	4.64E-132	6.46E-131	2.90E+02
RELA	-2.86E-01	6.55E+00	-3.37E+01	3.38E-132	4.71E-131	2.90E+02
DLAT	2.56E-01	6.02E+00	3.37E+01	5.40E-132	7.49E-131	2.90E+02
RPL21P95	1.94E+00	3.96E+00	3.36E+01	1.76E-131	2.40E-130	2.90E+02
CAP1	-3.64E-01	6.85E+00	-3.37E+01	2.93E-132	4.10E-131	2.90E+02
HSPA6	-1.37E+00	6.40E+00	-3.36E+01	9.11E-132	1.25E-130	2.90E+02
SALL4P4	2.08E+00	2.97E+00	3.35E+01	2.12E-131	2.89E-130	2.90E+02
TMEM201	4.09E-01	5.87E+00	3.36E+01	7.89E-132	1.09E-130	2.90E+02
RPL27P12	1.83E+00	2.77E+00	3.35E+01	2.32E-131	3.16E-130	2.90E+02
SEPTIN1	-5.21E-01	6.32E+00	-3.37E+01	5.77E-132	8.00E-131	2.90E+02
ARSA	-4.01E-01	6.39E+00	-3.37E+01	5.79E-132	8.02E-131	2.89E+02
RN7SL192P	2.02E+00	3.10E+00	3.35E+01	2.80E-131	3.81E-130	2.89E+02
PTPRC	-3.12E-01	6.85E+00	-3.37E+01	3.98E-132	5.55E-131	2.89E+02
LATS1	2.56E-01	6.19E+00	3.36E+01	7.62E-132	1.05E-130	2.89E+02
PGK1	-3.22E-01	6.81E+00	-3.37E+01	5.11E-132	7.11E-131	2.89E+02
GTF3C3	2.17E-01	6.13E+00	3.36E+01	8.97E-132	1.23E-130	2.89E+02
TMEM167B	-2.76E-01	6.44E+00	-3.36E+01	7.24E-132	1.00E-130	2.89E+02
BASP1	-9.37E-01	6.57E+00	-3.36E+01	8.84E-132	1.22E-130	2.89E+02
CCDC159	-3.24E-01	6.29E+00	-3.36E+01	8.86E-132	1.22E-130	2.89E+02
POLM	-2.39E-01	6.33E+00	-3.36E+01	8.26E-132	1.14E-130	2.89E+02
STUB1	-2.62E-01	6.34E+00	-3.36E+01	8.40E-132	1.16E-130	2.89E+02
RUFY2	3.07E-01	5.89E+00	3.36E+01	1.42E-131	1.94E-130	2.89E+02
RAB5IF	-3.73E-01	6.57E+00	-3.36E+01	7.55E-132	1.05E-130	2.89E+02
PUS7	5.97E-01	5.62E+00	3.35E+01	2.06E-131	2.82E-130	2.89E+02
CTDNEP1	-2.77E-01	6.59E+00	-3.36E+01	7.89E-132	1.09E-130	2.89E+02
ALKBH3-AS1	1.84E+00	3.96E+00	3.35E+01	4.35E-131	5.90E-130	2.89E+02
PSMG1	3.16E-01	5.89E+00	3.36E+01	1.73E-131	2.37E-130	2.89E+02
RFC3	4.90E-01	5.73E+00	3.35E+01	2.23E-131	3.04E-130	2.89E+02
ZNF660	1.14E+00	5.34E+00	3.35E+01	3.56E-131	4.83E-130	2.89E+02
UBE2H	-3.93E-01	6.55E+00	-3.36E+01	1.06E-131	1.46E-130	2.89E+02
LOC101928909	2.03E+00	2.93E+00	3.34E+01	5.81E-131	7.85E-130	2.89E+02
ANKRD36C	1.10E+00	5.57E+00	3.35E+01	3.38E-131	4.59E-130	2.89E+02
HERPUD1	-2.50E-01	6.48E+00	-3.36E+01	1.14E-131	1.57E-130	2.89E+02
HNRNPCP7	1.85E+00	4.19E+00	3.34E+01	5.83E-131	7.86E-130	2.89E+02
TADA2B	-3.82E-01	6.31E+00	-3.36E+01	1.51E-131	2.07E-130	2.89E+02
CFL1	-3.21E-01	6.89E+00	-3.36E+01	9.03E-132	1.24E-130	2.88E+02
RPS13P1	1.98E+00	2.99E+00	3.34E+01	7.03E-131	9.44E-130	2.88E+02
CEP192	2.54E-01	6.20E+00	3.36E+01	1.63E-131	2.23E-130	2.88E+02
GNPTG	-2.01E-01	6.34E+00	-3.36E+01	1.63E-131	2.23E-130	2.88E+02
GGA1	-2.22E-01	6.47E+00	-3.36E+01	1.48E-131	2.03E-130	2.88E+02
RN7SL30P	1.77E+00	2.75E+00	3.34E+01	9.91E-131	1.33E-129	2.88E+02
DUSP16	-3.31E-01	6.19E+00	-3.35E+01	2.74E-131	3.72E-130	2.88E+02
RFXANK	-2.94E-01	6.32E+00	-3.35E+01	2.55E-131	3.47E-130	2.88E+02
LINC00662	5.76E-01	5.55E+00	3.34E+01	6.66E-131	8.97E-130	2.88E+02
TMEM68	4.02E-01	5.77E+00	3.34E+01	5.83E-131	7.86E-130	2.88E+02
PTPN1	-2.62E-01	6.51E+00	-3.35E+01	2.68E-131	3.65E-130	2.88E+02
PLEKHM2	-2.37E-01	6.51E+00	-3.35E+01	2.69E-131	3.66E-130	2.88E+02
FAM110A	-4.08E-01	6.21E+00	-3.35E+01	3.94E-131	5.35E-130	2.88E+02
LOC645482	1.99E+00	2.92E+00	3.33E+01	1.57E-130	2.09E-129	2.88E+02
EPDR1	7.36E-01	5.62E+00	3.34E+01	7.87E-131	1.06E-129	2.88E+02
MANEALP1	1.90E+00	2.89E+00	3.33E+01	1.86E-130	2.47E-129	2.87E+02
EAF2	5.81E-01	5.78E+00	3.34E+01	8.44E-131	1.13E-129	2.87E+02
LEO1	2.42E-01	5.98E+00	3.34E+01	6.35E-131	8.55E-130	2.87E+02
ZNF143	-2.27E-01	6.21E+00	-3.34E+01	5.50E-131	7.44E-130	2.87E+02
TMPPE	4.67E-01	5.71E+00	3.34E+01	1.00E-130	1.34E-129	2.87E+02
FBXO6	-3.86E-01	6.10E+00	-3.34E+01	6.88E-131	9.26E-130	2.87E+02
MARCKS	-6.65E-01	6.41E+00	-3.34E+01	5.80E-131	7.83E-130	2.87E+02
LOC101927827	2.46E+00	3.12E+00	3.33E+01	2.30E-130	3.03E-129	2.87E+02
PKN1	-2.48E-01	6.64E+00	-3.35E+01	4.01E-131	5.44E-130	2.87E+02
NDUFB8	-2.29E-01	6.31E+00	-3.34E+01	5.55E-131	7.50E-130	2.87E+02
STX6	-2.25E-01	6.36E+00	-3.34E+01	5.83E-131	7.86E-130	2.87E+02
LOC400627	1.80E+00	4.17E+00	3.33E+01	2.55E-130	3.37E-129	2.87E+02
RAB5C	-2.82E-01	6.58E+00	-3.35E+01	5.20E-131	7.04E-130	2.87E+02
PRMT3	3.88E-01	5.83E+00	3.34E+01	1.14E-130	1.53E-129	2.87E+02
SLC15A3	-8.68E-01	6.33E+00	-3.34E+01	9.52E-131	1.28E-129	2.87E+02
LOC100130691	8.21E-01	5.39E+00	3.33E+01	1.99E-130	2.63E-129	2.87E+02
RAB40A	2.23E+00	3.59E+00	3.33E+01	2.95E-130	3.89E-129	2.87E+02
ZNF280C	7.19E-01	5.50E+00	3.33E+01	1.91E-130	2.53E-129	2.87E+02
LRRC37A17P	6.42E-01	5.65E+00	3.33E+01	1.64E-130	2.18E-129	2.87E+02
DDX39B	-1.88E-01	6.79E+00	-3.35E+01	5.21E-131	7.05E-130	2.87E+02
TKT	-3.80E-01	6.86E+00	-3.35E+01	5.36E-131	7.26E-130	2.87E+02
EEF1AKMT2	3.68E-01	5.78E+00	3.33E+01	1.58E-130	2.10E-129	2.87E+02
SH3BP5L	-3.83E-01	6.44E+00	-3.34E+01	8.56E-131	1.15E-129	2.87E+02
TIGD2	4.92E-01	5.58E+00	3.33E+01	2.10E-130	2.77E-129	2.87E+02
PFAS	3.14E-01	6.07E+00	3.34E+01	1.16E-130	1.55E-129	2.87E+02
ARHGAP4	-3.51E-01	6.73E+00	-3.34E+01	6.89E-131	9.26E-130	2.87E+02
IFNGR1	-4.42E-01	6.63E+00	-3.34E+01	7.90E-131	1.06E-129	2.87E+02
RPA2	-1.94E-01	6.39E+00	-3.34E+01	9.22E-131	1.24E-129	2.87E+02
NAA15	2.43E-01	6.18E+00	3.34E+01	1.10E-130	1.47E-129	2.87E+02
ARPC2	-2.88E-01	6.80E+00	-3.34E+01	6.80E-131	9.15E-130	2.87E+02
HTR2B	1.92E+00	4.04E+00	3.33E+01	4.33E-130	5.67E-129	2.87E+02
VAMP2	-2.98E-01	6.56E+00	-3.34E+01	1.03E-130	1.38E-129	2.86E+02
AP2S1	-3.62E-01	6.37E+00	-3.34E+01	1.29E-130	1.71E-129	2.86E+02
ZNF37BP	2.65E-01	6.11E+00	3.34E+01	1.50E-130	1.99E-129	2.86E+02
NDUFA11	-2.76E-01	6.33E+00	-3.34E+01	1.32E-130	1.76E-129	2.86E+02
ORC6	8.22E-01	5.43E+00	3.33E+01	3.65E-130	4.80E-129	2.86E+02
LAT	-4.98E-01	6.25E+00	-3.33E+01	1.62E-130	2.15E-129	2.86E+02
TPST2	-3.09E-01	6.55E+00	-3.34E+01	1.13E-130	1.51E-129	2.86E+02
LIN37	-3.72E-01	6.06E+00	-3.33E+01	1.97E-130	2.61E-129	2.86E+02
TMEM220	6.51E-01	5.56E+00	3.33E+01	3.39E-130	4.46E-129	2.86E+02
FAIM	7.02E-01	5.44E+00	3.33E+01	3.88E-130	5.09E-129	2.86E+02
SSU72	-2.47E-01	6.53E+00	-3.34E+01	1.26E-130	1.68E-129	2.86E+02
TMUB2	-2.96E-01	6.47E+00	-3.34E+01	1.41E-130	1.87E-129	2.86E+02
UPF1	-3.01E-01	6.57E+00	-3.34E+01	1.45E-130	1.93E-129	2.86E+02
METTL14-DT	2.00E+00	3.78E+00	3.32E+01	7.83E-130	1.02E-128	2.86E+02
CEP295	3.18E-01	6.04E+00	3.33E+01	2.45E-130	3.23E-129	2.86E+02
ACYP1	6.32E-01	5.49E+00	3.32E+01	4.88E-130	6.39E-129	2.86E+02
SELL	-5.12E-01	6.89E+00	-3.34E+01	1.28E-130	1.70E-129	2.86E+02
MAP4K3	5.01E-01	5.73E+00	3.33E+01	4.34E-130	5.69E-129	2.86E+02
SNAI3	-4.54E-01	6.08E+00	-3.33E+01	3.17E-130	4.18E-129	2.86E+02
EMC7	-2.51E-01	6.28E+00	-3.33E+01	2.37E-130	3.13E-129	2.86E+02
PSMA7	-2.29E-01	6.50E+00	-3.33E+01	1.94E-130	2.57E-129	2.86E+02
TYROBP	-5.37E-01	6.73E+00	-3.33E+01	1.78E-130	2.36E-129	2.86E+02
PPP5D1	1.43E+00	4.52E+00	3.32E+01	9.76E-130	1.27E-128	2.86E+02
GPR180	5.08E-01	5.70E+00	3.32E+01	5.04E-130	6.59E-129	2.86E+02
PUS7L	3.77E-01	6.01E+00	3.33E+01	3.76E-130	4.94E-129	2.86E+02
ANKRD28	3.64E-01	6.27E+00	3.33E+01	2.92E-130	3.85E-129	2.85E+02
MIDN	-3.62E-01	6.61E+00	-3.33E+01	2.52E-130	3.32E-129	2.85E+02
POLR2G	-1.91E-01	6.34E+00	-3.33E+01	3.40E-130	4.48E-129	2.85E+02
RN7SL481P	2.16E+00	3.59E+00	3.31E+01	1.51E-129	1.96E-128	2.85E+02
KRT18P63	1.88E+00	3.93E+00	3.31E+01	1.68E-129	2.17E-128	2.85E+02
RAB35	-3.08E-01	6.44E+00	-3.33E+01	4.04E-130	5.31E-129	2.85E+02
MTMR14	-2.83E-01	6.50E+00	-3.33E+01	4.11E-130	5.39E-129	2.85E+02
IVL	-2.06E+00	3.20E+00	-3.31E+01	2.40E-129	3.10E-128	2.85E+02
AKTIP	-3.75E-01	6.12E+00	-3.32E+01	6.73E-130	8.79E-129	2.85E+02
RPF2	2.90E-01	5.89E+00	3.32E+01	1.00E-129	1.30E-128	2.85E+02
ZNF260	4.75E-01	5.76E+00	3.31E+01	1.29E-129	1.68E-128	2.85E+02
SLC25A28	-2.76E-01	6.37E+00	-3.32E+01	6.70E-130	8.76E-129	2.85E+02
NPL	-7.55E-01	6.34E+00	-3.32E+01	9.87E-130	1.28E-128	2.85E+02
TRIM26	-2.25E-01	6.37E+00	-3.32E+01	7.57E-130	9.88E-129	2.84E+02
ARNTL	-4.23E-01	6.24E+00	-3.32E+01	9.31E-130	1.21E-128	2.84E+02
LCK	-6.58E-01	6.31E+00	-3.32E+01	1.06E-129	1.38E-128	2.84E+02
HSPD1P12	2.12E+00	2.91E+00	3.30E+01	4.16E-129	5.33E-128	2.84E+02
LINC00641	3.28E-01	6.08E+00	3.32E+01	1.08E-129	1.41E-128	2.84E+02
MTCO3P44	2.04E+00	2.86E+00	3.30E+01	4.60E-129	5.88E-128	2.84E+02
TOX4P1	2.12E+00	3.49E+00	3.30E+01	4.32E-129	5.53E-128	2.84E+02
TAS2R6P	2.06E+00	3.69E+00	3.30E+01	4.25E-129	5.45E-128	2.84E+02
ZNF529	3.25E-01	5.98E+00	3.31E+01	1.38E-129	1.79E-128	2.84E+02
LOC100422622	1.70E+00	2.71E+00	3.30E+01	4.84E-129	6.18E-128	2.84E+02
RPL23AP55	2.12E+00	3.04E+00	3.30E+01	4.70E-129	6.00E-128	2.84E+02
GTF2H3	3.09E-01	5.93E+00	3.31E+01	1.58E-129	2.05E-128	2.84E+02
HBP1	-2.90E-01	6.49E+00	-3.32E+01	9.25E-130	1.21E-128	2.84E+02
MTRNR2L2	2.03E+00	4.04E+00	3.30E+01	4.35E-129	5.56E-128	2.84E+02
MTRNR2L12	2.03E+00	4.04E+00	3.30E+01	4.35E-129	5.56E-128	2.84E+02
IRAK1	-2.44E-01	6.52E+00	-3.32E+01	9.10E-130	1.19E-128	2.84E+02
NARS2	3.55E-01	5.81E+00	3.31E+01	2.06E-129	2.66E-128	2.84E+02
GSTK1	-2.55E-01	6.62E+00	-3.32E+01	1.02E-129	1.32E-128	2.84E+02
SH2B2	-6.59E-01	6.19E+00	-3.31E+01	2.07E-129	2.68E-128	2.84E+02
JAK3	-4.09E-01	6.72E+00	-3.32E+01	1.07E-129	1.39E-128	2.84E+02
FXR2	-2.09E-01	6.27E+00	-3.31E+01	1.59E-129	2.06E-128	2.84E+02
MAGOHB	3.91E-01	5.72E+00	3.31E+01	3.02E-129	3.87E-128	2.84E+02
SOHLH2	2.51E+00	3.28E+00	3.30E+01	8.20E-129	1.04E-127	2.84E+02
LBH	-3.96E-01	6.32E+00	-3.31E+01	2.09E-129	2.70E-128	2.84E+02
KIF9	4.91E-01	5.54E+00	3.30E+01	4.79E-129	6.12E-128	2.84E+02
LOC730668	2.01E+00	3.65E+00	3.30E+01	8.69E-129	1.10E-127	2.84E+02
PCDHGC5	2.21E+00	3.86E+00	3.30E+01	8.85E-129	1.12E-127	2.83E+02
JTB	-2.82E-01	6.52E+00	-3.31E+01	2.04E-129	2.64E-128	2.83E+02
ZNHIT1	-2.76E-01	6.34E+00	-3.31E+01	2.47E-129	3.18E-128	2.83E+02
N4BP2	5.66E-01	5.92E+00	3.30E+01	4.28E-129	5.49E-128	2.83E+02
RN7SL629P	1.75E+00	2.73E+00	3.29E+01	1.36E-128	1.70E-127	2.83E+02
IPO7	2.14E-01	6.35E+00	3.31E+01	2.58E-129	3.32E-128	2.83E+02
PITPNM1	-3.18E-01	6.52E+00	-3.31E+01	2.48E-129	3.20E-128	2.83E+02
IGF2R	-4.83E-01	6.62E+00	-3.31E+01	2.40E-129	3.10E-128	2.83E+02
SMG1P3	5.11E-01	6.20E+00	3.31E+01	3.27E-129	4.20E-128	2.83E+02
DNM1P46	1.89E+00	4.22E+00	3.29E+01	1.31E-128	1.64E-127	2.83E+02
COX4I1	-2.35E-01	6.59E+00	-3.31E+01	2.51E-129	3.24E-128	2.83E+02
BSG	-3.82E-01	6.77E+00	-3.31E+01	2.30E-129	2.97E-128	2.83E+02
PRIM1	4.09E-01	5.83E+00	3.30E+01	5.93E-129	7.55E-128	2.83E+02
ZNF713	1.03E+00	5.16E+00	3.29E+01	1.17E-128	1.48E-127	2.83E+02
NAGK	-2.92E-01	6.59E+00	-3.31E+01	2.83E-129	3.63E-128	2.83E+02
SMAP2	-4.73E-01	6.81E+00	-3.31E+01	2.65E-129	3.41E-128	2.83E+02
RPL7P57	2.02E+00	3.88E+00	3.29E+01	1.72E-128	2.16E-127	2.83E+02
UBA52	-3.83E-01	6.83E+00	-3.31E+01	2.73E-129	3.52E-128	2.83E+02
RABGEF1	-3.67E-01	6.41E+00	-3.30E+01	4.25E-129	5.45E-128	2.83E+02
AMER1	5.30E-01	5.67E+00	3.30E+01	9.64E-129	1.22E-127	2.83E+02
TMEM72	2.15E+00	3.51E+00	3.29E+01	1.98E-128	2.47E-127	2.83E+02
CHMP7	-1.77E-01	6.33E+00	-3.30E+01	4.94E-129	6.31E-128	2.83E+02
RN7SKP235	1.67E+00	2.70E+00	3.29E+01	2.61E-128	3.25E-127	2.83E+02
JAZF1	-4.65E-01	6.30E+00	-3.30E+01	6.06E-129	7.72E-128	2.83E+02
PSENEN	-4.24E-01	6.28E+00	-3.30E+01	6.12E-129	7.80E-128	2.83E+02
PIH1D2	1.99E+00	3.74E+00	3.29E+01	2.65E-128	3.31E-127	2.82E+02
ZNRD1ASP	3.95E-01	5.90E+00	3.30E+01	1.02E-128	1.29E-127	2.82E+02
ATP6AP1	-2.87E-01	6.64E+00	-3.30E+01	5.18E-129	6.61E-128	2.82E+02
IGFLR1	-4.70E-01	6.31E+00	-3.30E+01	8.36E-129	1.06E-127	2.82E+02
TCF12	2.37E-01	6.26E+00	3.30E+01	7.82E-129	9.94E-128	2.82E+02
DNAJC10	2.22E-01	6.27E+00	3.30E+01	7.98E-129	1.01E-127	2.82E+02
NSUN4	1.63E-01	6.14E+00	3.30E+01	9.26E-129	1.17E-127	2.82E+02
C6orf47	-3.35E-01	6.24E+00	-3.30E+01	9.35E-129	1.18E-127	2.82E+02
PLK3	-4.51E-01	6.38E+00	-3.30E+01	8.68E-129	1.10E-127	2.82E+02
RPL17P28	1.72E+00	4.42E+00	3.28E+01	3.63E-128	4.52E-127	2.82E+02
SHC1	-1.94E-01	6.45E+00	-3.30E+01	8.13E-129	1.03E-127	2.82E+02
DCAF13	2.63E-01	6.07E+00	3.29E+01	1.16E-128	1.46E-127	2.82E+02
BCL11A	4.60E-01	6.04E+00	3.29E+01	1.26E-128	1.58E-127	2.82E+02
PBXIP1	-2.97E-01	6.61E+00	-3.30E+01	7.74E-129	9.85E-128	2.82E+02
CYBC1	-3.84E-01	6.71E+00	-3.30E+01	7.38E-129	9.39E-128	2.82E+02
PDZD2	7.49E-01	5.44E+00	3.29E+01	2.79E-128	3.48E-127	2.82E+02
LRRD1	2.09E+00	3.09E+00	3.28E+01	4.84E-128	6.01E-127	2.82E+02
ARFGEF2	2.69E-01	6.19E+00	3.29E+01	1.16E-128	1.46E-127	2.82E+02
GSK3A	-2.87E-01	6.52E+00	-3.30E+01	9.53E-129	1.20E-127	2.82E+02
DNAAF5	2.63E-01	5.94E+00	3.29E+01	1.75E-128	2.20E-127	2.82E+02
FAM98A	2.46E-01	6.00E+00	3.29E+01	1.70E-128	2.13E-127	2.82E+02
RN7SKP158	1.68E+00	2.68E+00	3.28E+01	6.16E-128	7.62E-127	2.82E+02
RPL35AP6	1.86E+00	2.75E+00	3.28E+01	6.13E-128	7.58E-127	2.82E+02
SDF2	-3.32E-01	6.32E+00	-3.29E+01	1.35E-128	1.69E-127	2.82E+02
ZNF714	8.00E-01	5.60E+00	3.28E+01	3.13E-128	3.89E-127	2.82E+02
PRDM11	4.21E-01	5.86E+00	3.29E+01	2.26E-128	2.82E-127	2.82E+02
ZNF335	-2.06E-01	6.41E+00	-3.29E+01	1.24E-128	1.56E-127	2.82E+02
PTCD2	3.94E-01	5.83E+00	3.29E+01	2.49E-128	3.10E-127	2.82E+02
RHOA	-2.75E-01	6.84E+00	-3.30E+01	9.24E-129	1.17E-127	2.82E+02
TUSC8	2.49E+00	3.42E+00	3.28E+01	6.60E-128	8.16E-127	2.81E+02
HCK	-6.48E-01	6.70E+00	-3.29E+01	1.38E-128	1.73E-127	2.81E+02
RAPGEF1	-2.44E-01	6.59E+00	-3.29E+01	1.32E-128	1.66E-127	2.81E+02
DNAAF8	1.57E+00	4.37E+00	3.28E+01	7.76E-128	9.58E-127	2.81E+02
TDP2	-3.63E-01	6.41E+00	-3.29E+01	1.87E-128	2.34E-127	2.81E+02
HERC2P9	3.26E-01	6.09E+00	3.29E+01	2.32E-128	2.90E-127	2.81E+02
NCF1	-7.44E-01	6.61E+00	-3.29E+01	1.90E-128	2.39E-127	2.81E+02
PPIAP91	2.09E+00	3.09E+00	3.27E+01	9.57E-128	1.18E-126	2.81E+02
ZNF431	2.75E-01	6.14E+00	3.29E+01	2.36E-128	2.94E-127	2.81E+02
TRIM45	1.18E+00	4.97E+00	3.28E+01	8.18E-128	1.01E-126	2.81E+02
C2CD2	4.02E-01	5.91E+00	3.28E+01	3.78E-128	4.69E-127	2.81E+02
OS9	-2.97E-01	6.73E+00	-3.29E+01	1.85E-128	2.32E-127	2.81E+02
RAD1	2.24E-01	5.94E+00	3.28E+01	3.88E-128	4.81E-127	2.81E+02
ACTG1P14	1.82E+00	4.25E+00	3.27E+01	1.13E-127	1.39E-126	2.81E+02
PARP10	-2.88E-01	6.52E+00	-3.29E+01	2.34E-128	2.92E-127	2.81E+02
MIR8075	1.75E+00	2.69E+00	3.27E+01	1.37E-127	1.68E-126	2.81E+02
PPP1R2	-2.06E-01	6.39E+00	-3.29E+01	2.67E-128	3.32E-127	2.81E+02
[truncated: 20,456 more rows]
