# Supplementary material for: A Novel Identified Necroptosis-Related Risk Signature for Prognosis Prediction and Immune Infiltration Indication in Acute Myeloid Leukemia Patients
Source: Genes (Basel). 2022 Oct 11;13(10):1837. doi: 10.3390/genes13101837 (PMC9602382; doi:10.3390/genes13101837)
Supplement: Supplementary file 1 [file genes-13-01837-s001.zip › Sup Table S4.xlsx]

## Sheet: Sheet 1
Table S4 | Genes of prognostic value in the training cohort
gene	HR	pvalue	CI5	CI95
FGR	1.22618	0.00132071	1.0827	1.38866
NFYA	0.511181	0.00127319	0.339857	0.76887
ANKIB1	0.487798	0.00697144	0.289587	0.821677
KRIT1	0.413489	0.000722154	0.247817	0.689919
LAP3	1.69675	0.00160756	1.22167	2.35659
CD99	0.748449	0.042612	0.565609	0.990396
ALS2	0.646795	0.0012932	0.496014	0.843413
CASP10	1.90586	0.010567	1.16245	3.1247
MTMR7	0.469059	0.00230132	0.288295	0.763163
POLDIP2	4.18136	0.000942381	1.79102	9.76188
AK2	1.45538	0.0331076	1.03054	2.05536
PDK4	1.24069	0.0124295	1.04767	1.46927
SLC22A16	0.64997	0.00452827	0.482738	0.875135
HCCS	2.7785	0.00347114	1.40017	5.51366
UPF1	2.48881	0.00248998	1.37842	4.49366
DHX33	0.587743	0.0431582	0.351136	0.983783
LIG3	0.282516	0.000100479	0.149422	0.534163
ACSM3	0.739549	0.000883176	0.619064	0.883484
CIAPIN1	2.52694	0.0406669	1.04016	6.13885
PRKAR2B	1.23249	0.0169647	1.03814	1.46323
TSPOAP1	0.767072	0.00602728	0.634814	0.926885
MPO	0.867981	0.000125854	0.807383	0.933127
WDR54	1.55063	0.0481339	1.00361	2.39582
IBTK	0.549024	0.0304421	0.318983	0.944964
ZNF195	0.551278	0.00132958	0.383207	0.793065
ITGAL	1.525	0.000264544	1.21562	1.91311
LAMP2	0.476168	0.0197161	0.255209	0.888435
MAP3K14	1.82113	0.00823424	1.16743	2.84087
FARP2	1.84119	0.0371121	1.03715	3.26857
IFRD1	0.643476	0.04242	0.420352	0.985034
PAF1	4.90181	0.00499416	1.61581	14.8704
ELAC2	2.17558	0.049935	1.00022	4.73212
MYH13	610.604	0.0181407	2.98458	124922
CDKL3	0.286623	0.0451964	0.0843789	0.973615
CCDC124	2.14624	0.000213875	1.43245	3.21571
CD79B	1.52061	0.00160885	1.17198	1.97295
SCN4A	2.01342	0.0429242	1.02254	3.96448
RPUSD1	1.65786	0.0210718	1.07895	2.54739
LUC7L	0.395502	0.00527245	0.206128	0.758858
TSR3	1.88364	0.016325	1.12348	3.15813
JARID2	0.4253	0.00887946	0.22417	0.806891
CDK11A	1.85051	0.0333804	1.04965	3.26239
NADK	1.42623	0.0171157	1.06521	1.90961
CYTH3	0.616955	0.0418068	0.387511	0.982251
ADAM22	0.634009	0.0419902	0.408656	0.983631
CYB561	1.54628	0.0252294	1.05562	2.26501
PLEKHG6	0.525337	0.00578474	0.332578	0.829818
SS18L2	1.84433	0.0368418	1.03811	3.27669
MGST1	0.836414	0.0120526	0.727541	0.961579
REV3L	0.525456	0.00394987	0.339227	0.813921
ZNF207	0.205136	0.000293279	0.0870331	0.483505
UQCRC1	2.49808	0.000446391	1.49848	4.16451
STARD3NL	0.490199	0.0266649	0.260956	0.920827
HHATL	6.92605e+06	0.000417687	1098.97	4.36502e+10
PHF7	0.500168	0.00927546	0.296791	0.84291
PRSS3	0.289391	0.01754	0.104019	0.805115
CD4	1.3324	0.000718982	1.12826	1.57347
SCMH1	0.679749	0.01451	0.498794	0.926351
LYPLA2	2.06174	0.00257631	1.28797	3.30034
MRC2	0.786709	0.00441887	0.666929	0.928002
ANOS1	1.76397	0.0255164	1.07198	2.90266
MBTD1	0.421042	0.000109715	0.271624	0.652653
TTC19	0.502719	0.0430128	0.25825	0.97861
MAP4K3	0.552929	0.0120824	0.348103	0.878276
ERCC1	1.83158	0.0296955	1.06143	3.16055
CD22	1.31124	0.0388507	1.01397	1.69565
PRICKLE3	1.97985	0.0186543	1.12068	3.4977
MAP4K5	0.489775	0.0048496	0.298055	0.804815
PSMC4	2.85575	0.0016573	1.48516	5.49121
CLK1	0.511019	0.0150079	0.297497	0.877792
ANGEL1	1.89639	0.0336179	1.05085	3.42228
CAPN1	2.36854	0.00120022	1.40561	3.99114
MATR3	0.469282	0.000876043	0.300543	0.73276
ATP2C1	0.555076	0.0136999	0.347605	0.886378
IGF1	121.639	0.000471444	8.24665	1794.2
SLC11A1	1.13922	0.0472388	1.00159	1.29576
VSIG2	1.33196	0.00736012	1.08007	1.64261
CD74	1.39094	0.000450922	1.15677	1.67251
HGF	0.772025	0.000131915	0.676115	0.881541
ZRANB1	0.434456	0.0219998	0.212873	0.886687
ADGRA2	1.24012	0.0239997	1.02874	1.49493
CCT8L1P	0.0239071	0.0037358	0.00191655	0.298216
MNAT1	0.433926	0.0116209	0.22688	0.829917
RUNX3	1.22463	0.0470636	1.00263	1.49578
SLC7A9	0.132469	0.0287441	0.0216448	0.810724
FHL1	1.3006	0.00710322	1.07408	1.57488
RTF2	4.89535	0.00155972	1.82979	13.0968
ZNF839	0.376873	0.0104446	0.178575	0.795371
DEF6	2.47922	0.00175905	1.40364	4.37899
UBR2	0.503764	0.0486947	0.254777	0.99608
RRAGD	0.697597	0.0127394	0.525471	0.926106
HSF2	0.443832	0.003532	0.257155	0.766021
TYMP	1.17219	0.042184	1.00563	1.36635
IFNGR1	1.47453	0.00321893	1.13881	1.90924
SH2D2A	1.47175	0.014269	1.08042	2.00482
TNFRSF1B	1.23416	0.00289086	1.07463	1.41737
POU2F2	1.29266	0.00588325	1.07683	1.55173
RABEP1	0.588992	0.0452811	0.350792	0.988938
HMGB3	0.721191	0.0244582	0.542488	0.95876
BAK1	2.59118	0.000223948	1.56274	4.29643
FAM13B	0.469235	0.00446748	0.27852	0.790541
ARHGAP31	1.50476	0.00819692	1.11149	2.03717
SARS1	3.0636	0.0037657	1.43644	6.53393
EIPR1	3.07333	0.0093146	1.31848	7.16382
PNPLA6	1.86734	0.00035432	1.32556	2.63054
IFT88	0.411566	0.00644173	0.217302	0.779499
ZCCHC8	0.229862	0.00582927	0.0808295	0.653679
GAB2	0.585097	0.00525057	0.401587	0.852465
SLC4A7	0.751926	0.0203013	0.591017	0.956645
MAP2K3	2.01945	0.00252239	1.27991	3.18629
PEX3	0.634191	0.0436384	0.40746	0.987086
SH3YL1	0.420583	0.0007337	0.254401	0.69532
VCL	1.88287	0.000756904	1.30286	2.72109
NSMAF	0.447583	0.011286	0.240329	0.833569
ADSS2	0.345989	0.000143925	0.200172	0.598028
OTC	9.42652e+07	0.0478467	1.19019	7465964318760110
USP2	1.96784	0.0327315	1.05718	3.66295
TUBG2	1.46466	0.0301429	1.03733	2.06803
ZFYVE16	0.424742	0.000172897	0.271678	0.664043
RIPOR1	1.57318	0.0392981	1.02247	2.42052
STAU2	0.477119	0.011977	0.267892	0.849754
SLC66A1	1.98007	0.000557892	1.34338	2.91851
RTN4R	0.75702	0.0134222	0.607113	0.943941
RAB27B	1.2708	0.00550773	1.07297	1.5051
AIFM2	2.60614	0.000168852	1.58213	4.29292
SPATA7	0.298488	0.000824223	0.146968	0.60622
AP2S1	1.56443	0.0426399	1.01496	2.41137
ZPBP	415.784	0.00633711	5.47719	31563
GUCA2B	661.496	0.0282088	2.00121	218656
MAGEC2	10022.5	0.0121717	7.46764	1.34514e+07
YTHDC2	0.442566	0.00763663	0.243154	0.80552
ATP6V1H	2.48381	0.0208188	1.1483	5.37257
FAM214A	0.542748	0.0327572	0.309714	0.951121
ARHGAP6	1.42085	0.0432802	1.01066	1.99751
FAM184B	0.161788	0.0266206	0.0323308	0.809608
GOPC	0.584564	0.0436888	0.346949	0.984916
LMO3	0.266052	0.0368737	0.0767318	0.922478
TNFRSF9	2.28011	0.0448298	1.0192	5.10096
RCN1	0.515829	0.00161518	0.341824	0.778411
FOXP3	2.05909	0.039162	1.03655	4.09034
ARHGEF5	2.38198	0.00902341	1.24167	4.56953
LAMC3	0.446793	0.0132577	0.236169	0.84526
COL23A1	0.854639	0.0269308	0.743622	0.98223
PIK3CB	0.600044	0.00731235	0.413142	0.871499
CYBA	1.38372	0.0450547	1.00719	1.90102
MPHOSPH9	0.564331	0.0307987	0.335771	0.948473
PLEKHA5	0.594578	0.000827485	0.438376	0.806437
AKR7A2	2.06029	0.000522366	1.3695	3.09953
NRIP2	0.542993	0.0247278	0.318659	0.925259
LAMA3	2.17858	0.00084058	1.37935	3.44092
ANAPC4	0.417928	0.0166499	0.204618	0.853611
KCNQ1	1.36998	0.00255641	1.11657	1.68089
TRAPPC3	4.08639	0.00953266	1.40971	11.8454
SPO11	9.66182e+08	0.0333441	5.11882	1.82368e+17
RELT	1.45212	0.00383886	1.12766	1.86994
SZRD1	3.56674	0.000417278	1.7601	7.22776
CUL1	0.579387	0.00734995	0.388738	0.863536
KMT2C	0.603383	0.0269404	0.385673	0.94399
PUM2	0.33739	0.0026822	0.16598	0.685818
ZNF280C	0.456336	0.00432695	0.266221	0.782216
TRAF3IP2	0.614332	0.028442	0.397311	0.949896
DCBLD2	0.617556	0.0207273	0.410483	0.929089
USP13	0.626254	0.0408486	0.399907	0.980714
CDK14	0.642435	0.00239194	0.482833	0.854794
CAMK2B	6.77661	0.0326648	1.17098	39.217
DGKG	0.70223	0.0250934	0.515406	0.956775
CDK17	0.607654	0.0496953	0.369488	0.999337
YBX3	0.767238	0.0208646	0.612794	0.960606
OGFR	1.99552	0.00103904	1.32052	3.01557
SNRNP40	2.30678	0.0476738	1.00861	5.27584
HDAC7	1.96803	0.00388915	1.24284	3.11634
MON2	0.438226	0.00274737	0.255385	0.75197
ARSF	6.04434	0.00960397	1.54888	23.5875
GPBP1	0.511504	0.0270682	0.282294	0.926824
DGAT2	1.52177	0.0285603	1.045	2.21607
CS	2.80413	0.0388046	1.05447	7.45696
LTK	0.778497	0.00282086	0.660533	0.917529
WAPL	0.55017	0.0411345	0.310056	0.976234
SLC6A16	1.96052	0.00902467	1.1828	3.24962
EPN1	2.08835	0.00372149	1.26978	3.43462
MED29	6.13217	0.000452338	2.22588	16.8938
ZNF275	1.92455	0.0162892	1.12813	3.28322
LOC105373378	1.92455	0.0162892	1.12813	3.28322
MTMR1	1.90372	0.0252869	1.08299	3.34641
INTS13	0.622254	0.0295806	0.405847	0.954056
TM7SF3	0.669996	0.00499882	0.506563	0.886158
ST3GAL6	0.751552	0.0335962	0.577491	0.978076
CDON	0.0633413	0.00319278	0.0101191	0.396491
TNPO3	0.481719	0.0117508	0.272922	0.850257
RFXANK	1.77198	0.045437	1.01168	3.10364
SLC12A2	0.647735	0.0232857	0.445104	0.942612
ABCA7	1.31288	0.0395932	1.01305	1.70145
CALCRL	1.47478	0.000105726	1.2118	1.79483
PKN2	0.505892	0.0158811	0.290765	0.880184
DGKA	1.87849	0.00502388	1.20927	2.91808
TBC1D1	1.63722	0.0136316	1.10661	2.42227
CDK13	0.300263	0.00184624	0.140809	0.640285
PDE4A	1.3194	0.0252097	1.03505	1.68187
SLC9A3	0.616572	0.00723438	0.433239	0.877485
ELOVL1	2.36003	0.00126671	1.40013	3.97801
SPI1	1.37795	0.0321007	1.02778	1.84742
ZBTB11	0.474641	0.0140794	0.261827	0.860433
ATXN3	0.407345	0.0137181	0.199426	0.832038
THUMPD1	0.51289	0.00156527	0.339078	0.775797
KIF26A	0.566261	0.00421316	0.383585	0.835934
ATG2B	0.559853	0.0289513	0.332664	0.942197
ZFAT	1.73255	0.0363985	1.03541	2.89906
MTFR1	0.526504	0.0188713	0.308213	0.899398
STAG3	0.48059	0.00295621	0.296436	0.779146
MYO9A	0.465512	0.00488055	0.273345	0.792778
IDI1	1.67121	0.0277639	1.05776	2.64042
SP100	1.82491	0.0359024	1.04038	3.20103
CACNB1	1.56205	0.00393302	1.15355	2.1152
PKM	1.58159	0.00515092	1.14711	2.18064
TP53BP1	0.530691	0.00298961	0.34929	0.806302
RHOA	2.29154	0.00746992	1.24818	4.20706
PMS2P4	0.305979	0.000420355	0.158448	0.590877
IDH3G	1.87018	0.0105512	1.15745	3.02181
RASSF1	0.585101	0.0430467	0.348132	0.983373
IFI35	1.95709	0.00162734	1.28891	2.97167
OTUD5	2.27698	0.0163546	1.16314	4.45744
TFE3	1.94409	0.00242686	1.26503	2.98766
GPKOW	3.74377	0.00289373	1.57069	8.92338
FTSJ1	3.08914	0.00326701	1.45695	6.54984
SIRT2	2.0829	0.011871	1.17604	3.68907
PITX1	1.333	0.00372316	1.0977	1.61873
BCL3	1.34027	0.013767	1.06167	1.69197
KCNAB2	1.7935	0.00600631	1.18227	2.72075
DAPP1	1.35773	0.0227768	1.04352	1.76655
SLC44A1	1.23619	0.0261675	1.02547	1.49021
TMEM260	0.476844	0.0195063	0.256149	0.887688
FSTL3	0.648926	0.00500565	0.479785	0.877695
RNF126	1.70567	0.0131784	1.11827	2.60162
ASNS	0.745063	0.0485508	0.556159	0.998129
CNGB1	2.54201e-06	0.0197042	5.04418e-11	0.128104
CHAT	0.000357505	0.0340245	2.325e-07	0.54972
CSNK2A2	0.419422	0.0494588	0.176277	0.997945
CDC42	1.7205	0.0452259	1.01161	2.92617
SLC12A3	2.60493	0.00226125	1.40901	4.81589
MAP4K4	0.548858	0.00221837	0.373718	0.806075
WDR1	3.35512	0.000304063	1.73952	6.4712
ARHGAP10	0.600435	0.00378466	0.425121	0.848044
RPS6KA2	0.765682	0.0255186	0.605753	0.967835
VASH1	1.42586	0.0468039	1.00503	2.02289
FAM50A	1.55498	0.0209759	1.06891	2.26208
MYO3B	50.0687	0.000828919	5.04795	496.612
PRKACA	1.48007	0.0398364	1.01838	2.15108
SREBF1	1.79852	0.00040418	1.29919	2.48977
AFF4	0.443636	0.00275499	0.260584	0.755278
MPP5	0.424466	0.00844657	0.224329	0.803155
HSD17B10	2.27261	0.00290256	1.32394	3.90104
MARK2	1.91508	0.0368264	1.04055	3.52462
TRNT1	0.374872	0.000102421	0.228506	0.614992
STK10	2.30964	0.000396392	1.45346	3.67014
PDE8A	0.432604	0.000830668	0.264664	0.70711
GSDMB	0.644111	0.0124216	0.456231	0.909362
DHRS9	1.33289	0.000999138	1.12323	1.58168
IGF2BP2	1.37021	0.0215329	1.04748	1.79238
CLASP1	0.372141	0.00987255	0.175637	0.788492
MRPS34	1.9041	0.00546248	1.2089	2.9991
PPP2R2C	10.634	0.0431569	1.07546	105.149
NCBP3	0.481427	0.0197545	0.26037	0.890163
SLC24A1	0.478238	0.00426285	0.288371	0.793115
LMAN1	0.583542	0.00772501	0.392606	0.867336
ARHGEF10L	1.27688	0.0100304	1.0601	1.538
KCNQ2	3.25458	0.0438429	1.0331	10.2529
SEMA3C	1.4647	0.0154597	1.07544	1.99484
TTC38	1.61424	0.0155672	1.09511	2.37945
ZNF638	0.529505	0.00942772	0.327646	0.855727
SLC25A40	0.537025	0.00349234	0.353839	0.815049
RASAL2	0.660049	0.0392659	0.444661	0.979767
FRYL	0.406568	0.00147873	0.233419	0.708157
ACTB	1.6385	0.0149646	1.1008	2.43882
PLD1	0.697059	0.00624219	0.5382	0.902807
ATP12A	0.0191169	0.00472378	0.00122801	0.297601
DLG1	0.375792	0.00272576	0.198144	0.712711
RAB7A	3.07796	0.00920718	1.32068	7.17346
MKRN2	0.346434	0.012473	0.150823	0.795742
ANKRD13A	2.00612	0.0357942	1.04728	3.84283
ICAM3	1.53662	0.00443914	1.143	2.06581
NT5C2	0.37878	0.00067515	0.216424	0.662929
ARHGEF1	1.81356	0.00353083	1.21574	2.70536
LOC100505585	1.81356	0.00353083	1.21574	2.70536
TOP2B	0.522842	0.00564211	0.330329	0.827551
NFKB2	1.50049	0.00205504	1.15922	1.94222
DNAJC10	2.26375	0.00957475	1.22011	4.20007
USP33	0.485674	0.0319607	0.251034	0.939628
CAPN6	2.74938	0.0213528	1.16201	6.50515
APBB1IP	1.68006	0.0444714	1.0129	2.78663
SIRT6	1.90561	0.00837578	1.17994	3.07757
JADE1	0.536141	0.0218648	0.314665	0.913503
MAP2	13.9262	0.0152413	1.65942	116.871
PIAS2	0.546108	0.0164992	0.333057	0.895443
LAMP3	3.60689	0.00184813	1.60852	8.08793
ACER3	1.5229	0.0263578	1.05066	2.20739
N4BP2	0.610554	0.0222885	0.39991	0.932151
TIGAR	1.64072	0.00510864	1.16016	2.32032
PMS2P1	0.532318	0.042391	0.289564	0.978581
GNB1	3.97188	0.00249134	1.62486	9.70907
HOXA9	1.20689	0.000591792	1.08411	1.34357
EDN1	4.94132	0.00512438	1.61439	15.1244
MLLT10	0.461285	0.0121644	0.25194	0.844581
ITM2A	0.850235	0.0057708	0.757725	0.954039
PCM1	0.466434	0.00663224	0.268949	0.808932
CBFA2T2	0.284216	0.00185304	0.128719	0.627558
TOLLIP	1.96365	0.0177658	1.12396	3.43065
THOC1	0.365397	0.000554746	0.206334	0.647079
FKBP7	0.5692	0.0179094	0.35699	0.907555
RAPGEF3	1.53415	0.0258999	1.05278	2.23561
SCGN	21.6854	0.0173892	1.71816	273.698
CARMIL1	1.49711	0.00535524	1.12697	1.98883
EPB41L2	1.34207	0.00207471	1.11288	1.61847
RABL2B	0.44068	0.0132446	0.230433	0.842756
KEAP1	1.70593	0.0303983	1.05185	2.76674
SLC35C2	0.593863	0.0308775	0.370001	0.953169
RIF1	0.561774	0.010864	0.360452	0.875538
SESN1	1.55133	0.00348869	1.15543	2.08288
KCNN2	3.66932	0.000986999	1.69306	7.9524
CNOT4	0.416402	0.0101236	0.21356	0.811907
MOK	0.55088	0.0151409	0.340498	0.891249
IGSF9B	0.691288	0.0231645	0.502644	0.95073
CROCCP3	0.545091	0.0125465	0.338505	0.877753
MEF2C	1.33032	0.00866103	1.075	1.64628
UBA5	0.495987	0.0172793	0.278458	0.883446
ZNF506	0.635423	0.0118355	0.446386	0.904514
JMJD4	2.16438	0.0459445	1.014	4.61986
MPP4	0.0379723	0.0132709	0.00285222	0.505535
CCNT2	0.357459	0.00481878	0.174818	0.730911
EPB41L3	1.30171	0.00591017	1.07889	1.57054
SEMA5B	0.0524692	0.0465087	0.0028814	0.955445
BCKDHB	0.534965	0.00602785	0.342323	0.836017
PIBF1	0.48762	0.00178419	0.310733	0.765203
TDRD3	0.359549	0.00521514	0.175414	0.736974
OXCT1	1.52503	0.0116396	1.09874	2.11672
SMAP2	1.58903	0.00204005	1.18392	2.13276
STARD7	2.36216	0.0127399	1.2011	4.64558
GSTP1	1.72534	0.0036341	1.19465	2.49178
EIF3I	2.0277	0.0287309	1.07619	3.82046
MYNN	0.48679	0.0464369	0.239673	0.9887
SCAMP1	0.556118	0.0141047	0.348085	0.888482
HACE1	0.444273	0.00173013	0.26744	0.738029
AKR1B1	1.79432	0.000509009	1.29043	2.49496
CPNE3	1.35935	0.0274979	1.03463	1.78598
MGST2	1.48307	0.0175598	1.07127	2.05318
B4GALT1	1.79694	0.00431332	1.20158	2.68728
MRPL28	2.53087	0.00138131	1.43271	4.47077
FAT2	0.374686	0.0193234	0.16461	0.852859
ERO1B	0.511328	0.00319032	0.327401	0.798579
ALG9	0.437038	0.0427242	0.196256	0.973229
TRIP6	1.33748	0.0396438	1.01387	1.76439
FTL	1.35337	0.0484347	1.00208	1.8278
MMP2	0.823718	0.00427495	0.721114	0.940922
LPCAT2	0.72269	0.0217582	0.54761	0.953744
SH3BP2	1.44926	0.0168134	1.06915	1.96451
SF3B2	4.19388	0.0024448	1.65916	10.6009
ERGIC2	0.539589	0.0263734	0.313027	0.930132
TFAP2C	903.259	0.00667809	6.60734	123480
CASS4	1.36897	0.0244535	1.04131	1.79974
ALG6	0.431184	0.0124182	0.22297	0.833831
PDRG1	2.22674	0.0135078	1.17978	4.20278
KIF9	0.494793	0.0167345	0.278029	0.880555
SIGLEC1	1.25267	0.00600051	1.06672	1.47103
FKBP1A	2.51576	0.000181931	1.55188	4.07831
EBF4	0.584921	0.00771887	0.394233	0.867842
MAVS	0.480914	0.0286598	0.249625	0.926504
KIZ	0.624691	0.0183476	0.422533	0.92357
MAPKAPK5	0.262217	0.00110517	0.117326	0.586038
TASP1	0.412901	0.000701001	0.247566	0.688656
OAS1	1.41761	0.000540344	1.16333	1.72747
PXN	1.54486	0.006247	1.13111	2.10996
KIF16B	1.59926	0.00181722	1.19058	2.14821
TRMT6	1.73113	0.0409826	1.02274	2.93017
LAG3	1.32598	0.018457	1.04861	1.67673
ARHGAP4	1.60622	0.00138225	1.20139	2.14745
DHX32	0.673627	0.0271938	0.47442	0.956479
GPATCH2L	0.561145	0.0448627	0.319081	0.986845
SLC9A1	2.23734	0.00509004	1.27361	3.93031
NUDC	2.63937	0.00408373	1.36086	5.11901
MUL1	4.80067	0.000548142	1.9721	11.6863
SPG21	1.91834	0.0152169	1.1336	3.2463
FETUB	1.86731e-08	0.0480625	4.05807e-16	0.859239
DNAJB11	0.454298	0.00459359	0.263257	0.783972
P3H2	2.55494	0.0153463	1.19674	5.45456
FLT3LG	1.82263	0.0296482	1.06108	3.13074
GOLGA3	0.511733	0.0456272	0.265304	0.987059
CERS4	0.761451	0.00675739	0.625168	0.927444
MCOLN1	1.82965	0.00123732	1.26815	2.63978
DLL3	0.381019	0.00957638	0.183622	0.790622
POU4F3	0.00280522	0.0415808	9.84647e-06	0.799196
FH	1.8606	0.0263107	1.07586	3.21772
ALKBH5	2.72791	0.0105694	1.2639	5.88774
CMA1	0.257071	0.0221583	0.0802806	0.823184
PSME1	2.06727	0.00677298	1.2221	3.49694
SCFD1	0.444511	0.0397735	0.205223	0.962803
G2E3	0.416189	0.00451108	0.227276	0.762126
HECTD1	0.44395	0.0168936	0.228037	0.864298
TOX4	3.66815	0.0332747	1.10855	12.1378
TINF2	5.07209	0.000388061	2.06843	12.4375
PHGDH	1.31751	0.0158724	1.05302	1.64844
MYL6	1.89871	0.0110239	1.15812	3.11288
TEKT2	0.526778	0.00326342	0.343686	0.80741
RFFL	0.260818	0.000918407	0.117812	0.577412
UNC13D	1.52451	0.0264346	1.05059	2.21221
DPYSL2	1.30246	0.00661282	1.07631	1.57613
SEC22C	2.01312	0.0444823	1.0174	3.98334
CDC23	0.522256	0.0307992	0.289636	0.941703
AAAS	1.86256	0.0478789	1.00583	3.44903
SUCO	0.464644	0.00576241	0.269661	0.800614
MAP3K1	0.561117	0.000426373	0.406866	0.773848
TMEM38B	1.82699	0.000421263	1.30696	2.55393
PTGS1	1.32044	0.012972	1.06044	1.64417
SH2D3C	1.39424	0.0193238	1.05536	1.84192
TBC1D2	1.35833	0.0280221	1.03359	1.7851
BLNK	1.21959	0.00756098	1.05427	1.41082
FKBP5	1.51753	0.000808489	1.18893	1.93695
MRPS18A	4.03163	0.000111784	1.98754	8.17794
PGC	3.20269	0.0247937	1.15906	8.84965
EFHC1	0.509888	0.00411584	0.321844	0.8078
NCR2	1.24493	0.039826	1.01024	1.53413
HNRNPH3	0.38597	0.00631909	0.194898	0.764364
ACOT7	1.90703	0.000778488	1.30868	2.77894
SCD	1.25558	0.0146564	1.04585	1.50737
TSPAN15	1.65792	0.0177265	1.09165	2.51792
MACROH2A2	1.22575	0.010025	1.04982	1.43117
MAST3	1.46315	0.0315346	1.03426	2.06989
OCEL1	1.87719	0.00547817	1.20366	2.92761
PSMD8	2.5817	0.00234543	1.40142	4.75603
ATP5F1D	1.55734	0.011016	1.10678	2.19133
MARCHF2	1.89365	0.00129725	1.28331	2.79427
NDUFB7	1.66062	0.0183756	1.08938	2.53142
MISP	0.00221348	0.00159624	4.97281e-05	0.0985253
POLR2E	2.40824	0.0013559	1.40668	4.12291
RASSF7	1.49865	0.0354031	1.02803	2.1847
PALM	0.728493	0.00313099	0.590423	0.898851
MED15	1.93061	0.0149821	1.13639	3.27989
SNAP29	2.92063	0.0101222	1.29037	6.61059
DDT	1.7574	0.0312611	1.05204	2.9357
SF3A1	2.9364	0.0120117	1.267	6.80538
SPECC1L	3.41347	0.00499136	1.44869	8.04299
YPEL1	0.571619	0.00326491	0.393796	0.829742
SNRPD3	2.06386	0.0447138	1.01725	4.18729
PES1	2.24911	0.0174836	1.15261	4.38871
GGT1	1.31467	0.0371518	1.01643	1.70042
PPM1F	1.66242	0.00143961	1.2161	2.27254
SLC35E4	2.10119	0.00403876	1.2666	3.48569
TOP3B	0.130088	0.0312597	0.0203317	0.832343
CYTH4	1.48662	0.000313279	1.19827	1.84435
ESS2	2.78953	0.00153006	1.47901	5.26126
SLC25A1	1.48308	0.00335294	1.13972	1.92987
LGALS2	1.15065	0.0153638	1.02721	1.28893
GGA1	2.13346	0.0124692	1.17744	3.86569
HIRA	2.96126	0.0216358	1.17254	7.47871
SH3BP1	1.79928	0.000232579	1.31601	2.46001
LGALS1	1.29699	0.000493029	1.1205	1.50128
PIK3IP1	1.50647	0.00374129	1.14196	1.98733
SNU13	2.78607	0.011408	1.25966	6.16211
PICK1	1.90341	0.00516683	1.21231	2.98848
SLC16A8	1.73114	0.000353055	1.28113	2.33924
DDX17	0.493491	0.0112968	0.285748	0.852267
RTCB	2.38451	0.0388395	1.04556	5.4381
JOSD1	2.24184	0.0256109	1.10342	4.55478
POLDIP3	3.72746	0.00639579	1.44774	9.59702
RAB36	5.44567	0.00160803	1.89984	15.6094
CYB5R3	1.83341	0.00551953	1.19488	2.81316
PACSIN2	2.23029	0.045384	1.01662	4.89289
HMOX1	1.2125	0.00911825	1.04902	1.40145
MCM5	1.80632	0.00401307	1.20743	2.70228
APOBEC3H	1.41951	0.0305296	1.03345	1.94978
TSPO	1.29678	0.0493131	1.00078	1.68031
PDGFB	1.69325	0.0236402	1.07305	2.6719
APOL1	1.6326	0.0202062	1.07952	2.46905
MYH9	1.98651	0.00163068	1.2961	3.0447
SAMM50	2.536	0.0454978	1.01881	6.31255
KIAA0930	1.92223	0.000684073	1.31827	2.8029
NCF4	1.50555	0.0156066	1.08059	2.09765
RANGAP1	2.15832	0.0134325	1.17278	3.97205
ACO2	2.89807	0.000914308	1.54506	5.43592
PMM1	2.34693	0.000350113	1.47022	3.74644
ZBED4	0.492517	0.00994741	0.287441	0.843907
KCNK10	2.10551	0.00255471	1.298	3.41536
ABHD4	0.724219	0.0168714	0.555814	0.943649
GZMH	1.39819	0.00111067	1.14307	1.71026
GZMB	1.42812	0.000474176	1.16943	1.74405
AP4S1	0.475067	0.0146702	0.261306	0.863697
SOS2	0.481541	0.0160173	0.265688	0.872759
SAMD15	0.302348	0.00189189	0.142157	0.643053
RIN3	1.57639	0.0230472	1.06462	2.33415
DHRS7	0.541133	0.018928	0.324029	0.903702
PPM1A	0.510515	0.0239592	0.284796	0.915133
DICER1	0.607404	0.0399999	0.377436	0.97749
ZC3H14	0.349222	0.0249152	0.139253	0.875783
PCNX1	0.549377	0.0205959	0.330876	0.912171
BDKRB1	59.1079	0.0410995	1.17927	2962.64
GSKIP	1.97229	0.0426025	1.02291	3.8028
ACIN1	0.318106	0.00804697	0.136358	0.742098
ARHGAP5	0.771997	0.0086049	0.636472	0.93638
CINP	3.61605	0.0418234	1.04871	12.4685
DHRS2	23427.8	0.0136083	7.91989	6.93017e+07
PSME2	2.28623	0.000588609	1.42665	3.6637
BRMS1L	0.585067	0.0481959	0.343762	0.995757
REC8	1.48742	0.0122176	1.09034	2.02912
RABGGTA	2.17865	0.0042464	1.27752	3.71542
NFATC4	2.44107	0.00793697	1.26309	4.71765
GSS	2.08769	0.0209356	1.11773	3.89935
CD40	1.41607	0.0218366	1.05185	1.90641
IFT52	0.513329	0.039516	0.272076	0.968502
MYBL2	1.35097	0.0392248	1.01497	1.7982
NDRG3	0.395397	0.00189711	0.220161	0.710109
DOK5	3.62605	0.00663275	1.43067	9.19029
BMP7	6.82189	0.0229402	1.30406	35.6872
TPD52L2	1.81249	0.012949	1.13392	2.89712
DNAJC5	1.72589	0.0150482	1.11158	2.67968
CTSZ	1.3072	0.0189634	1.04509	1.63504
PRPF6	1.90714	0.0416682	1.02466	3.54964
MTG2	2.2046	0.018476	1.1421	4.25554
PSMA7	2.70252	0.000731243	1.51782	4.81193
SLCO4A1	1.5463	0.00244649	1.16639	2.04996
MRGBP	2.17588	0.0169973	1.14915	4.11996
PTK6	1.46508	0.0290461	1.03977	2.06437
C20orf27	1.54734	0.00166242	1.17876	2.03117
CDC25B	1.64336	0.0180212	1.08883	2.4803
SEL1L2	3.41276	0.0141592	1.27993	9.09968
SLC52A3	1.35058	0.0160461	1.0575	1.7249
RSPO4	3.91537	0.0118361	1.35265	11.3334
HM13	2.98492	0.0153155	1.23325	7.22461
SNPH	2.36696	0.000424783	1.46584	3.82206
SEC23B	2.10581	0.00194623	1.3147	3.37296
PDYN	90.992	0.0092519	3.04593	2718.23
HCK	1.32344	0.00116282	1.11753	1.56728
TLDC2	1.25059	0.0159477	1.04265	1.49999
SAMHD1	1.20456	0.00566245	1.05577	1.37432
MROH8	0.508585	0.0379676	0.268555	0.96315
CHMP4B	2.37601	0.000590719	1.45026	3.89269
SYNDIG1	24.991	0.0294943	1.37799	453.232
TNNC2	2.24591	0.0225469	1.12062	4.50116
APMAP	0.5788	0.0171801	0.369148	0.907523
ZNF516	0.748066	0.0293726	0.576133	0.971308
SMCHD1	0.560166	0.0204181	0.343211	0.914266
MYL12A	1.81132	0.0128575	1.13431	2.89241
CEP76	0.338669	0.00598558	0.156482	0.732969
CEP192	0.424183	0.000737052	0.257804	0.69794
RNMT	0.384405	0.00346699	0.202476	0.729798
POLI	0.531149	0.0284077	0.301631	0.935312
CSTF2	2.77004	0.0112144	1.26038	6.08795
PGRMC1	1.76232	0.0214356	1.08743	2.85605
MCTS2P	0.646484	0.0438792	0.422972	0.988106
TLR8	1.1323	0.0320681	1.0107	1.26852
CHRDL1	1.23205	0.0201147	1.03324	1.46911
ABCD1	2.01446	0.000174026	1.39752	2.90375
CCDC22	2.28087	0.0057691	1.27016	4.09582
NAA10	2.85236	0.00624	1.3458	6.04543
RENBP	1.83595	0.000416138	1.31021	2.57264
ELF4	1.47605	0.0402941	1.01738	2.1415
PQBP1	2.39072	0.0130448	1.20138	4.75749
PCSK1N	2.46184	0.000246149	1.52087	3.98499
EMD	1.69494	0.0185098	1.0926	2.62935
PHEX	1.8781	0.0166395	1.12119	3.14598
UBL4A	2.46242	0.00100042	1.43961	4.21193
GPR50	7.17529e+06	0.0497646	1.01637	5.06557e+13
GABRE	0.781553	0.0118469	0.645053	0.946938
FGD1	2.30046	0.0381317	1.04665	5.05625
SYTL4	1.42211	0.00109653	1.1511	1.75691
NDFIP2	0.682229	0.0229999	0.490636	0.94864
MLNR	0.659267	0.0488453	0.435551	0.997893
CDADC1	0.560314	0.00826745	0.364529	0.861255
SUPT20H	0.452112	0.0309375	0.219843	0.929781
RGCC	0.845986	0.0487061	0.716373	0.999051
TRADD	2.21813	0.00983248	1.21149	4.0612
CORO1A	1.56219	0.00457714	1.14766	2.12644
MAPK3	1.785	0.0247276	1.07649	2.95983
NUP93	2.89205	0.0216599	1.16828	7.15917
ARL2BP	5.00961	0.000383662	2.05853	12.1913
DHODH	0.416979	0.00973952	0.21482	0.80938
POLR2C	3.49529	0.0193937	1.2242	9.97964
PSMD7	2.38373	0.0454039	1.01793	5.5821
SETD6	0.406655	0.0106071	0.203941	0.810863
HAS3	0.308171	0.00789454	0.129309	0.734436
COG4	1.97774	0.0365928	1.04343	3.74866
SMPD3	1.55509	0.0491726	1.0016	2.41444
PLA2G15	1.61094	0.0299175	1.04748	2.4775
WDR59	0.573221	0.0381115	0.338761	0.969951
NECAB2	13.7801	0.0115316	1.8003	105.478
HSDL1	0.446459	0.000399962	0.285683	0.697715
COTL1	1.40445	0.00125799	1.14254	1.72641
STUB1	1.82139	0.0158822	1.11884	2.96509
MEFV	1.18936	0.0153167	1.0338	1.36832
EEF2K	0.512295	0.0192764	0.292572	0.897034
UBFD1	0.498012	0.0202597	0.276459	0.897118
ELOB	1.54711	0.0273814	1.04988	2.27983
GGA2	1.65487	0.0454896	1.01016	2.71106
HMOX2	2.32531	0.0169795	1.16301	4.64922
SALL1	1.50649e-14	0.0219388	2.26638e-26	0.0100138
PYCARD	1.78274	0.000457448	1.29022	2.46328
RPGRIP1L	0.304236	0.0021555	0.142251	0.650676
STX4	2.20794	0.0247497	1.10589	4.40822
CDIPT	1.57656	0.0497306	1.00054	2.48422
KAT8	2.29964	0.0258526	1.10553	4.78356
IL21R	1.64028	0.0234942	1.06898	2.51692
SYT17	1.91626	0.00173034	1.27572	2.87842
CCP110	0.527803	0.030286	0.296061	0.940941
CORO2B	0.569719	0.0131683	0.365169	0.888848
RASL12	0.28155	0.0455919	0.0812645	0.975461
IGDCC4	0.179038	0.015026	0.0447534	0.716246
TTC23	0.660409	0.0428609	0.441996	0.986751
CD276	1.37832	0.0125131	1.07148	1.77303
CEMIP	0.45705	0.0182812	0.238534	0.875743
EHD4	1.43896	0.0139795	1.0765	1.92347
TMEM87A	0.397892	0.000173056	0.24597	0.64365
BMF	1.40331	0.0415348	1.01308	1.94385
CSPP1	0.444409	0.00358175	0.257505	0.766974
TRIM35	2.18728	0.043394	1.02349	4.67439
CPQ	1.88103	0.00112793	1.28602	2.75133
UBE2W	0.564547	0.0187165	0.350519	0.909263
STK3	0.408398	0.0293809	0.182454	0.914138
GDAP1	1.63484	0.0391877	1.02467	2.60835
ZC2HC1A	1.58491	0.00612983	1.14019	2.20309
IL7	1.36619	0.00886921	1.08149	1.72584
SPAG1	1.77117	0.0062454	1.17578	2.66806
CHRAC1	1.94584	0.0227527	1.09727	3.45064
NCALD	1.43965	0.0473263	1.00431	2.06369
SNX16	0.57421	0.0498411	0.329844	0.999615
GFUS	1.69534	0.0119193	1.12347	2.5583
MAP4K1	2.31717	0.000108206	1.51423	3.54587
ECH1	2.00802	0.00297356	1.26764	3.18081
NFKBIB	1.71746	0.0255501	1.06836	2.76091
TUBB4A	0.716625	0.0297779	0.530607	0.967857
RELB	1.43063	0.0220983	1.05278	1.9441
PLEKHJ1	2.08747	0.0207513	1.11872	3.89508
RNASEH2A	2.0684	0.00588111	1.23319	3.46925
OAZ1	2.21035	0.000674104	1.39922	3.49168
STX10	1.77485	0.0183283	1.10189	2.85879
RETN	0.888474	0.0477236	0.790323	0.998815
IL4I1	1.61343	0.000945522	1.21505	2.14242
LILRB1	1.24344	0.00594621	1.06464	1.45226
LILRA1	1.21939	0.00492532	1.06194	1.4002
SNAPC2	1.76227	0.00617079	1.17479	2.64353
C19orf53	2.04711	0.00227491	1.29216	3.24316
IL27RA	1.77553	0.0119398	1.13486	2.7779
ASF1B	1.42857	0.0411177	1.01449	2.01167
TNNT1	1.20394	0.0422301	1.00653	1.44006
SYDE1	0.628554	0.041674	0.402058	0.982644
AURKC	0.395946	0.04156	0.162427	0.965189
URI1	0.412539	0.00419355	0.225029	0.756295
PDCD5	0.522189	0.0490244	0.27344	0.997226
ANKRD27	0.588137	0.00115399	0.427031	0.810023
PLD3	1.32824	0.0186255	1.04855	1.68254
EBI3	1.69085	0.000644544	1.25049	2.28629
TBCB	1.9764	0.0147067	1.14331	3.41655
HNRNPUL1	2.75526	0.0239408	1.14317	6.64073
MRPL4	1.75261	0.0139971	1.12027	2.74187
CRX	6.3661e-08	0.0105958	1.92879e-13	0.0210117
CDC37	2.02304	0.00275202	1.27554	3.20857
NAPA	1.70539	0.0361472	1.03507	2.8098
CYTH2	0.497033	0.00984855	0.292304	0.845154
CLEC11A	0.818832	0.000474635	0.731999	0.915965
RAB3D	1.4208	0.0213084	1.05364	1.9159
TMEM205	1.50855	0.0235462	1.05684	2.15333
PPP2R1A	2.89895	0.00762995	1.32639	6.33591
GCDH	0.573312	0.0369125	0.339984	0.966769
PRPF31	2.11878	0.0454576	1.01529	4.42163
SLC5A5	1.55859	0.0423428	1.01546	2.39222
ARRDC2	2.15509	0.000481349	1.40037	3.31656
RAB3A	2.27062	0.00294954	1.32236	3.89887
PDE4C	3.07243	0.0288626	1.12274	8.40786
ARMC6	1.65377	0.0458884	1.00923	2.70993
KXD1	3.02263	0.0039449	1.42479	6.41239
FKBP8	1.48343	0.018948	1.06713	2.06213
ZNF14	0.534701	0.0180327	0.318259	0.89834
GSK3A	2.11179	0.0181856	1.13563	3.92703
ATP13A1	1.92224	0.0216459	1.10051	3.35756
SIPA1L3	0.574078	0.0210645	0.358248	0.919937
ZNF85	0.618271	0.0109231	0.426943	0.895339
AVL9	0.388695	0.00256166	0.210334	0.718302
GTPBP10	0.391074	0.00058444	0.229013	0.667817
LOC101927446	0.391074	0.00058444	0.229013	0.667817
CDK6	0.676793	0.00185228	0.529307	0.865374
DNAJC2	0.535326	0.0238928	0.311276	0.920644
TFPI2	3602.51	0.0387201	1.52903	8.48776e+06
HBP1	0.364636	0.000222624	0.213431	0.622965
DUS4L	0.317666	0.00369467	0.146467	0.688973
DNAH11	0.370706	0.032104	0.149585	0.918691
TTC26	0.379528	0.00219997	0.204129	0.705639
ADAP1	1.32691	0.0454105	1.00579	1.75055
LMBR1	0.522113	0.0398945	0.280905	0.97044
WNT2	5.88827e+07	0.0216912	13.6905	253253772171782
DNAJB6	0.495784	0.00127779	0.3235	0.759819
HOXA3	1.2001	0.00956364	1.04544	1.37765
LFNG	1.29451	0.0110255	1.06088	1.57959
HOXA5	1.13717	0.00934553	1.03212	1.25292
HOXA6	1.15256	0.0141042	1.02903	1.29092
SSBP1	0.485453	0.0132231	0.27408	0.85984
CPED1	1.35787	0.0261233	1.03703	1.77798
TAX1BP1	0.626952	0.0281341	0.413251	0.951162
ABHD11	2.08246	0.000372091	1.3904	3.11898
COBL	1.48439	0.0218454	1.05906	2.08055
NOD1	0.52386	0.011654	0.316988	0.865739
CRHR2	1.89955	0.0431933	1.01983	3.53813
CASP2	0.52	0.00494586	0.329575	0.82045
HSPB1	1.26638	0.0322605	1.02019	1.57198
PTCD1	0.425324	0.0323436	0.1944	0.930556
CYP3A5	0.309232	0.0048925	0.136543	0.700326
ZKSCAN1	0.651174	0.048434	0.425281	0.997053
SNX8	2.90026	0.0005282	1.58832	5.29584
PTPRZ1	20.9756	0.0198915	1.61859	271.827
WASL	0.569581	0.0474806	0.326458	0.993765
RBM28	0.500004	0.00805407	0.299444	0.834897
USP42	0.364071	0.00903062	0.170519	0.777317
SERPINE1	0.764042	0.0111058	0.620731	0.940441
C1GALT1	0.548441	0.0124449	0.342415	0.878432
PHF14	0.640515	0.0222461	0.437182	0.938418
NRF1	0.221912	0.00695196	0.0743729	0.662138
EZH2	0.634536	0.0354752	0.415279	0.969557
CEP41	0.513116	0.00232547	0.333966	0.788369
MEST	0.870804	0.0488843	0.758812	0.999323
ANKMY2	0.536378	0.0128873	0.328292	0.876359
GLI3	2.0831	0.0357631	1.05002	4.13259
MRPL32	0.42363	0.0189003	0.2068	0.867806
COA1	0.443241	0.00681041	0.245866	0.799065
STAG3L4	0.25735	0.00022718	0.125066	0.52955
LINC01372	0.25735	0.00022718	0.125066	0.52955
AEBP1	0.778984	0.0124823	0.640364	0.94761
LIMK1	1.84515	0.0101028	1.15699	2.94264
TMEM245	0.491146	0.0278128	0.260676	0.925378
TNFSF8	1.31389	0.028651	1.02889	1.67784
DNM1	0.755906	0.00244776	0.630735	0.905917
AK1	3.0708	0.000529736	1.62802	5.7922
RLN1	0.266616	0.0378001	0.0765822	0.928208
RLN2	0.266616	0.0378001	0.0765822	0.928208
KANK1	0.627873	0.00668466	0.448542	0.878904
TYRP1	294.384	0.0357873	1.45851	59418.4
GLIS3	0.411149	0.0343739	0.18047	0.936685
SHB	2.12305	0.0130252	1.17188	3.84626
HPS1	2.27959	0.00192615	1.35427	3.83714
RAB11FIP2	0.44445	0.0132998	0.233886	0.844581
EIF3A	0.627066	0.032759	0.408551	0.962456
PKD2L1	17.9399	0.0212665	1.53766	209.305
MAPK8	0.531511	0.0358593	0.294543	0.959129
CDH23	1.5275	0.0150505	1.08557	2.14932
VSIR	1.37222	0.000329811	1.15455	1.63093
PPP3CB	0.460642	0.0251254	0.233745	0.907789
LIPA	1.6254	0.00126473	1.20978	2.18381
LZTS2	1.59706	0.0180879	1.08327	2.35454
SFXN3	1.70881	0.000369448	1.27239	2.29493
KAZALD1	1.87223	0.00328906	1.23239	2.84427
FBXL15	1.69165	0.0172914	1.09731	2.60792
CUEDC2	2.03131	0.0255029	1.09073	3.78297
SUFU	3.19139	0.00383954	1.45315	7.00888
ANKRD26	0.549424	0.00797245	0.353	0.855145
MTPAP	0.457913	0.0368644	0.219915	0.95348
NEURL1	1.57072	0.00273971	1.16894	2.11061
STN1	1.7841	0.0115937	1.13817	2.79661
CCDC6	2.03255	0.00673542	1.21682	3.39511
RPL28	1.52042	0.0362965	1.0271	2.25068
ZMIZ1	1.4259	0.0329173	1.02922	1.97549
PBLD	0.191975	0.000584096	0.0749439	0.491759
TSPAN14	1.58337	0.00795071	1.12772	2.22312
TBC1D12	1.6887	0.000382322	1.26471	2.25483
CYP2C18	2.31873	0.0267676	1.10164	4.88047
NUFIP2	0.575994	0.0431916	0.337419	0.983256
FBXL20	0.377577	0.000443587	0.219275	0.650163
PSMD3	2.74889	0.0168258	1.19975	6.29831
RAPGEFL1	0.555066	0.0490154	0.308882	0.997463
MTMR4	0.54802	0.0076471	0.352256	0.852578
PNPO	1.78097	0.0162851	1.11216	2.85198
RPS6KB1	0.37578	0.0121937	0.174804	0.807825
PIGL	0.580851	0.0339192	0.351598	0.959585
GALK1	2.00702	0.00691228	1.21063	3.32732
HOXB6	1.18776	0.0146361	1.03451	1.36373
PFN1	1.79007	0.00382069	1.20651	2.6559
RNF167	1.56591	0.0480994	1.00376	2.44288
RASD1	1.22518	0.0145923	1.04093	1.44205
GOSR1	0.404601	0.0231349	0.185313	0.883382
ALDH3A1	8.64308	0.00876593	1.72285	43.3599
ICAM2	1.82717	0.0175799	1.11093	3.00517
B9D1	2.13502	0.00970915	1.20156	3.79366
C17orf75	0.30838	0.00440375	0.137228	0.692994
CYTH1	1.7379	0.0141251	1.1177	2.70222
CCL8	2.32599	0.0360346	1.05653	5.12077
DHX58	1.63248	0.0391656	1.02465	2.60087
RAB5C	2.11687	0.00326995	1.28426	3.48928
HSD17B1	0.250408	0.000285872	0.118511	0.5291
MLX	2.24752	0.0243321	1.11068	4.54799
ABI3	1.46637	0.000100935	1.20905	1.77844
PPP1R9B	2.07216	0.00478244	1.24913	3.43749
SGCA	18.1014	0.00522978	2.37123	138.182
ABCC3	1.35768	0.0379942	1.01708	1.81233
EFNB3	0.226599	0.00847788	0.0750268	0.684383
MMD	1.51996	0.0228823	1.05976	2.18001
SLC9A3R1	1.66233	0.0181869	1.09032	2.53445
TMEM104	1.75542	0.00176633	1.23368	2.4978
IFT20	0.454435	0.0221726	0.231194	0.89324
UNC119	1.63476	0.00211608	1.1949	2.23654
ALDOC	1.54121	0.00508539	1.13877	2.08589
RAB34	1.24288	0.0445136	1.00534	1.53653
GNRHR	0.470186	0.00990315	0.264986	0.834289
DCUN1D4	0.42844	0.00240051	0.247866	0.740565
USP46	0.421606	0.0144331	0.211049	0.842228
CHIC2	0.327813	0.00934437	0.141376	0.76011
NFKB1	1.83325	0.0338846	1.04721	3.20927
AREG	1.1477	0.00791079	1.03675	1.27051
MANBA	0.475051	0.00684299	0.276989	0.814737
NDUFC1	1.64209	0.0496309	1.0008	2.69429
TBC1D9	1.26856	0.0303048	1.02289	1.57322
CPE	2.27721	0.0325359	1.07084	4.84261
WFS1	1.3613	0.00612742	1.09186	1.69724
GALNT7	0.474436	0.000279803	0.317318	0.709351
DHX15	0.374641	0.00268553	0.197333	0.711266
SEPSECS	0.421999	0.0143034	0.211598	0.841612
CLNK	1.29761	0.0227923	1.03693	1.62382
UGDH	0.443214	0.00167597	0.266807	0.736257
HTATIP2	1.7229	0.000341202	1.27932	2.32029
CRTAM	2.01338	0.00360651	1.25681	3.22538
JHY	1.57699	0.0145549	1.09429	2.27261
B3GAT1	2.37685	0.0305191	1.08478	5.2079
VWA5A	1.63113	0.00114528	1.21459	2.19052
DTX4	1.30489	0.0200198	1.04277	1.63291
KMT5B	0.476183	0.00566156	0.281521	0.805448
MS4A6A	1.1688	0.00793497	1.04167	1.31144
MS4A4A	1.24117	0.00306519	1.07578	1.43198
PRPF19	3.01266	0.000244956	1.67105	5.43137
PANX1	1.66769	0.0203602	1.08253	2.56914
IL10RA	1.19037	0.0484371	1.0012	1.41529
UPK2	6.72629	0.0431301	1.06066	42.6557
NECTIN1	0.72859	0.00317239	0.590384	0.899151
SLC15A3	1.31324	0.00296044	1.09722	1.5718
ACCS	0.67584	0.00203621	0.52691	0.866864
CARS1	2.56987	0.0290188	1.10133	5.99657
ELMOD1	91228.8	0.0393206	1.74879	4.75912e+09
AIP	2.09862	0.0122407	1.17506	3.74807
NDUFS8	1.91322	0.00215022	1.26415	2.89553
TCIRG1	1.33937	0.00745663	1.0813	1.65903
VWF	1.2088	0.028882	1.01973	1.43292
CLEC2B	1.29339	0.00928771	1.06548	1.57005
SELPLG	1.72369	0.000379693	1.27658	2.32738
CORO1C	1.97229	0.00225191	1.27561	3.04945
MVK	2.63376	0.0305289	1.09523	6.33351
CSRNP2	0.490084	0.0135468	0.278231	0.86325
BIN2	2.01924	0.000772107	1.34061	3.04139
ATP5F1B	2.53242	0.00676203	1.29273	4.96095
RSRC2	0.510414	0.029994	0.278059	0.936934
LIN7A	0.774273	0.00504707	0.64749	0.925882
ACSS3	0.0790736	0.0138645	0.0104791	0.596675
PPM1H	0.724933	0.0102011	0.567169	0.926581
ELK3	1.52814	0.0267441	1.05008	2.22386
PRH1	0.500043	0.00743327	0.301036	0.830609
PRR4	0.500043	0.00743327	0.301036	0.830609
SH2B3	1.73417	0.002302	1.21719	2.47071
MANSC1	1.62526	0.00281679	1.18175	2.23523
NAA25	0.498894	0.0212653	0.276074	0.901552
GSG1	0.0968303	0.00647768	0.0180321	0.519969
SCNN1A	13.114	0.000717702	2.952	58.2581
OAS3	1.37578	0.00299633	1.11445	1.6984
OAS2	1.44432	0.000206178	1.18945	1.75381
ARHGDIB	1.76438	0.0495379	1.00115	3.10946
SLC38A1	1.1964	0.0325098	1.01505	1.41014
ENDOU	4.01543	0.0482193	1.01094	15.9491
VDR	1.4497	0.000538665	1.17473	1.78902
ADGRD1	2.21099	0.00760147	1.23472	3.95919
IL26	2.57119	0.0227545	1.14074	5.79535
RAB5B	0.485376	0.00360136	0.298349	0.789645
MDM1	0.499055	0.00704257	0.30103	0.827346
CPSF6	0.474609	0.00755289	0.274708	0.819975
COPS7A	2.24774	0.0212122	1.12862	4.47656
USP5	3.35817	0.000209818	1.76984	6.37193
TPI1	2.22148	0.00282384	1.31563	3.75103
PTPN6	1.84446	0.00021281	1.33401	2.55022
NANOG	17.4904	0.0424471	1.10243	277.491
SUDS3	0.255143	0.00433052	0.099829	0.652093
RAB35	1.79342	0.042332	1.02043	3.15197
COX6A1	1.81445	0.0125652	1.13647	2.89691
DSE	0.666369	0.00918518	0.491003	0.904367
MAK	0.536714	0.0054567	0.346035	0.832464
NEDD9	1.57799	0.015186	1.0919	2.28048
ADTRP	2.18909	0.0408883	1.03299	4.63909
HDDC2	2.13667	0.0159823	1.15212	3.96256
RIPOR2	1.43437	0.00498187	1.11512	1.84503
SASH1	1.50979	0.0180571	1.07302	2.12434
UST	1.9752	0.000436339	1.35168	2.88633
ULBP1	10.4224	0.00243735	2.28935	47.4485
PPARD	1.45054	0.0205323	1.05891	1.98701
STK38	0.604911	0.0427356	0.371988	0.983682
SOD2	1.40137	0.0232874	1.04699	1.8757
MRPL18	2.06215	0.0138433	1.15884	3.66959
RNF8	2.21841	0.03114	1.07488	4.57851
CAP2	2.00321e+07	0.00117919	776.206	5.16982e+11
ZNF451	0.542767	0.0490313	0.295361	0.997409
FBXL4	0.513594	0.0152091	0.29989	0.879587
VNN1	1.23753	0.000869455	1.09163	1.40293
VNN2	1.1655	0.0241697	1.0202	1.33148
ACOT13	0.449779	0.0486357	0.203271	0.995227
B3GAT2	0.241434	0.0490517	0.0586357	0.994112
SOBP	2.38281	0.0311702	1.08171	5.2489
NR2E1	2.68605e-06	0.0115828	1.27111e-10	0.05676
ARFGEF3	8.29129	0.0440603	1.05787	64.9848
C6orf118	8.22564e+13	0.00251268	77572.9	8.72226e+22
PDE10A	2.24209	0.0245704	1.10903	4.53279
LINC00473	2.24209	0.0245704	1.10903	4.53279
MDFI	0.795351	0.00881885	0.670101	0.944011
SRF	1.79379	0.0356981	1.03983	3.09442
DNPH1	1.7182	0.00214253	1.21614	2.42753
PRPF4B	0.394137	0.00460138	0.207	0.750454
TENT5A	0.661736	0.00102369	0.517206	0.846654
LY86	1.17556	0.0151621	1.0317	1.33949
NME5	0.00158486	0.00187535	2.72263e-05	0.0922562
BRD8	0.565641	0.0234369	0.345561	0.925885
RNF130	0.495052	0.0124408	0.285235	0.859209
CNOT6	0.554036	0.0323127	0.322633	0.951408
POLR3G	0.520009	0.0038043	0.333945	0.809741
PCDH12	1.83024	0.00925145	1.16097	2.88534
PPWD1	0.479107	0.0373072	0.239691	0.957663
TRIM23	0.518323	0.0426323	0.274587	0.978411
SEC24A	0.52159	0.0472529	0.274212	0.992137
MACROH2A1	0.624029	0.00898166	0.438104	0.888858
TCERG1	0.330411	0.000523111	0.176724	0.617753
SMAD5	0.596728	0.0044368	0.41814	0.85159
CRBN	0.415025	0.00431072	0.226899	0.759128
ARL6	0.45544	0.0238518	0.23022	0.900986
CD86	1.17356	0.0295407	1.01603	1.35551
FAM162A	2.3779	0.017921	1.16071	4.87152
SLC25A36	0.502265	0.00517882	0.309932	0.813951
XRN1	0.612155	0.0385031	0.384592	0.974368
SERPINI2	1.35449	0.002912	1.10921	1.654
GNAI2	1.80241	0.00909361	1.15774	2.80606
C3orf14	1.94257	0.0302274	1.06552	3.54151
FXR1	0.278485	0.000101691	0.146156	0.530624
IFT57	1.63391	0.0297817	1.04931	2.5442
MORC1	2.2202	0.0433478	1.02412	4.81317
NCBP2	0.370191	0.0124845	0.169757	0.807281
C3orf52	3.11715	0.0457335	1.02179	9.50942
PLXNA1	1.58864	0.00223159	1.18076	2.13741
ATP6V1A	1.68233	0.0224807	1.0762	2.62984
EFCC1	1.21692	0.0235964	1.02669	1.4424
HEMK1	0.53742	0.0373687	0.299502	0.964334
WDR48	0.386671	0.00222672	0.210317	0.710902
GORASP1	0.445851	0.0372272	0.208517	0.953316
KLHL24	0.542309	0.00291501	0.362458	0.811402
PLCH1	0.712031	0.0323296	0.521707	0.971787
VIPR1	1.35202	0.0497198	1.00037	1.82727
ZBTB47	1.71133	0.0104409	1.13436	2.58175
TNNC1	21.8764	0.00522606	2.50945	190.71
NKTR	0.414696	0.000262205	0.258501	0.66527
SLC4A3	1.45156	0.0196291	1.06145	1.98505
INO80D	0.379147	0.000486041	0.219865	0.653823
PIKFYVE	0.380698	0.000343388	0.224372	0.64594
ACTR1B	2.10575	0.0114395	1.1824	3.75014
OTOF	2.49415	0.00924733	1.25322	4.96383
CYTIP	1.29082	0.031394	1.02305	1.62868
ITGB6	0.0549554	0.00327005	0.00794986	0.379894
ITGA4	0.540935	0.000394072	0.385093	0.759845
SNX17	2.66853	0.0147174	1.21272	5.87198
ASB3	0.308045	0.031998	0.105007	0.903668
GPR75-ASB3	0.308045	0.031998	0.105007	0.903668
PPM1G	2.75163	0.0103734	1.26895	5.96669
CLIP4	1.47877	0.0011822	1.16741	1.87318
POLE4	1.59951	0.0273908	1.05376	2.42789
IGFBP5	0.733183	0.0275887	0.556288	0.96633
USP34	0.587528	0.0207577	0.374332	0.922148
GGCX	0.441463	0.0358997	0.205666	0.947603
KDM3A	0.374832	0.000839486	0.210725	0.666743
CHMP3	2.156	0.0165901	1.14996	4.0422
IL1R2	1.24237	0.00183953	1.0838	1.42415
WNT6	1.5987	0.0223192	1.069	2.39089
IL1RL2	59.3122	0.0431197	1.13466	3100.42
IL1RL1	0.784348	0.049877	0.615282	0.99987
FHL2	1.38761	0.0300602	1.03212	1.86555
CNPPD1	1.83488	0.0222809	1.09031	3.0879
STK16	2.71037	0.00559913	1.33867	5.48761
ID2	1.20492	0.0386963	1.00973	1.43783
HPCAL1	1.65847	0.031007	1.04729	2.62632
BIRC6	0.561111	0.0110389	0.359349	0.876155
RMDN2	1.90904	0.00977668	1.16892	3.11777
LCT	1.63201	0.00571252	1.15311	2.3098
SLC1A4	0.665739	0.0302695	0.46074	0.961949
KYNU	1.31808	0.0389592	1.0141	1.71318
COX7A2L	0.32495	0.00170847	0.160982	0.655926
ATF2	0.358957	0.0066519	0.171271	0.752319
THADA	0.443579	0.0198076	0.223875	0.878897
TIA1	0.496866	0.00140639	0.323446	0.763269
PCYOX1	0.589768	0.0454056	0.351602	0.989261
PLEKHA3	0.496517	0.0411124	0.253595	0.972138
ALMS1	0.624718	0.0342534	0.404139	0.965689
BCL9	1.3667	0.0258574	1.03834	1.79891
ANGPTL1	0.643719	0.0253744	0.437505	0.947129
LRRC42	2.35816	0.0341663	1.06615	5.21591
MRPL37	2.42027	0.00531141	1.30005	4.50574
CHD5	0.624619	0.0392752	0.39928	0.977131
PARK7	2.16957	0.0203059	1.12793	4.17318
EDEM3	0.644069	0.0411569	0.422217	0.982492
WDR77	2.88963	0.035763	1.07313	7.78098
RNF19B	1.5515	0.0347379	1.032	2.3325
SCAMP3	2.23034	0.0148328	1.16984	4.25222
ASH1L	0.51872	0.00592453	0.325015	0.827869
SFPQ	0.493625	0.0247543	0.266531	0.914211
LAMTOR2	1.80743	0.00363508	1.21288	2.69342
MEF2D	1.42118	0.0375031	1.02053	1.97913
DOCK7	0.590796	0.0105112	0.394773	0.884152
SRM	1.59807	0.0130202	1.10383	2.3136
FBXO6	1.73937	0.00951927	1.14466	2.64307
NCF2	1.23624	0.00301808	1.07458	1.42222
GADD45A	1.67029	0.00714394	1.14939	2.42726
CTH	0.442038	0.0012102	0.269621	0.724711
PLEKHM2	2.28134	0.000324937	1.45507	3.57682
CD58	0.561197	0.00201994	0.388903	0.809822
KIF21B	1.55359	0.00775399	1.12329	2.14873
MAP7D1	2.02149	0.00258887	1.27884	3.19541
BMP8B	1.78217	0.00306986	1.21568	2.61263
KMO	1.88481	0.00622997	1.19684	2.96825
RIMS3	1.65932	0.0280464	1.05608	2.60714
AKT3	1.31186	0.0125763	1.05999	1.62359
SLAMF1	1.72312	0.00693991	1.16079	2.55787
SDHB	3.14321	0.000125205	1.75076	5.64313
MFAP2	1.57167	0.0161048	1.08752	2.27135
RPF1	2.03652	0.0418818	1.02647	4.04047
KDM5B	0.603358	0.00022526	0.461307	0.789151
KLHL12	2.54951	0.017786	1.17578	5.52823
GBP1	1.26029	0.0188541	1.03901	1.5287
GPR89A	0.352071	0.0391815	0.130543	0.949528
CDK18	1.6033	0.000768445	1.21777	2.1109
RAB29	1.94796	0.000238752	1.3649	2.7801
CD160	0.514651	0.0186732	0.295876	0.89519
ECE1	1.49592	0.00059013	1.18889	1.88225
APH1A	1.90821	0.00936759	1.17205	3.10674
IPO13	2.58019	0.00203876	1.4128	4.7122
PRDX1	1.43187	0.0244641	1.04733	1.9576
BLZF1	0.557179	0.0286112	0.330024	0.940684
F3	0.793836	0.0325523	0.642381	0.981
VAMP4	0.5437	0.0434783	0.300931	0.982315
PTBP2	0.485734	0.0160614	0.269833	0.874384
SLC35A3	0.375219	0.00115026	0.20779	0.677556
RCOR3	0.260367	0.000377485	0.123998	0.546711
STMN1	0.721112	0.0197974	0.547728	0.949381
MAN1C1	1.64796	0.0162524	1.09651	2.47674
RPS6KA1	2.50946	0.000296862	1.52447	4.13087
RPA2	2.48532	0.0211236	1.1463	5.3885
MESD	0.44264	0.0358508	0.206769	0.947579
RCN2	0.537005	0.0215943	0.315951	0.912719
MUC5B	0.161032	0.0272474	0.0318349	0.814559
CTSD	1.41296	0.000551318	1.16132	1.71914
STAG1	0.53721	0.033034	0.303406	0.951181
SLC8A2	14.4559	0.0195666	1.5351	136.131
CREB1	0.497519	0.0225922	0.273028	0.906593
CA14	2.00317	0.0443632	1.01767	3.94304
ADGB	0.00220007	0.0128117	1.77707e-05	0.272376
PLAGL1	0.716582	0.0216491	0.539187	0.95234
AKAP7	1.52008	0.00595098	1.1279	2.04862
RNF146	0.510316	0.00833456	0.309591	0.841182
CCN2	1.30448	0.0164121	1.04991	1.62077
MED28	0.373542	0.0019924	0.200077	0.6974
DCLRE1B	1.93149	0.0437053	1.01876	3.66195
PKD2	0.721966	0.0173786	0.551994	0.944276
CCND2	0.775873	0.00373002	0.653596	0.921027
GTF3C3	0.470249	0.024387	0.243792	0.907063
TRPM6	0.0595258	0.000889199	0.0112745	0.314278
KLF9	1.32134	0.0173957	1.05023	1.66243
SENP5	0.375924	0.00127255	0.207319	0.68165
CNTRL	0.65716	0.0419867	0.438479	0.984903
TRIM32	1.53781	0.00331437	1.15392	2.04941
NEK6	1.41904	0.0203082	1.0559	1.90708
NDUFA8	2.07611	0.00372434	1.26731	3.4011
MAPKAP1	7.07684	0.00175556	2.07715	24.1107
CSF3R	0.783281	0.0191949	0.638453	0.960961
KDSR	0.563819	0.046061	0.321092	0.990034
IFI27L2	1.76214	0.000382862	1.28903	2.40889
BBOF1	0.500748	0.0265904	0.27172	0.92282
DNAL1	0.31602	0.00225089	0.15092	0.661731
IRF2BPL	1.82721	0.000985093	1.27661	2.61529
ACOT2	2.07188	0.000891951	1.34816	3.18409
TTLL5	0.399885	0.0144545	0.191839	0.833551
FLVCR2	1.36998	0.0385434	1.01673	1.84595
RBM25	0.364481	0.00234446	0.190251	0.698266
ALDH6A1	0.563143	0.0349284	0.330279	0.960189
NRDE2	0.323601	0.0130266	0.132813	0.788458
ZNF410	0.236854	0.00491188	0.0868183	0.646175
SUPT7L	0.367898	0.017995	0.160672	0.842395
DNMT3A	0.509975	0.0010244	0.341188	0.762262
ATAD2B	0.506284	0.0116728	0.298301	0.859278
ATL2	0.301109	0.00218076	0.139741	0.648818
LGALSL	1.40908	0.00443505	1.11262	1.78453
TECTB	2.14687e-09	0.0153346	2.1091e-16	0.0218533
IFIT3	1.45572	0.0011377	1.16106	1.82517
NKX2-3	1.18004	0.0224869	1.02364	1.36033
IFIT2	1.42854	0.00625822	1.10624	1.84474
CNNM1	1.3501	0.0251806	1.03807	1.75592
DENND10	0.661973	0.00721648	0.489939	0.894415
AVPI1	1.79716	0.0129433	1.13192	2.85338
CPN1	2.07427e-07	0.0265039	2.5895e-13	0.166155
HOXB8	1.22258	0.0442672	1.00517	1.48703
KANSL1	0.353607	0.00455948	0.172413	0.725223
HOXB5	1.22312	0.00701607	1.05653	1.41599
CRHR1	4.89187e-06	0.0420691	3.70954e-11	0.645106
LINC02210-CRHR1	4.89187e-06	0.0420691	3.70954e-11	0.645106
MSX2	12.3721	0.00269473	2.39256	63.9773
CD274	1.62985	0.0453733	1.01011	2.62981
CCDC170	1.57105	0.0142529	1.0947	2.25469
TASL	1.26285	0.0432911	1.00706	1.58362
TNFSF18	26.7253	0.00249329	3.17782	224.758
GORAB	0.452423	0.0157789	0.237616	0.861419
SLC10A7	0.401781	0.0211083	0.185102	0.872106
EPC1	0.411504	0.0284287	0.185978	0.910513
CCDC77	0.498069	0.0369918	0.258732	0.958805
SPART-AS1	0.58005	0.000304815	0.431605	0.779551
UFM1	0.449431	0.0101055	0.244343	0.82666
ALG5	0.477055	0.0481343	0.228968	0.993945
KDM3B	0.420988	0.00289497	0.238254	0.743875
ZFP30	0.544579	0.0240229	0.321243	0.923184
NR2C1	0.300672	0.000743391	0.149565	0.604442
SOCS2	1.22393	0.0114191	1.04656	1.43137
NFYB	0.420564	0.00531689	0.228722	0.773314
TNFRSF10B	1.48035	0.0299006	1.03894	2.10929
SORBS3	1.44741	0.00279825	1.13577	1.84457
PTK2B	1.8714	0.00804553	1.17728	2.97477
PDLIM2	2.01623	0.000623632	1.34918	3.01309
CRISPLD1	1.36318	0.0128448	1.06797	1.74001
TRIM6	0.535626	0.000490701	0.377057	0.760879
ADCY7	1.3316	0.0234174	1.0395	1.70578
BCL2L14	1.67566	0.0443519	1.01312	2.77145
ZNF549	0.51006	0.0295246	0.278176	0.935239
A1BG	0.379945	0.00101783	0.213308	0.676759
LHX4	0.416677	0.000929626	0.248164	0.699618
CRY2	2.28841	0.0107559	1.21129	4.32332
PEX16	2.18272	0.00388026	1.28503	3.70753
DEPDC7	0.625691	0.00156895	0.467862	0.836761
ZMYM2	0.364669	0.000208943	0.213956	0.621544
GJA3	0.501014	0.0081702	0.300216	0.836117
ZCCHC17	2.9091	0.00192939	1.48127	5.71327
CCRL2	1.53809	0.0366672	1.02704	2.30345
CCR2	1.13067	0.0411684	1.00494	1.27215
POLR3GL	2.06325	0.014758	1.15267	3.69319
ZNF639	0.564648	0.0483867	0.320121	0.995957
PIK3CA	0.439406	0.0080247	0.239238	0.807055
TMEM156	1.42107	0.0479881	1.00312	2.01317
TMIGD3	1.51751	0.0178948	1.07448	2.14321
ZRANB3	0.582855	0.0444635	0.344288	0.986731
RASL11A	1.75052	0.00322501	1.20603	2.54083
FYTTD1	0.546123	0.0489873	0.299052	0.997319
SASH3	1.68993	0.00489018	1.17265	2.4354
SERAC1	0.495077	0.0488315	0.245986	0.996404
ANXA11	2.6314	0.005021	1.33862	5.17269
PTGFR	1.47719	0.0152043	1.07803	2.02414
TRMT13	0.600599	0.014854	0.398503	0.905185
RPAP2	0.602902	0.0246738	0.387721	0.937505
SLC66A2	1.96921	0.00289324	1.26084	3.07557
BBS9	0.358512	0.0108772	0.162792	0.789537
EEPD1	0.653574	0.0307827	0.444309	0.961401
HNRNPA2B1	0.442707	0.00795741	0.242529	0.808109
NXPH1	2.32783e-18	0.0474695	8.52542e-36	0.635605
HOXA7	1.31832	0.00392803	1.09258	1.59071
INHBA	1.3053	0.0416626	1.01011	1.68675
MRM2	2.05735	0.0303178	1.071	3.95208
TWIST1	0.348417	0.00205286	0.178216	0.681163
CLTA	3.38089	0.00132128	1.60749	7.11072
RECK	1.44709	0.00123655	1.15642	1.81082
PHF24	524.915	0.0415093	1.27255	216522
KIAA1549	0.566094	0.000199871	0.419434	0.764035
TRIM24	0.485373	0.000179305	0.332543	0.708439
NUDT10	0.75503	0.0415858	0.57621	0.989345
CISD1	1.88807	0.0433749	1.01909	3.49803
EGR2	1.33632	0.00619259	1.08582	1.6446
IFT81	0.381452	0.00259407	0.203745	0.714153
DDX54	1.80382	0.0464683	1.00927	3.22386
ACOT9	1.88584	0.00541621	1.20601	2.94891
PRDX4	1.66116	0.00111464	1.22431	2.25389
PKN1	2.26456	0.000636092	1.41675	3.61971
ADGRE5	1.3558	0.0379494	1.01707	1.80734
OPTN	1.39183	0.00492167	1.10538	1.75252
ARHGAP9	1.73136	0.00488678	1.18134	2.53747
PDE1B	1.68487	0.00199972	1.21024	2.34566
ATPAF1	2.16864	0.0258904	1.09755	4.28499
SLC36A1	0.779796	0.0449431	0.611503	0.994406
BATF3	2.78218	0.00162323	1.47242	5.257
C4BPB	6.25965	0.00161441	2.00191	19.5729
FAM124B	1.42591	0.0312333	1.03249	1.96922
PREX1	1.83701	0.00104099	1.27718	2.64223
SLC12A5	8.8008	0.00588379	1.87228	41.3687
ATP5F1E	1.83461	0.00979077	1.15765	2.90743
CHD6	0.461251	0.00384784	0.272931	0.77951
GDAP1L1	0.200637	0.00560258	0.0643948	0.625131
PTGIS	1.50255	0.00570347	1.12578	2.00541
CDH26	0.592439	0.00787559	0.402675	0.871632
C20orf85	2.18067e-06	0.0354744	1.15345e-11	0.412273
ZBP1	2.37832	0.000123071	1.52832	3.70105
PEPD	1.64666	0.0206311	1.07943	2.51198
CHST8	4.51124	0.0386244	1.08201	18.8088
HIF3A	1.73268	0.0467379	1.00797	2.97844
TRERF1	0.74541	0.0291721	0.572441	0.970643
SIRT5	0.541619	0.0391562	0.302435	0.969964
BTN1A1	75.0043	0.00108795	5.62444	1000.21
SERPINB6	1.62299	0.00125953	1.20921	2.17837
MED20	5.37176	0.000286696	2.1656	13.3246
TBCC	2.74653	0.000814599	1.52019	4.96216
MEA1	2.56482	0.00446613	1.33991	4.90954
CDKN1A	1.25041	0.0265552	1.02634	1.52341
SOX4	0.804931	0.0275736	0.66363	0.976319
RREB1	0.292942	0.000686415	0.144193	0.595138
TMTC4	0.320402	0.000366425	0.171315	0.599231
RNF113A	2.12843	0.0165172	1.14774	3.94704
BMP4	0.286728	0.00744719	0.11485	0.715827
HS3ST3B1	0.578728	0.000248768	0.431916	0.775442
KIR2DL1	4.15034	0.000983872	1.78008	9.67671
LOC112267881	4.15034	0.000983872	1.78008	9.67671
OPRL1	2.04552	0.00378528	1.26015	3.32036
FNDC11	4.22351	0.00973081	1.41687	12.5897
PPDPF	1.52565	0.00248739	1.16034	2.00597
PLGLB2	0.175115	0.0349312	0.0346873	0.884049
PSD4	1.98363	0.0131174	1.15459	3.40794
TNFSF9	1.28572	0.0420584	1.00906	1.63823
SH2D3A	1.99351	0.0162144	1.13592	3.49857
RTN2	1.66103	0.000436187	1.2519	2.20386
VASP	1.69394	0.00402244	1.18285	2.42588
CD93	1.18329	0.0174532	1.02997	1.35943
CENPB	2.29696	0.00128809	1.3843	3.81132
NKX2-2	3.53303e-06	0.0409658	2.08988e-11	0.597271
DTD1	1.86004	0.00771791	1.17826	2.93633
RBCK1	1.79233	0.0353243	1.04092	3.08614
TMX4	0.476508	0.00171935	0.299774	0.757436
BMP2	3.06823	0.000510267	1.63042	5.77402
BFSP1	6.0046	0.00451126	1.74274	20.6888
FAM110A	1.68926	0.00416338	1.1802	2.41789
MAX	0.471322	0.00701923	0.272783	0.814364
DYNLRB1	1.67714	0.0458052	1.00968	2.78581
BPIFB9P	0.255942	0.00274963	0.104893	0.624504
TMEM115	1.93166	0.0207237	1.10571	3.37458
PSMB2	2.00345	0.0242147	1.09479	3.66625
AGO3	0.466324	0.00546821	0.272234	0.798789
UROD	1.53036	0.0096764	1.10867	2.11246
HECTD3	2.50708	0.00164511	1.41458	4.44334
SLURP1	0.109392	0.0433182	0.0127887	0.935724
CAPNS1	2.00406	0.00176094	1.29637	3.09809
RBM42	1.6956	0.0262624	1.06432	2.70131
FFAR2	1.38684	0.00620993	1.09724	1.75287
COX6B1	1.5333	0.0351086	1.0303	2.28188
THRA	0.505374	0.0162004	0.28974	0.881491
FRMD8	1.73111	0.0165737	1.10503	2.71191
PRDX5	2.00136	0.00100203	1.32377	3.02579
RRAS	1.39581	0.00328217	1.11757	1.7433
TRAP1	1.92107	0.00598589	1.20601	3.06009
GLIS2	0.295075	0.0104765	0.115893	0.751289
NSRP1	0.504548	0.0151726	0.290468	0.876409
DNAJC8	3.78814	0.000103032	1.93414	7.41933
IFI6	1.21801	0.0135718	1.04146	1.42449
PCNX4	0.449947	0.00174709	0.27289	0.741884
HSPA2	2.47122	0.00733064	1.27561	4.78745
PZP	1.43536	0.0277455	1.04035	1.98035
RHOT1	0.538863	0.0480153	0.291945	0.994614
OMG	0.576501	0.0063751	0.388092	0.85638
LOC101927057	0.576501	0.0063751	0.388092	0.85638
DYNC2I1	0.552469	0.00708175	0.358722	0.85086
FAM78A	1.76587	0.0207676	1.09048	2.85956
AVPR2	1.38773	0.0364942	1.0208	1.88655
SLC10A3	1.66298	0.0089959	1.13541	2.43568
NXF5	7779.61	0.00605618	12.9565	4.67121e+06
CANX	0.513722	0.00646838	0.318067	0.829731
HIVEP3	1.61474	0.00258166	1.18238	2.2052
ABHD8	1.60393	0.0241788	1.06362	2.41869
PLAAT1	2.3808	0.0102213	1.22808	4.61552
TAS2R3	0.606735	0.0110186	0.412754	0.89188
TAS2R4	0.577093	0.0103688	0.379042	0.878627
TAS2R5	0.599802	0.00732487	0.412821	0.871474
F2RL3	1.5203	0.0251024	1.05373	2.19344
UQCR11	1.8381	0.0139269	1.13153	2.9859
WFIKKN1	0.468119	0.0383209	0.228269	0.959987
TICAM1	1.98768	0.000573828	1.34445	2.93867
METTL25	0.307905	0.00984658	0.12588	0.753144
TUBA4A	1.307	0.0082306	1.0716	1.59411
ECHS1	2.29159	0.00150452	1.37321	3.82417
ZNF835	1.61105	0.0284394	1.05161	2.4681
GNG11	1.29811	0.00987219	1.06473	1.58264
HIP1	1.44774	0.00165061	1.14976	1.82295
POR	1.53431	0.0400793	1.01957	2.30892
FGL2	1.12332	0.0489021	1.00056	1.26114
PMS2P3	0.43604	0.00429457	0.246671	0.770786
RBM48	0.427708	0.0283063	0.200213	0.913697
CASD1	0.488254	0.000877241	0.320063	0.744829
ZNF780B	0.655896	0.0317251	0.446368	0.963778
SPINK2	1.17523	0.0036261	1.05409	1.3103
YWHAH	2.29336	0.00329398	1.31847	3.9891
GNAZ	1.65683	0.013232	1.11123	2.47032
CDC42EP1	1.41696	0.00160829	1.14107	1.75955
APOL3	1.34943	0.0175202	1.05383	1.72795
TPST2	1.64714	0.0250759	1.06442	2.54887
BAIAP2L2	1.84548	0.00729275	1.17958	2.88731
KRT17	0.736544	0.0278092	0.560899	0.967191
RNF112	19.5193	0.00442936	2.52178	151.085
SPECC1	1.50966	0.0358778	1.02753	2.21801
LSM8	0.548992	0.0443784	0.30597	0.98504
IFT22	0.491282	0.0121536	0.281888	0.856218
MKLN1	0.621465	0.0335747	0.400766	0.963703
DNAJB9	0.587209	0.0193214	0.375903	0.917298
FLNC	0.557501	0.049965	0.310835	0.999911
LRRC4	0.654272	0.0424335	0.434317	0.985621
CALU	0.60268	0.0287522	0.382817	0.948817
SMO	0.74863	0.0397769	0.568081	0.98656
IRF5	1.4147	0.0274888	1.03923	1.92581
KLHDC10	0.421397	0.00230161	0.241756	0.734523
FEZF1	3.88966e+13	0.0230066	74.6905	2.02562e+25
OPN1SW	0.414791	0.0135421	0.206288	0.834036
MRPS12	1.84368	0.0117928	1.14526	2.96802
OSGEPL1	0.588019	0.0433248	0.351317	0.9842
CHAC1	1.59867	0.0397751	1.02217	2.50031
VPS13C	0.620335	0.00812557	0.435578	0.88346
RPAIN	0.403655	0.00416549	0.217026	0.750772
SHBG	0.248978	0.046701	0.063261	0.979906
PLD2	1.31765	0.0326069	1.0231	1.697
MPDU1	1.78067	0.0220498	1.0866	2.91809
KRI1	1.80899	0.0242672	1.08012	3.0297
CDKN2D	1.35357	0.034153	1.02288	1.79115
MTUS1	4.48537	0.0178275	1.29593	15.5244
SIGLEC9	1.14902	0.048807	1.00073	1.31928
RIPK3	1.48613	0.0338361	1.03072	2.14277
HEATR5A	0.34656	0.000227854	0.19727	0.608831
MIS18BP1	0.48416	0.00242334	0.302976	0.773695
RNASE1	1.22241	0.0387645	1.01042	1.47887
REEP5	0.652126	0.00711603	0.477661	0.890314
ITFG1	0.476946	0.0446044	0.231573	0.982316
SEC14L1	1.78137	0.0299226	1.05776	3
RHBDF2	1.6863	0.00010971	1.29403	2.19748
AANAT	1.65798	0.01572	1.10002	2.49897
ARHGEF6	0.634464	0.0323904	0.418215	0.962529
FGF13	0.15732	0.00700828	0.0410158	0.603415
PLPPR3	0.870626	0.0255958	0.77091	0.983241
TNNI3	0.346457	0.0259842	0.13627	0.880848
PHF10	0.504902	0.0452532	0.258636	0.985657
PRRG3	0.00247842	0.0475665	6.55102e-06	0.937651
KCNA5	1.48146	0.00926635	1.10184	1.99185
STARD8	1.55391	0.00126021	1.18874	2.03128
FAM155B	1.63103	0.00534922	1.15598	2.3013
GDPD2	10.3882	0.00143865	2.46229	43.8271
SAT1	1.30596	0.00902291	1.06884	1.59569
LDLR	1.44041	0.00156013	1.14891	1.80586
ELOF1	1.89074	0.0164243	1.12372	3.1813
THEM6	1.43706	0.0472332	1.00444	2.05602
GADD45G	1.95918	0.00959556	1.17776	3.25908
BST2	1.73584	0.000840463	1.25581	2.39936
MRPL34	1.78614	0.0118696	1.13677	2.80646
ACTN4	1.91456	0.0131877	1.14558	3.19973
ARPC1B	1.56904	0.00515476	1.14434	2.15136
SSBP4	1.689	0.00282908	1.1973	2.38262
HRC	2.52254	0.00319917	1.36355	4.66666
TRPM4	1.36743	0.0187122	1.05345	1.77499
OLFM1	3.63206	0.030767	1.12692	11.7062
UBAC1	1.53769	0.0337937	1.0335	2.28785
HELZ2	1.62537	0.000369295	1.24408	2.12352
TNNT3	1.51575	0.00153935	1.17179	1.96068
TNNI2	1.49243	0.000181557	1.21017	1.84053
TUBGCP2	2.52748	0.00332605	1.361	4.69372
CYP2E1	0.429055	0.0027649	0.246515	0.746763
ASS1	0.758439	0.0403301	0.582284	0.987885
UCK1	2.50724	0.00712284	1.28366	4.89712
CHMP2A	2.08452	0.0071455	1.2206	3.55992
ARHGEF16	0.129049	0.0088992	0.0278283	0.598441
LRRC47	2.59977	0.00645744	1.30719	5.1705
SESN2	1.66997	0.0109511	1.12498	2.47897
SMPDL3B	1.32385	0.0442194	1.00728	1.73991
THEMIS2	1.28535	0.0200564	1.04023	1.58823
HIP1R	0.725437	0.0336546	0.539481	0.97549
EIF3G	1.94964	0.0160438	1.13225	3.35711
SHFL	1.96332	0.0110479	1.16684	3.30346
PNCK	0.00549685	0.0213873	6.53483e-05	0.462374
ZNF236	0.399081	0.0119683	0.194952	0.816951
FBP2	13404.8	0.00892933	10.8031	1.66331e+07
UBA1	2.67347	0.00156148	1.45357	4.91714
POLN	2.70831	0.0160296	1.20377	6.09331
ULBP3	2.23682	0.000579018	1.41416	3.53804
LILRB2	1.21419	0.00161737	1.07619	1.36989
RBM39	0.427957	0.0093824	0.22558	0.811892
HIGD1B	0.501904	0.00687386	0.30446	0.827392
ATP6V1E1	2.93206	0.00461317	1.39301	6.17155
ZNF227	0.466428	0.00540747	0.272529	0.798282
TEX101	0.692858	0.0225953	0.50544	0.949772
ZNF141	0.61127	0.0136922	0.413314	0.904037
CCL25	1.65636	0.0149938	1.103	2.48734
EMC8	6.10872	0.00254842	1.88563	19.7899
CHMP1A	2.04141	0.0147633	1.15023	3.62307
PRR7	1.5047	0.00118233	1.17546	1.92615
PPT1	1.45256	0.0488837	1.00183	2.10607
RLIM	0.497946	0.0145706	0.284594	0.871241
TRAF3	1.70235	0.0325625	1.04516	2.77277
HAUS8	2.42014	0.0296635	1.09113	5.36787
SH3BP5	1.61968	0.00296869	1.17833	2.22634
HACL1	0.447399	0.0103883	0.241845	0.827661
RFTN1	1.79218	0.0115161	1.1398	2.81796
SLC6A6	1.57683	0.0183006	1.08016	2.30186
KCNC3	1.59107	0.000772319	1.21374	2.08569
NAPSB	1.26872	0.000726193	1.10514	1.45651
NR1H2	1.92196	0.0128784	1.14853	3.21624
MGAT1	1.89922	0.00754621	1.18635	3.04043
PSME3	2.37854	0.0158518	1.17642	4.80904
VPS25	3.42025	0.000931506	1.65145	7.08354
G6PC	7.19666	0.000291288	2.47419	20.9329
ANKHD1	0.32691	0.00119755	0.166205	0.643002
NDFIP1	1.51654	0.000532589	1.19817	1.9195
KREMEN2	0.423565	0.026404	0.198414	0.904207
NINJ1	1.32275	0.00734249	1.07812	1.62288
CKMT2	0.572671	0.0167242	0.362741	0.904095
RARA	1.3953	0.0410934	1.01357	1.92081
ZSCAN5A	0.472296	0.0388034	0.23184	0.962143
CHSY1	0.604393	0.0404015	0.373425	0.978215
FAAP24	2.28869	0.0343984	1.06272	4.92898
PODNL1	2.70172	0.0152988	1.21006	6.03216
ZNF20	0.345526	0.000996793	0.183509	0.650585
BRME1	1.46853	0.0415963	1.01474	2.12525
CC2D1A	1.7891	0.0316716	1.05238	3.04156
TRIM21	1.93745	0.00744678	1.19363	3.14479
NUP210	1.83178	0.000271029	1.32248	2.53723
ENOSF1	0.678697	0.0160311	0.495088	0.9304
TRIM5	0.563756	0.046556	0.320611	0.991298
EFR3A	1.57266	0.0369816	1.02773	2.40652
PTCD3	0.490066	0.0162894	0.273874	0.876919
SCLY	0.270827	0.00115584	0.123175	0.595474
CARD6	1.9418	0.0147283	1.13921	3.30983
POPDC3	85.2336	0.000691507	6.53687	1111.35
GRSF1	0.498427	0.0446569	0.252591	0.983524
ENAM	1.90894	0.00970607	1.16946	3.11599
UNK	0.469247	0.0133793	0.257647	0.854627
VPS13B	0.611902	0.0390253	0.383802	0.975563
REEP2	0.13687	0.0265851	0.0236016	0.793731
TERF2	2.8103	0.0104366	1.27444	6.19707
SNAP25	2.51561	0.0335701	1.07436	5.8903
POLR3F	0.228238	0.00277279	0.08671	0.600768
PTPRA	3.72529	0.0160092	1.27764	10.8621
NES	3.72019	0.0432135	1.04089	13.2961
BCAN	2.28687	0.0447803	1.01946	5.12995
RAB25	0.102766	0.0172581	0.015794	0.668665
DCAF8	0.466191	0.0489623	0.21809	0.996535
SYT11	1.54847	0.0434997	1.01284	2.36734
ACY3	1.15408	0.0437456	1.00403	1.32657
KANK4	2.91798	0.0262567	1.1348	7.50321
ANGPTL3	0.212758	0.000499264	0.0890166	0.508511
SLC14A2	0.0809162	0.026713	0.00875185	0.74812
MTUS2	0.655661	0.0476795	0.431751	0.995693
ZMYM5	0.472125	0.0404087	0.230336	0.967729
XPO4	0.46627	0.0187977	0.246726	0.881169
POMP	1.60633	0.0498194	1.00037	2.57932
CDK8	0.399814	0.0194976	0.185263	0.862833
ALOX5AP	1.1843	0.0210543	1.02577	1.36734
GPR12	0.451902	0.00313219	0.266811	0.765394
COG6	0.454297	0.0192302	0.23467	0.879471
SPART	0.551801	0.00318256	0.371703	0.819159
EPSTI1	1.36752	0.0014549	1.12783	1.65814
BEX2	1.20819	0.0339149	1.01447	1.43889
SLC39A11	0.638997	0.00444688	0.469337	0.869987
PLAAT4	1.45411	0.00992873	1.09394	1.93286
MYH11	0.570258	0.0420123	0.331858	0.97992
GGT2	46.5858	0.0297004	1.45978	1486.69
GIMAP6	1.28565	0.0258567	1.03073	1.60363
ATP13A3	0.50001	0.0120595	0.291045	0.859008
SFTPD	2.39532	0.0384043	1.04774	5.47611
LARS1	0.641285	0.0313959	0.427879	0.961126
LYVE1	1.46544	0.0109739	1.09164	1.96724
ZFC3H1	0.546087	0.0492249	0.298824	0.997949
ERG28	1.81953	0.0177395	1.10935	2.98435
PEBP4	105.535	0.0080658	3.36109	3313.69
ADAMDEC1	1.3746	0.0156958	1.06189	1.77941
CD180	1.29843	0.00284928	1.09373	1.54144
KATNBL1	0.421237	0.0021992	0.242204	0.732606
TRPM1	3.6223e+07	0.0294607	5.68099	230964753158763
SORT1	1.24421	0.00246016	1.08013	1.43322
CD101	1.26503	0.01334	1.0501	1.52394
ARF3	2.23673	0.000351077	1.43849	3.47791
TMEM106C	1.4223	0.0496446	1.00055	2.02182
SLC38A2	0.667466	0.0264852	0.467041	0.953901
RELCH	0.490987	0.0137793	0.27876	0.864786
ECHDC3	1.63213	0.000268608	1.25406	2.12419
IL15RA	1.77472	0.00142691	1.24745	2.52487
CCNH	0.478201	0.0137441	0.265918	0.85995
HRH4	0.469661	0.00876836	0.266896	0.826467
KCTD1	0.510911	0.00338209	0.326058	0.800564
PRH2	0.494818	0.00328081	0.309567	0.790927
ACP2	1.56187	0.0227788	1.06407	2.29254
PHC2	1.5893	0.0270766	1.0539	2.39671
BTF3L4	0.394176	0.00216612	0.217405	0.714677
TUT4	0.531771	0.0063701	0.337812	0.837094
ELP2	0.517382	0.0221736	0.294163	0.909986
TMEM165	0.31091	0.000358969	0.163671	0.590604
NREP	0.627275	0.00235612	0.464437	0.847206
CTSL	1.28205	0.00510227	1.07742	1.52554
AGTPBP1	0.605204	0.0012298	0.44631	0.820667
FAM189A2	5.05453	0.0408636	1.06962	23.8853
PSAT1	1.45633	0.00195116	1.14804	1.84739
HAVCR2	1.29642	0.0286471	1.02746	1.63577
CCNJL	0.291393	0.0092363	0.115154	0.737358
USP30	0.309874	0.00452146	0.138023	0.695698
OASL	1.68149	0.000453401	1.25764	2.24819
HRK	24.9315	0.00689089	2.41885	256.974
DMTF1	0.472568	0.0106763	0.265802	0.840175
CCDC146	0.440176	0.00181739	0.262815	0.737227
CD36	1.15113	0.037735	1.00801	1.31457
HILPDA	0.611411	0.0493859	0.374318	0.998679
RINT1	0.4166	0.0137733	0.207549	0.836214
SRPK2	0.491844	0.00356743	0.30518	0.792683
KHDC1	1.50064	0.0482994	1.00304	2.2451
CEP162	0.451115	0.00707258	0.252764	0.805117
LMO2	1.5618	0.0372878	1.0266	2.37602
GDF11	0.626464	0.00811601	0.443118	0.88567
ITGA7	1.3898	0.00331493	1.11571	1.73121
RDH5	1.8268	0.046481	1.00944	3.30599
BLOC1S1	1.93867	0.00133192	1.29391	2.9047
COQ10A	0.476896	0.00301427	0.292377	0.777866
PAN2	0.613114	0.0464728	0.378793	0.992386
AFG1L	0.163751	0.000222092	0.0626719	0.427855
AHI1	0.620272	0.0369639	0.396014	0.971522
PKIB	1.34966	0.0323098	1.02562	1.77608
MICAL1	1.45457	0.0100332	1.09359	1.93471
STX11	1.24171	0.00977591	1.05365	1.46334
EMX1	0.0332727	0.0297402	0.00154666	0.715784
CPM	1.21598	0.0450908	1.00429	1.47229
KIAA0513	1.32169	0.0100559	1.06879	1.63444
CCDC102A	1.52775	0.00675345	1.12429	2.07599
PCNX2	1.43298	0.0126653	1.07996	1.90138
KCNK1	1.46262	0.0247034	1.04962	2.03814
STX6	0.490815	0.022499	0.266339	0.904485
KIAA1614	0.403955	0.0215163	0.186505	0.874933
GPR55	2.26051	0.00182261	1.35373	3.77467
DNAJB2	2.10706	0.00873664	1.2071	3.67799
TMBIM1	2.23696	0.00087424	1.39233	3.59396
EIF4E2	2.68009	0.014871	1.21227	5.92516
COX5B	1.94682	0.00198174	1.27639	2.96938
REV1	0.349962	0.00198382	0.179905	0.680766
TSGA10	0.592176	0.011503	0.394425	0.889073
TMEM127	1.87623	0.0132267	1.14051	3.08656
GPR45	0.176749	0.0467164	0.032037	0.975133
ANKRD36	0.672906	0.0309195	0.469574	0.964282
PLXNC1	1.29395	0.0214992	1.03875	1.61187
APPL2	0.47773	0.0158312	0.262165	0.870543
WASHC4	0.582403	0.029991	0.357431	0.948976
SLC41A2	1.70492	0.025426	1.06783	2.72212
VPS36	0.409473	0.00567972	0.217482	0.770951
RNASEH2B	0.365248	0.000119041	0.218675	0.610066
COG3	0.442884	0.0234412	0.218964	0.895792
SPRY2	0.752757	0.0011974	0.633911	0.893884
LCP1	1.50375	0.0189217	1.0696	2.11413
SCRN1	1.17525	0.032034	1.01396	1.3622
TNS3	1.36823	0.0043533	1.10298	1.69727
SPDYE1	0.518764	0.0140143	0.30732	0.875689
IGF2BP3	3.12714	0.00100894	1.58487	6.17024
GPNMB	1.77742	0.00873524	1.15635	2.73208
DBNL	1.84649	0.0212648	1.09571	3.11168
MYO1G	1.48557	0.0113043	1.09369	2.01786
TTYH3	1.42755	0.00759663	1.09923	1.85393
CIDEB	2.15187	0.00464203	1.26587	3.65799
ZFHX2	0.522364	0.0427144	0.278744	0.978907
ADAMTS7	0.472759	0.0183761	0.253627	0.881219
ABHD17C	1.36235	0.00289776	1.11152	1.66979
TM6SF1	0.627859	0.00168729	0.469575	0.839498
CIB2	1.44222	0.0352987	1.02554	2.0282
RTP4	1.62905	0.00129033	1.2102	2.19286
TRA2B	0.451621	0.00862616	0.249551	0.817313
ERMN	1.61199	0.0264179	1.05752	2.45715
HLX	1.40919	0.0148022	1.06947	1.85681
IL1RN	1.32549	0.00125593	1.11692	1.573
ST6GALNAC4	1.62029	0.00118687	1.21027	2.16922
TMOD1	1.35284	0.0221285	1.0443	1.75255
STXBP1	0.729021	0.0376718	0.541131	0.98215
SLC2A8	1.57845	0.0135163	1.09881	2.26743
ALDOB	0.26335	0.0499717	0.0693644	0.999835
DPM2	1.86644	0.0202599	1.10206	3.16099
CTSV	2.76133	0.001153	1.49664	5.09473
ARPC5L	2.03421	0.000445283	1.36858	3.02357
ENPP2	1.45983	0.00525712	1.11922	1.9041
TLN1	1.88166	0.000405819	1.32549	2.67119
DNAJB5	6.8017	0.000671822	2.25301	20.5339
HINT2	3.12979	0.000282725	1.6905	5.79449
DENND4C	0.647482	0.0188489	0.450491	0.930613
ZSCAN9	0.635881	0.00161853	0.479881	0.842595
PIM1	1.27504	0.0340086	1.01851	1.59617
CMTR1	3.17819	0.00347234	1.46351	6.90184
BPHL	0.485283	0.0474116	0.237452	0.991777
UQCC2	1.9555	0.0267584	1.08028	3.53978
HMGA1	1.43118	0.0151975	1.0715	1.9116
FLOT1	1.50196	0.00414844	1.1373	1.98354
PGBD1	0.610871	0.0080609	0.424235	0.879615
ATAT1	0.575797	0.0218058	0.359271	0.922817
TPMT	1.60408	0.0451489	1.01027	2.54694
RNF144B	1.35182	0.00533912	1.09348	1.67119
NRM	1.73383	0.00926264	1.14548	2.62436
MTCH1	2.32376	0.000575227	1.43792	3.75532
VARS2	1.68974	0.0470459	1.00687	2.83573
FGFBP2	1.32176	0.0123578	1.06228	1.64462
FCHSD2	0.583436	0.044683	0.34478	0.987289
ANKRD42	0.388953	0.00889543	0.19171	0.789132
CREBZF	0.501021	0.0116871	0.292785	0.857359
LRRC32	1.64728	0.00258257	1.19065	2.27905
NARS2	0.548885	0.0134172	0.341167	0.883072
TTPA	106.557	0.0320248	1.49324	7603.84
NXPE4	2.91308	0.0345285	1.08094	7.85058
SORL1	0.665666	0.000752589	0.525355	0.843449
MMP7	1.23938	0.00582851	1.06402	1.44363
FXYD6	1.41416	0.0018017	1.1376	1.75795
CASP1	1.35838	0.00430949	1.10075	1.67631
THBS1	1.19773	0.00293478	1.06347	1.34894
ITPKA	0.611716	0.00604478	0.430688	0.868834
SMAD6	2.17499	0.0431031	1.0244	4.61791
PLCB2	1.58287	0.00338954	1.16421	2.15209
STRA6	9.03416	0.000150007	2.89532	28.1889
CYP19A1	17.614	0.0203052	1.56186	198.643
ZNF280D	0.367991	0.000759166	0.205649	0.658488
GCHFR	1.8545	0.04802	1.0054	3.4207
FNBP1L	0.793955	0.021667	0.652023	0.966782
IFI44L	1.21055	0.00614207	1.05591	1.38785
DNASE2B	0.000706599	0.0200759	1.5594e-06	0.320176
IFT172	0.653918	0.0129561	0.467759	0.914166
ADCY3	1.36025	0.0356537	1.02085	1.81249
DYNC2LI1	0.550249	0.00894143	0.351604	0.861123
PREB	2.23516	0.00615208	1.2572	3.97389
PREPL	0.440256	0.0069914	0.242551	0.799112
SLC3A1	0.366234	0.0447497	0.137323	0.976734
SIX3	0.648672	0.00440278	0.481562	0.873772
TRIM54	0.152327	0.035602	0.0263376	0.881009
CYP2C9	2.0136	0.0176433	1.12956	3.58953
MYOF	1.26319	0.00285472	1.08342	1.47278
LOXL4	0.60439	0.00104464	0.447273	0.816699
STAMBPL1	0.534403	0.0157353	0.321375	0.888638
CH25H	2.1273	0.0352579	1.05352	4.29549
LBX1	1713.86	0.0145366	4.36713	672594
TACC2	2.20799	0.0293364	1.08285	4.50218
DUSP5	1.28101	0.0331004	1.02006	1.60871
CALHM2	1.35953	0.0297746	1.03058	1.79347
ASCC1	3.24647	0.00428331	1.44714	7.283
CARF	0.476114	0.00407831	0.286927	0.790042
SENP7	0.515546	0.0061181	0.321034	0.82791
PARP9	1.38987	0.0435714	1.00954	1.91347
SHF	0.640107	0.0196826	0.439986	0.93125
PPCDC	2.17155	0.00380626	1.28433	3.67166
UBL7	2.6158	0.000512745	1.52055	4.49995
SEC31A	0.241862	0.0007583	0.105876	0.552506
LARP1B	0.32943	0.000198605	0.183544	0.591271
MMRN1	1.19469	0.0216495	1.02641	1.39056
USO1	0.559142	0.0139157	0.351818	0.88864
SHROOM3	27.6441	0.0349865	1.26347	604.841
CASP6	0.557424	0.00274308	0.380272	0.817102
EGF	1.331	0.0380419	1.0159	1.74384
SEC24B	0.443696	0.0264808	0.216462	0.909474
GUCD1	1.8689	0.0346777	1.04608	3.33896
ETV6	0.495242	0.000795476	0.328472	0.746683
SINHCAF	0.599802	0.0171828	0.393919	0.91329
AEBP2	0.47212	0.0280362	0.241681	0.922279
C1RL	1.71652	0.00582289	1.16915	2.52015
KLRG1	1.59469	0.000790922	1.21425	2.09432
VAMP1	0.640554	0.0277323	0.430824	0.952383
TAPBPL	1.92186	0.00839545	1.18234	3.12392
COL2A1	0.496771	0.00965262	0.292448	0.843845
SYCP3	0.589362	0.028024	0.367733	0.944563
RITA1	1.64615	0.0464687	1.00783	2.68876
SDSL	1.45131	0.0122657	1.08434	1.94247
GLTP	2.15413	0.00284076	1.30138	3.56565
DHH	0.0892716	0.0430866	0.00859126	0.92762
NABP2	4.08135	0.00021306	1.9387	8.59203
N4BP2L1	0.591677	0.0316861	0.366568	0.955024
CERS5	0.403236	0.0385822	0.170544	0.953416
ITGB7	1.48233	0.000290015	1.1981	1.83398
TMBIM6	2.55054	0.0149688	1.19971	5.42233
ZNF740	2.12555	0.0471887	1.00941	4.47588
HNRNPA1L2	0.549088	0.00937099	0.349334	0.863064
SBNO1	0.425576	0.00963382	0.222878	0.812618
MORN3	0.571163	0.00878589	0.375679	0.868367
RHOF	2.3094	0.00306115	1.32719	4.01853
GRTP1	0.530463	0.0217919	0.308604	0.911819
TTC6	2.3186e-20	0.0486133	7.07906e-40	0.759409
CDH24	0.704786	0.0143607	0.532613	0.932616
REM2	2.37246	0.0106833	1.2222	4.60526
CBLN3	3.11697	0.000166745	1.7246	5.63348
FRMD6	0.456521	0.003986	0.267701	0.778523
RTN1	1.38974	0.0158463	1.06367	1.81577
ARMH4	0.369355	0.0386638	0.143693	0.949407
EFCAB11	0.26656	0.0278291	0.0820668	0.86581
PTGR2	0.544469	0.0330115	0.311347	0.952142
WARS1	1.39726	0.0103937	1.08183	1.80466
TCF12	0.572211	0.0281423	0.347618	0.941912
SERF2	1.73988	0.0143855	1.11663	2.71098
SLC27A2	0.751585	0.0196674	0.591249	0.955401
FGF7	1.95342	0.00981472	1.17512	3.24722
SRP14	3.11441	0.00190038	1.52048	6.37928
UBE2Q2	0.400059	0.00291804	0.218831	0.731375
BCL2A1	1.27785	0.00213744	1.09272	1.49434
TSPAN3	0.406426	0.0146973	0.197179	0.83773
IGF1R	0.821272	0.0492247	0.674939	0.999332
ULK3	1.67735	0.0339577	1.03995	2.70542
SCAMP2	2.84017	0.000243948	1.62607	4.96077
DET1	0.457004	0.0092933	0.253316	0.824475
UNC45A	2.52507	0.00417775	1.33974	4.75912
SLC5A2	0.251092	0.0224938	0.0766206	0.822852
ITGAX	1.37547	0.000124698	1.16876	1.61875
FTO	0.637293	0.0325966	0.421589	0.963362
ARHGAP17	2.14149	0.0143947	1.16373	3.94077
NKD1	0.506133	0.00743476	0.307411	0.833317
ZFHX3	0.644532	0.00252387	0.48469	0.857087
ADAMTS18	0.505722	0.0252639	0.278312	0.91895
MBTPS1	0.432745	0.00120388	0.26064	0.718495
MEAK7	2.77288	0.00489219	1.3628	5.64194
OSGIN1	3.39434	0.0176079	1.23743	9.31082
IRF8	1.24148	0.00212963	1.08143	1.42523
RPL3L	3.72615	0.0100824	1.36806	10.1488
NDUFB10	2.83433	0.00159038	1.48462	5.41113
MYOCD	2.13471e+11	0.000281043	164397	2.77193e+17
GFOD2	0.4207	0.0232421	0.199169	0.888635
NPEPPS	0.275361	0.00318639	0.116861	0.648835
BCAS3	0.385879	0.0269648	0.165969	0.897172
SS18	0.356582	0.00952213	0.163536	0.777507
PRELID3A	0.720096	0.0468021	0.520953	0.995366
GALNT1	0.445601	0.000129033	0.29459	0.674023
GAREM1	0.107334	0.00331585	0.0242033	0.47599
SLC14A1	0.631654	0.00104753	0.479914	0.831373
MINK1	2.16287	0.00306237	1.29806	3.60385
PIK3R5	1.65373	0.00172134	1.20743	2.265
ARHGDIA	1.48036	0.0330392	1.03209	2.12331
SLC16A3	1.35812	0.0143345	1.06301	1.73517
RPTOR	0.63778	0.0456681	0.410301	0.991376
SECTM1	1.21946	0.0099184	1.04876	1.41795
ZNF750	0.458415	0.0347758	0.222201	0.945736
DYM	0.475287	0.0353804	0.237697	0.95036
SMAD4	0.377901	0.00832521	0.183422	0.778583
GRB7	295.752	0.00431664	5.94378	14716.1
MIEN1	2.27356	0.00465769	1.2872	4.01577
PFKL	2.23829	0.000300171	1.44613	3.46437
VAV1	2.19834	0.00837524	1.22402	3.94823
CIB3	0.671682	0.0438366	0.456144	0.989066
CCDC97	2.01007	0.0422193	1.02484	3.94246
ZFP14	0.603803	0.0340707	0.378666	0.962794
IFITM3	1.15762	0.0278755	1.01604	1.31894
SIK1	1.76074	0.0335052	1.04517	2.96622
SCYL1	2.07269	0.0119745	1.17395	3.65949
TMEM50B	0.299201	0.000849736	0.147261	0.607909
DOP1B	0.614394	0.027649	0.398261	0.947823
EMP3	1.33815	0.011816	1.06665	1.67877
GEMIN7	2.03398	0.0243786	1.09617	3.7741
RNPEPL1	1.89273	0.00049795	1.32164	2.71059
MYO1F	1.36415	0.0241237	1.04149	1.78679
ERVK3-1	0.519374	0.0119881	0.311551	0.865825
NLRP12	1.18604	0.0290105	1.01761	1.38235
CARM1	1.74072	0.0314828	1.05044	2.8846
SLC2A5	1.41581	0.000350903	1.17005	1.71318
MMEL1	2.74682	0.0178146	1.1908	6.33609
PRDM16	1.31877	0.00134888	1.1135	1.56189
PADI3	1.3013	0.0159539	1.05041	1.61212
EFHD2	1.59807	0.00161427	1.19412	2.13865
PGD	1.48453	0.0448951	1.00904	2.18408
IL22RA1	7.14455	0.00957269	1.6142	31.6221
MAP3K6	1.54554	0.00212885	1.17066	2.04046
GPN2	3.96131	0.0168601	1.28091	12.2507
NBPF3	0.671877	0.0243897	0.475231	0.949892
ITGB3BP	0.566013	0.0492006	0.32101	0.99801
MOB3C	2.11437	0.00332171	1.28269	3.48529
MTF2	0.5676	0.00877108	0.371627	0.866918
C1orf162	1.25765	0.0272374	1.0261	1.54147
ATP1B1	0.794558	0.0290388	0.646329	0.976782
UCK2	0.619427	0.0257799	0.406564	0.943739
RRNAD1	1.90495	0.0369156	1.03992	3.48954
ISG20L2	3.77767	0.00359882	1.54393	9.24316
RGL1	1.73792	0.00321699	1.20323	2.5102
LYPLAL1	0.515853	0.0207348	0.294379	0.903953
SETDB1	0.296469	0.0137147	0.112741	0.77961
RFX5	2.08933	0.0280094	1.08279	4.03151
PI4KB	3.00179	0.0148892	1.2392	7.27142
OAZ3	3.95951	0.0466615	1.02054	15.3621
DUSP10	0.739352	0.0436528	0.551362	0.991438
TP53BP2	0.373158	0.00597464	0.184792	0.753534
ADAM15	1.79659	0.000634281	1.28374	2.51432
S100A8	1.10358	0.0177112	1.01725	1.19723
TPM3	3.20856	0.00157623	1.55705	6.61178
SNAPIN	2.19169	0.00664359	1.24365	3.86243
S100A7	42.6581	0.0160819	2.00797	906.244
SLC39A1	2.32639	0.00332707	1.32398	4.08775
KCNN3	5.99574	0.000703731	2.12753	16.897
SCCPDH	0.584368	0.00286516	0.410516	0.831846
CEP170	0.395899	0.000479939	0.235343	0.665991
CEP170P1	0.395899	0.000479939	0.235343	0.665991
SNAP47	1.98717	0.0148526	1.1436	3.453
DEGS1	1.89256	0.0299054	1.06407	3.36611
ARF1	1.79693	0.0291904	1.06117	3.04282
GUK1	1.57194	0.0325675	1.03826	2.37995
CNIH3	0.223456	0.00961974	0.0718699	0.694764
PARP1	1.66764	0.0406464	1.02201	2.72113
PYCR2	2.7032	0.00303131	1.40071	5.21685
LBR	0.606846	0.00724098	0.421468	0.873759
ATP6V1C2	0.322226	0.00376443	0.149774	0.693242
GALM	1.56606	0.0048356	1.14632	2.13949
WDPCP	0.364691	0.00879939	0.171467	0.775658
VPS54	0.469229	0.0219751	0.2456	0.896482
MEIS1	1.16296	0.0268043	1.0175	1.32923
ZNF514	0.520751	0.00312823	0.337807	0.802769
TEX261	2.29865	0.0434443	1.02481	5.15591
RABL2A	0.528263	0.0304619	0.296371	0.941597
LIPT1	0.4867	0.0132479	0.2753	0.860433
AMMECR1L	0.416381	0.0440602	0.177461	0.976966
ZNF385B	0.371268	0.0494265	0.138183	0.997517
PHOSPHO2	0.653957	0.0427594	0.433626	0.986242
TRPM8	936.783	0.00136394	14.2161	61730.3
DIS3L2	0.356299	0.0243708	0.145083	0.87501
TAMM41	0.550472	0.0439722	0.307944	0.98401
GASK1A	0.305011	0.00387584	0.136255	0.682775
SLC25A38	0.646508	0.0416769	0.4249	0.983694
IQSEC1	1.39231	0.01847	1.05722	1.8336
PTPRG	0.459104	0.010346	0.253207	0.832429
ARL6IP5	2.20124	0.000259089	1.44152	3.36137
TMF1	0.525354	0.0226763	0.30201	0.913866
ZNF660	0.573529	0.00135158	0.40822	0.805779
NXPE3	1.6846	0.0201869	1.08489	2.61583
MYH15	30.046	0.000330139	4.68903	192.526
ATG3	1.56245	0.0129225	1.09901	2.22131
EIF2A	0.453689	0.00753272	0.254106	0.810032
RUBCN	2.08198	0.0211894	1.1159	3.88444
ATP10D	0.68521	0.0345299	0.482612	0.972858
TRMT10A	0.438548	0.0207973	0.21802	0.882142
TBCK	0.445005	0.0161985	0.230001	0.860996
CAMK2D	1.42979	0.0139255	1.07528	1.90119
DDIT4L	0.676911	0.0247765	0.481472	0.951683
FABP2	32.9784	0.0200432	1.73247	627.76
NAF1	0.489318	0.0436571	0.244351	0.979867
CBR4	0.526945	0.0257559	0.300061	0.925384
ROPN1L	0.658561	0.0204564	0.462597	0.937538
NDUFS6	1.94763	0.0286283	1.07211	3.53813
MARCHF6	0.470135	0.0072781	0.270927	0.815817
CDH18	2.84826	0.0339078	1.0828	7.49226
LHFPL2	0.758004	0.025172	0.594741	0.966086
SSBP2	0.685174	0.00393565	0.529888	0.885969
CRHBP	1.20004	0.0307201	1.01708	1.41591
RASA1	0.601378	0.0361753	0.373702	0.967764
BDP1	0.530932	0.00578972	0.338643	0.832407
TNFAIP8	0.67464	0.0365472	0.466487	0.975674
FEM1C	0.449767	0.00276792	0.266502	0.759056
ATG12	0.394444	0.0018433	0.219648	0.708341
TIMD4	1.26222	0.0405809	1.01004	1.57737
RNF145	1.86019	0.0044169	1.2133	2.85198
TNIP1	1.83707	0.0386722	1.03218	3.2696
G3BP1	0.414028	0.00537375	0.222531	0.770319
RMND5B	2.02445	0.00186952	1.29802	3.15743
FAM217A	0.169364	0.00112002	0.0582052	0.492809
GFRA3	0.14609	0.00279362	0.0413948	0.515577
TRIM41	2.53698	0.0295103	1.09709	5.86666
HIGD2A	1.57036	0.0112815	1.10762	2.22641
PPP1R18	2.02237	0.000127832	1.41047	2.89973
LOC107987457	2.02237	0.000127832	1.41047	2.89973
FGD2	1.27618	0.00189728	1.09415	1.4885
IRAK1BP1	0.468999	0.000908203	0.299849	0.733569
PHIP	0.486543	0.00461732	0.295549	0.800964
TBC1D32	0.501095	0.0043606	0.311611	0.8058
SHPRH	0.472868	0.00291618	0.288774	0.774322
TMEM181	0.541919	0.00884896	0.342557	0.857308
ZMYM4	0.492805	0.0406804	0.250256	0.970433
VIP	2.31513	0.0320686	1.07455	4.98799
LINC01558	0.000663639	0.0459568	5.0224e-07	0.876904
C7orf50	2.42101	0.000119458	1.54302	3.7986
CCZ1B	0.401186	0.0245747	0.180933	0.889556
RBAK	0.520499	0.028344	0.290346	0.933092
PURB	0.47633	0.0224981	0.251913	0.900667
POMZP3	0.467726	0.00418317	0.278069	0.786739
LOC541473	0.60019	0.0139527	0.399516	0.90166
ZNF92	0.570623	0.00906269	0.37442	0.86964
ATXN7L1	0.472486	0.00710401	0.273725	0.815573
TMEM168	0.56348	0.0224546	0.344325	0.922123
GIGYF1	0.551604	0.0149617	0.341598	0.890717
TRIM4	0.561527	0.0415	0.322402	0.978012
ZC3HAV1L	0.583223	0.000319401	0.434824	0.78227
TLK2	0.419928	0.0247062	0.19694	0.895395
NOM1	0.491346	0.0251439	0.26379	0.915202
LUC7L2	0.403997	0.000373532	0.245219	0.665584
SPIN2A	0.348156	0.00120397	0.183825	0.659392
MSN	2.79876	0.00114935	1.50492	5.20499
CHST7	1.99362	0.000943756	1.32447	3.00084
GPR174	0.785573	0.0152071	0.646483	0.954588
LPAR4	0.772242	0.0244155	0.616594	0.967181
EBP	2.05988	0.00613227	1.22856	3.45371
OGT	0.678127	0.0488494	0.460759	0.998042
ZNF711	0.809596	0.00623799	0.695875	0.941901
GPC3	2.12879	0.000600096	1.38267	3.27754
FBXO25	0.543089	0.0256075	0.317737	0.92827
CHRNA6	0.579508	0.0110562	0.380446	0.882727
CHMP7	2.45429	0.0241039	1.12483	5.35508
DOCK5	0.692974	0.0013367	0.553861	0.867028
STAR	0.702873	0.00605199	0.546441	0.904088
PLPBP	1.86626	0.0360855	1.04132	3.34474
PLPP5	0.405897	0.00118519	0.235349	0.700034
DNAJC5B	1.76616	0.0164022	1.10989	2.81048
TRIM55	45.58	0.000735216	4.96349	418.563
NDUFB9	1.69139	0.0170191	1.09844	2.60441
FAM135B	100.483	0.025398	1.76444	5722.44
ZNF7	0.450844	0.0408169	0.210136	0.967278
UHRF2	0.258448	0.000337192	0.123339	0.541557
FBXO10	0.568486	0.0379234	0.333513	0.969004
CBWD5	0.240091	0.0126436	0.0782282	0.736866
AUH	0.357791	0.000612521	0.198732	0.644155
GSN	1.4382	0.00581035	1.11091	1.86192
WDR31	0.532322	0.0146935	0.320779	0.88337
NTMT1	4.90357	0.000304511	2.06902	11.6215
PAXX	1.47615	0.0155691	1.07668	2.02382
TMEM236	1.9356	0.0047569	1.22374	3.06157
RSU1	2.21768	0.00566339	1.26141	3.89889
LRMDA	0.737629	0.0315791	0.558909	0.973499
GLUD1	1.89354	0.0222999	1.09513	3.27404
FRA10AC1	0.508613	0.029303	0.276908	0.934198
DNAJB12	2.73718	0.00405372	1.37744	5.4392
PAOX	1.88126	0.00143905	1.27541	2.7749
GSTO1	1.68415	0.043405	1.01556	2.79291
RGS10	1.4589	0.00115633	1.16169	1.83215
IMMP1L	0.498919	0.0320422	0.26422	0.942095
SCGB1A1	1.7778	0.0191504	1.09854	2.87708
ZNF215	1.48281	0.0437645	1.01108	2.17464
GLYAT	449.578	0.00728264	5.19228	38927.1
INTS4	0.31306	0.0122111	0.126226	0.776433
PAK1	1.52757	0.00237464	1.16232	2.0076
HTR3B	0.00040583	0.0294593	3.59104e-07	0.458636
GLB1L2	1.54351	0.0414001	1.01707	2.34245
GRIK4	19.9684	0.0386147	1.16975	340.874
ST14	1.33049	0.00204347	1.10967	1.59525
MTA2	4.3006	0.000264892	1.9638	9.41804
FADS1	1.48523	0.0274226	1.04501	2.11088
EML3	1.85044	0.0226211	1.09017	3.14092
MS4A3	0.892533	0.0289816	0.805951	0.988417
EI24	2.18264	0.00282385	1.30768	3.64305
KIRREL3	0.676957	0.0259766	0.480187	0.95436
MPZL2	1.55105	0.00737143	1.12511	2.13824
SIDT2	1.40764	0.0290328	1.03556	1.91342
COMMD7	2.46861	0.00268543	1.36834	4.45361
OCSTAMP	38.5848	0.023613	1.63177	912.375
SOGA1	0.57024	0.0166079	0.360121	0.902956
CABLES2	1.89043	0.0200212	1.10539	3.23301
NUDT22	1.89495	0.0188533	1.11152	3.23056
MRPL49	3.71111	0.000237319	1.84425	7.46768
PPP4C	1.85737	0.0347339	1.04542	3.29992
ALDOA	2.01595	0.00582683	1.22477	3.31825
DOC2A	0.584942	0.00281275	0.411458	0.831572
HIRIP3	2.57067	0.00266041	1.38852	4.75926
MPP7	1.35527	0.00956488	1.07687	1.70566
ARID5B	1.39406	0.0224686	1.04805	1.8543
DCUN1D2	0.411673	0.00166283	0.236763	0.715796
MIA2	0.309376	0.0198907	0.115238	0.83057
HNMT	1.26092	0.00615653	1.06819	1.48843
PDCD4	0.481686	0.0142857	0.268522	0.864069
CCDC83	0.0676782	0.0431853	0.00497429	0.920802
MTMR12	2.03508	0.00830202	1.20073	3.44918
ATPSCKMT	0.461441	0.0110513	0.254124	0.837892
DOCK1	1.28191	0.000868515	1.10758	1.48368
UBC	1.90257	0.00239672	1.25606	2.88184
NOCT	0.628357	0.0117263	0.4378	0.901855
CACNA1C	0.437338	0.00501383	0.24544	0.779274
NGLY1	0.406928	0.00563627	0.215302	0.769109
BTBD11	0.794081	0.0388903	0.638027	0.988304
PLBD2	1.51773	0.0172449	1.07664	2.13953
FAM177A1	0.366195	0.0327162	0.145646	0.920722
LOC101927178	0.366195	0.0327162	0.145646	0.920722
EXT2	0.561555	0.039043	0.324627	0.971402
KCTD14	0.0845389	0.0499435	0.00715118	0.999391
THRSP	0.19858	0.0133299	0.055199	0.7144
ANKRD50	0.598994	0.00125051	0.438774	0.817718
CDC123	1.7954	0.0442741	1.0151	3.17549
PTPRO	1.55699	0.00136633	1.18734	2.04172
EPS8	1.41664	0.00266479	1.12868	1.77808
VPS26B	2.24578	0.0466168	1.01219	4.98277
VENTX	1.33942	0.000415092	1.13882	1.57535
INPP1	2.05501	0.00884387	1.19848	3.52371
WWC2	0.621613	0.00425253	0.448704	0.861154
SLC25A4	2.33754	0.0205305	1.13961	4.7947
GABRA2	1.7635	0.0387355	1.02981	3.01991
CENPJ	0.630003	0.0059056	0.453405	0.875386
CACUL1	0.418245	0.0207684	0.199769	0.875657
SCHIP1	1.34177	0.00741194	1.08199	1.66391
AP1S3	1.36128	0.0137364	1.06513	1.73976
ASTN1	0.0121221	0.0210701	0.000285261	0.515124
PTPN14	0.731895	0.0202299	0.562386	0.952495
SETBP1	1.24978	0.0147232	1.04477	1.49502
EPG5	0.377673	0.00202197	0.203527	0.700825
C18orf25	0.242342	0.000312605	0.11213	0.523766
PDE3B	0.641611	0.000412074	0.501569	0.820754
SPOCK1	1.4496	0.0250845	1.04753	2.006
TADA1	0.359248	0.0111571	0.162935	0.792092
SUV39H2	0.630719	0.0459665	0.401103	0.991781
OLAH	1.34337	0.0326489	1.02467	1.76119
NMT2	0.457109	0.000133032	0.305927	0.683001
ZSCAN1	1.91621	0.039177	1.03281	3.55524
USP12	0.58354	0.0412069	0.347919	0.978731
TRIM36	0.504944	0.0363356	0.266299	0.957452
IGSF10	1.15774	0.0381238	1.00805	1.32966
NADK2	0.487531	0.00137161	0.314008	0.756944
PELO	2.18615	0.00890116	1.21665	3.92817
SAR1B	0.46214	0.0442054	0.217891	0.980184
CATSPER3	0.317235	0.0499183	0.10068	0.999591
IFIT5	1.57002	0.00589322	1.13885	2.16443
ZNF117	0.677178	0.0142906	0.495748	0.925007
ERV3-1-ZNF117	0.677178	0.0142906	0.495748	0.925007
RAD17	0.382279	0.00426135	0.197696	0.739201
JAKMIP1	2.44646	0.00616728	1.28969	4.6408
MR1	1.95395	0.0137232	1.14696	3.32874
TXNDC11	3.02974	0.00240784	1.48077	6.19903
ACOXL	13.7146	0.0238843	1.41426	132.996
BCL2L11	1.65656	0.00153131	1.21232	2.26357
RGPD3	0.0124288	0.0254363	0.000264936	0.583068
INO80C	0.553727	0.0483357	0.307942	0.995686
LPCAT1	1.75764	0.00530552	1.18232	2.6129
TGIF2LX	3.35494e+13	0.00773043	3742.21	3.00775e+23
ZDHHC7	1.85458	0.00362064	1.22332	2.81159
SPHKAP	1.78746e-26	0.0364358	1.3486e-50	0.0236914
KCNJ16	118.21	0.049909	1.0019	13947.1
KCTD15	0.657123	0.000579263	0.517349	0.834659
ZNF599	0.422894	0.0160183	0.209928	0.851909
MCOLN2	1.55299	0.0026175	1.16591	2.06857
SREK1	0.341209	0.000162431	0.195131	0.596644
CHD1	0.450219	0.000859674	0.281585	0.719843
HS3ST3A1	0.213936	0.0324031	0.0520881	0.878676
[truncated: 3,428 more rows]
