# Supplementary material for: A Novel Identified Necroptosis-Related Risk Signature for Prognosis Prediction and Immune Infiltration Indication in Acute Myeloid Leukemia Patients
Source: Genes (Basel). 2022 Oct 11;13(10):1837. doi: 10.3390/genes13101837 (PMC9602382; doi:10.3390/genes13101837)
Supplement: Supplementary file 1 [file genes-13-01837-s001.zip › Sup Table S5.csv]

Table S5 | DEGs identified between the high and low-risk subgroups
	logFC	AveExpr	t	P.Value	adj.P.Val	B
BAG3	0.401661262	5.303103789	6.182424675	7.83E-09	2.03E-06	9.676876049
GNGT2	0.458615622	4.978502542	6.263698039	5.26E-09	1.50E-06	9.249700507
WT1	-0.442528176	5.624918464	-5.77058995	5.64E-08	7.44E-06	8.06403458
TNNI2	0.69752825	4.973366515	5.614938219	1.17E-07	1.16E-05	6.527985363
RNU6-1208P	-0.64892545	4.52313927	-5.991661973	1.97E-08	3.57E-06	6.502828553
RNU6-514P	-0.413191923	4.632665107	-5.688306455	8.30E-08	9.51E-06	5.944773298
CD300LB	0.410449318	5.59803742	5.273792441	5.53E-07	3.48E-05	5.917611205
MYO7A	0.46098942	5.384875755	5.134875753	1.02E-06	5.35E-05	5.313328338
LINC01503	0.424489761	5.050076425	5.176782547	8.51E-07	4.69E-05	5.134279791
TNFSF15	0.540818688	4.817036867	5.313392316	4.63E-07	3.08E-05	5.110176486
LOC101929494	-0.407538691	4.731051383	-5.36346168	3.69E-07	2.65E-05	5.110125981
RNU6-1272P	-1.10224658	2.999495287	-6.568883	1.16E-09	6.10E-07	4.934763977
C10orf105	0.644413645	4.664197137	5.376645421	3.48E-07	2.54E-05	4.878693406
LIPC	0.636361167	4.866120193	5.224617956	6.88E-07	4.05E-05	4.859157908
WT1-AS	-0.630618512	5.395876556	-5.01710145	1.72E-06	7.59E-05	4.83045394
CRIP3	0.499210333	4.891430634	5.10828864	1.15E-06	5.85E-05	4.562523119
PF4	0.803042835	4.992396247	5.063250336	1.40E-06	6.61E-05	4.470922847
OTOF	0.565718875	4.587830599	5.301609944	4.88E-07	3.18E-05	4.451077136	s
LOC100133286	0.587346646	4.175015938	5.657544468	9.58E-08	1.04E-05	4.285506908
ABLIM3	0.499381553	4.872765077	4.901192981	2.83E-06	0.000110763	3.79763224
MIR7152	0.985726485	3.553155063	5.839782915	4.07E-08	5.92E-06	3.519532543
SIGLEC7	0.41039021	5.316018228	4.65995717	7.82E-06	0.000233595	3.448950795
PLEKHN1	0.426398841	4.804356309	4.812626682	4.12E-06	0.000146382	3.388703898
RPL23AP61	-0.465478346	4.401947294	-5.085266431	1.27E-06	6.25E-05	3.282470578
XKR7	0.471358985	4.536506267	4.951528368	2.28E-06	9.37E-05	3.220923047
CYP1B1-AS1	0.475771314	4.762491399	4.787926643	4.58E-06	0.000157515	3.207834317
DHRS9	0.554894413	5.484110664	4.583228595	1.07E-05	0.000293734	3.180582903
LILRA6	0.408289737	5.518573422	4.550181066	1.23E-05	0.000322076	3.045046074
LOC100507283	0.400619573	4.546547972	4.867163409	3.27E-06	0.000121955	3.002709001
MS4A4A	0.418358509	5.513350947	4.528882919	1.34E-05	0.000344751	2.967125258
ITGB3	0.461899119	5.312023446	4.500392889	1.51E-05	0.000372584	2.857211717
TLR8	0.511053642	5.619236713	4.498840331	1.52E-05	0.000373718	2.825881445
RTN1	0.531715009	4.937164161	4.555180771	1.21E-05	0.000317756	2.715556059
UPK3A	1.048440136	3.866089513	5.329042307	4.31E-07	2.94E-05	2.652185972
RPL17P26	-0.486940588	4.214863075	-5.036252539	1.58E-06	7.17E-05	2.651373964
LILRB4	0.541197776	5.573265195	4.410219415	2.17E-05	0.000485971	2.515976651
PI16	0.460565224	4.59377933	4.646047407	8.29E-06	0.000244641	2.418638908
KIR2DL4	0.809231933	4.120887497	5.030369165	1.62E-06	7.29E-05	2.390052499
ARHGEF10L	0.562885815	5.412692247	4.356024537	2.69E-05	0.000568347	2.34702696
METTL7B	0.488599414	5.343177483	4.35300697	2.72E-05	0.000573601	2.332295609
LINC01270	0.943655483	3.849525366	5.188071196	8.10E-07	4.51E-05	2.247433726
LINC00671	0.508669966	4.506082633	4.628604329	8.91E-06	0.00025959	2.168659009
MMP7	0.940734276	4.224752847	4.857079419	3.41E-06	0.000125763	2.131794051
AIDAP2	0.506264067	4.914787847	4.380781014	2.44E-05	0.00053055	2.113976457
PPBP	0.542805975	5.381745176	4.27728023	3.67E-05	0.000721356	2.066056885
MISP	-0.782825516	3.687620701	-5.23415374	6.60E-07	3.92E-05	2.053565007
RNU7-180P	-0.437395493	4.296086221	-4.741746854	5.56E-06	0.000181813	2.037278908
MYOSLID	0.451114741	4.539187121	4.539418509	1.29E-05	0.000333666	1.986732384
ATP6V1G1P4	-0.446266295	4.174634837	-4.819656227	4.00E-06	0.000143601	1.97167192
ZNF861P	-1.166903058	3.154881111	-5.215627738	7.17E-07	4.15E-05	1.861367243
MIR4298	0.585770048	4.417847387	4.575238927	1.11E-05	0.000299448	1.818705218
ASPG	-0.898200325	3.640473674	-5.123631067	1.08E-06	5.54E-05	1.813969352
RNA5SP354	-0.416541601	4.643174341	-4.406505185	2.20E-05	0.000491435	1.795697066
KAZALD1	0.624565588	4.478082728	4.521177402	1.38E-05	0.000351291	1.778619032
H2AW	0.673101982	4.377088167	4.582447175	1.08E-05	0.000294147	1.741036486
BNIP3P37	-0.55722091	4.402584588	-4.557254881	1.19E-05	0.000315621	1.740422489
LINC01929	-0.871261984	2.414270478	-5.112583922	1.13E-06	5.76E-05	1.630553714
RNA5SP527	-0.406995579	4.619522091	-4.352068128	2.73E-05	0.00057495	1.59215489
SFXN4P1	0.797426406	4.508770771	4.418659266	2.10E-05	0.000474727	1.504245412
EPN3	0.498698488	4.239387997	4.577443948	1.10E-05	0.000298101	1.468026938
MT1E	0.679259646	4.594175169	4.335519157	2.92E-05	0.000603583	1.443691064
KRTAP10-3	0.883576959	2.549055148	5.058580202	1.43E-06	6.68E-05	1.414997913
PELATON	0.584033429	5.345902467	4.076656383	7.97E-05	0.001292138	1.370805707
TMEM63C	0.458016594	4.962026945	4.127984205	6.55E-05	0.001110515	1.367334583
COL2A1	-0.602042127	4.642347112	-4.242054936	4.22E-05	0.000802524	1.26570034
SNORD127	-0.593276923	4.044374325	-4.628934737	8.90E-06	0.000259486	1.211354514
RNU6-260P	-0.552711146	4.204934918	-4.505946583	1.47E-05	0.00036637	1.208326064
LOC285804	0.826358084	3.36889803	4.960204937	2.19E-06	9.10E-05	1.201073117
CYB5R2	0.495610791	4.511280557	4.267218039	3.82E-05	0.000742555	1.146785519
RNA5SP312	-0.799737348	2.630530214	-4.959387117	2.20E-06	9.11E-05	1.139737955
LPAL2	0.503160303	5.089141774	4.02154711	9.82E-05	0.001507156	1.116421613
PSCA	0.691247938	4.197276645	4.466131017	1.73E-05	0.000414817	1.082785566
CDC42EP1	0.411605198	5.128608153	4.001801835	0.000105795	0.001590187	1.081489677
CCL23	0.620838857	4.921014841	4.020155027	9.87E-05	0.001512682	0.960503681
LOC101927434	0.608677955	1.970583936	4.664207536	7.69E-06	0.000230646	0.931455988
RNU2-5P	-0.685255326	4.152403241	-4.431219064	1.99E-05	0.000457198	0.914735219
GDPD4	0.800921529	3.839090926	4.64645776	8.28E-06	0.000244634	0.912733367
LOC100128310	0.741790543	4.367772045	4.28236237	3.60E-05	0.000710326	0.902100204
MIR4539	0.878424954	3.471937805	4.773574802	4.86E-06	0.00016479	0.880459442
KIR3DL1	0.582375075	4.339834657	4.27489714	3.71E-05	0.000726251	0.85461992
MUC12	0.438841157	4.60236569	4.097389359	7.37E-05	0.001218133	0.8259598
TRBV29-1	0.407239285	4.62014348	4.079935312	7.87E-05	0.001280899	0.81030715
VNN3	0.596483608	4.99042121	3.941602852	0.000132471	0.001887095	0.78555911
SPATC1	0.43924976	4.890225794	3.954304118	0.000126358	0.001823214	0.767344114
RNU6-446P	-0.917584269	3.48015699	-4.680180524	7.19E-06	0.000219524	0.705498843
LRP1-AS	0.782903142	3.983957945	4.457869892	1.79E-05	0.000424848	0.697762959
C1DP5	0.814116909	3.274445932	4.751916679	5.33E-06	0.000176305	0.693100997
RNU6-19P	-0.648838544	3.95434896	-4.472704076	1.69E-05	0.000405871	0.68079187
LINC00865	0.571817096	5.023763525	3.897178238	0.000156148	0.002129834	0.677735645
TVP23CP1	-0.550432073	4.463691433	-4.122213176	6.70E-05	0.001131328	0.661192563
LRRC9	-0.433161083	4.511760723	-4.082263967	7.80E-05	0.00127302	0.645154081
MIR6774	0.767119309	4.327106603	4.207838042	4.82E-05	0.000892773	0.637339323
ULBP3	0.688200303	4.157081242	4.310379805	3.22E-05	0.000651409	0.624746586
PTP4A1P3	-0.761607987	3.691221463	-4.6073084	9.73E-06	0.000275906	0.617322998
SNORA22B	-0.406231844	4.376540607	-4.15158067	5.99E-05	0.001039674	0.613031362
RN7SKP57	-0.485194553	4.282130496	-4.213323196	4.71E-05	0.000878249	0.606917715
TNNC1	0.632769849	3.688275646	4.59489637	1.02E-05	0.000283824	0.559112243
TIFAB	0.509054757	5.286308103	3.830119453	0.000199656	0.002539487	0.55830826
CCDC137P	0.68004553	4.061704326	4.343987269	2.82E-05	0.000588774	0.550689596
PDK4	0.405342319	5.408050751	3.83399724	0.000196854	0.002511235	0.548363641
SPOCD1	0.564412056	3.957115112	4.412353471	2.15E-05	0.000482906	0.54173803
RPS3AP30	-0.671298509	3.552536203	-4.620345826	9.22E-06	0.000266292	0.493224511
MYCL	0.516905754	5.095915063	3.820358207	0.000206877	0.002605073	0.487077239
ALK	0.416109483	4.796625716	3.880245865	0.000166192	0.002228065	0.458131322
TAF9BP2	-0.51214287	4.214597922	-4.199989308	4.96E-05	0.000912863	0.457598701
LILRA4	0.4213303	4.937708138	3.830631734	0.000199283	0.002535817	0.438715888
TRAV5	0.662424861	3.857311996	4.424496324	2.05E-05	0.000466178	0.420303434
CXCL10	0.707302837	4.410130684	4.063879779	8.37E-05	0.001339862	0.40476986
MSR1	0.564357768	5.056290859	3.797127667	0.000225076	0.002761851	0.393502426
BEX2	0.472485301	4.847403445	3.820098521	0.000207073	0.00260645	0.327912035
TRDV2	-0.674008244	4.428530903	-4.010363001	0.000102446	0.001553736	0.295232115
MIR4504	-0.629410421	3.686602211	-4.460718697	1.77E-05	0.000421313	0.267254548
CLEC12A-AS1	0.506458864	4.704938982	3.847550478	0.000187352	0.002418556	0.253942593
RNU2-69P	0.860753785	2.694399077	4.546047641	1.25E-05	0.000325872	0.229397714
LINC01506	0.553447728	4.403906893	3.988433309	0.000111235	0.001650163	0.220480471
SECTM1	0.429108232	5.458923896	3.738202512	0.000278297	0.003179096	0.219777537
MIR4715	0.918865863	3.002058302	4.534192406	1.31E-05	0.000339693	0.181789317
AVPR1B	-0.523617973	4.776202755	-3.786066423	0.000234265	0.002842358	0.152502297
LILRA5	0.533580102	5.370931123	3.699227703	0.000319836	0.003549147	0.133338717
LINC02254	0.795488668	2.396252996	4.413378602	2.14E-05	0.000481284	0.103725482
MIR4802	0.833739596	4.088795303	4.134869209	6.38E-05	0.001089277	0.096993663
CORO1CP1	-0.547504581	4.645372731	-3.812354126	0.000212984	0.002652177	0.080354572
GPR12	-0.939704755	4.457324968	-3.911218531	0.000148261	0.002048226	0.032714047
PURG	-0.91979042	3.705842483	-4.306556035	3.27E-05	0.000658235	0.031719294
RNVU1-1	-0.556703175	4.048080904	-4.098834625	7.33E-05	0.001214087	-0.041481422
RNF112	0.546920959	4.14381426	4.037404306	9.25E-05	0.001442958	-0.044308694
CMTM5	0.737884826	4.438055459	3.871187018	0.000171815	0.002275236	-0.051572646
TNFSF12-TNFSF13	0.871528685	2.880467703	4.436684102	1.95E-05	0.000450828	-0.053490322
MIR548AC	-0.403352778	4.314451972	-3.916984215	0.000145133	0.002017204	-0.075802994
PPP1R11P2	-0.416644039	4.389045924	-3.840981476	0.000191901	0.002464676	-0.158964159
RUFY4	0.470784547	4.87734937	3.639797491	0.000394642	0.004156079	-0.161809899
GZMAP1	0.613552475	2.255840476	4.248425472	4.11E-05	0.000787751	-0.171268538
SIGLEC11	0.569992033	4.628111974	3.724881402	0.000291883	0.003311797	-0.173314299
RNY3P2	-0.530449398	4.036254135	-4.045339641	8.98E-05	0.001414318	-0.179467768
RPL7L1P9	0.713984768	3.655608653	4.254734988	4.01E-05	0.000771481	-0.183830464
CASP5	0.572245213	4.449359478	3.804346737	0.000219264	0.002708097	-0.184381487
IL7	0.416471412	4.846486428	3.633235956	0.000403848	0.004235586	-0.196940831
LINC02889	0.836094085	3.358381314	4.301285925	3.34E-05	0.00066983	-0.198618084
SLITRK5	0.672675944	4.831824564	3.643845773	0.000389062	0.004110887	-0.212764608
NKX6-2	-0.448714799	4.220410443	-3.912520731	0.000147549	0.002043276	-0.223507414
HNRNPA3P8	-0.485322091	3.811902458	-4.146775937	6.10E-05	0.001052275	-0.258750183
RNU6-59P	-0.47156405	4.117723054	-3.954925715	0.000126066	0.001819866	-0.270274053
MIR548H3	-0.538378575	1.984526381	-4.116860819	6.84E-05	0.001151938	-0.292962491
RNU2-28P	-0.437458652	4.42125058	-3.766413639	0.000251479	0.002979676	-0.301678312
ELFN1-AS1	0.738436099	3.798431891	4.111721196	6.98E-05	0.001166817	-0.330782251
LOC102724593	0.835758595	3.47875395	4.206794701	4.84E-05	0.000895363	-0.336042955
BLID	-0.901226303	2.536823355	-4.231307125	4.40E-05	0.000831143	-0.336074435
LINC01624	0.514714303	4.578222941	3.674633529	0.000349	0.003800337	-0.349721026
RPL27P5	-0.431338596	4.121254002	-3.916171422	0.00014557	0.00202235	-0.352980858
RPS26P21	0.483586947	4.425208269	3.744664495	0.000271925	0.003131391	-0.354356928
SLC6A12	0.573837956	4.695479025	3.62092843	0.000421665	0.004363746	-0.378175362
MIR551A	-0.744168659	3.272795989	-4.243350675	4.19E-05	0.000799926	-0.382599675
MIR5585	-0.580677425	3.495273205	-4.223132347	4.54E-05	0.000851655	-0.393947056
PPIGP1	-0.601907407	3.488924596	-4.200307326	4.96E-05	0.000912863	-0.435709136
SCGB1A1	0.795263315	3.633730357	4.112263359	6.96E-05	0.001166057	-0.467077432
FAM157A	0.688438558	3.870921448	3.997716579	0.00010743	0.001608369	-0.491707628
RNA5SP297	-0.493818621	3.951250134	-3.950170908	0.000128317	0.001846205	-0.501482945
LINC02356	0.636965847	3.887855073	3.970841415	0.0001188	0.00173161	-0.530375725
IRX5	-0.862644692	4.237550457	-3.778322194	0.00024091	0.002891688	-0.540338223
GRIK4	0.649098418	3.875887772	3.972645154	0.000118002	0.001724853	-0.540408893
LINC01679	0.408627207	4.522411324	3.617515884	0.000426735	0.004404406	-0.546870509
ETV7	0.523092896	4.346898467	3.705215244	0.000313093	0.003493654	-0.550177507
KNDC1	0.525208179	4.429358497	3.663627293	0.000362851	0.003904811	-0.551018601
KRT87P	0.656647169	2.334243527	4.079989758	7.87E-05	0.001280899	-0.555473435
MPPED2	0.63987553	4.028352228	3.874447254	0.000169771	0.002258044	-0.567751828
LINC01914	0.557622913	2.091174581	4.012624527	0.000101579	0.001546777	-0.57122333
CACNA2D3	0.556253016	5.157577219	3.460114256	0.000734217	0.006601194	-0.572738837
CCDC179	-0.578809176	3.988486407	-3.893965003	0.000158009	0.002145913	-0.574782872
RN7SKP151	0.616668897	3.879858024	3.946083152	0.000130283	0.001867394	-0.592739185
RNA5SP20	-0.432887342	4.363719064	-3.67222077	0.000351993	0.003824672	-0.602086803
LINC01741	-0.50622284	1.979186771	-3.962897414	0.000122375	0.001777611	-0.613664846
MIR550A3	-0.485075113	3.986528366	-3.876327498	0.000168603	0.002248431	-0.616481293
LOC101929331	0.655461544	4.524259864	3.598772919	0.000455625	0.004620004	-0.618120817
DPYS	0.777287559	3.027500353	4.1472708	6.09E-05	0.001051792	-0.631821558
LINC02026	0.792082594	2.867337749	4.141600805	6.22E-05	0.001067493	-0.646151478
RPL7AP64	0.885170971	4.15187307	3.766254226	0.000251623	0.002980097	-0.665510065
REELD1	0.70984714	3.648249286	4.020990761	9.84E-05	0.001509456	-0.668437737
DOCK1	0.58082815	5.347478766	3.434078876	0.000801844	0.007021531	-0.668642984
NTNG1	0.502657114	4.225243311	3.717147732	0.000300056	0.00337858	-0.671083435
CLIC6	0.554606933	4.038274164	3.819625498	0.000207429	0.002608768	-0.675160996
ZDHHC4P1	0.527195493	4.38605905	3.630509746	0.000407732	0.004260966	-0.680338718
KLK1	0.554553979	4.426244976	3.597071716	0.000458336	0.004635734	-0.717004361
SLC27A6	-0.727723357	4.413622411	-3.609918721	0.00043823	0.004486337	-0.719648108
TFAP2C	0.654489961	2.466100368	4.026279357	9.65E-05	0.001490239	-0.722176288
CD300E	0.657550432	5.434475903	3.416274096	0.000851414	0.007322159	-0.742203023
GPC3	0.883224595	3.36969935	4.014833271	0.000100738	0.001534762	-0.750572921
LDOC1	0.477925032	4.696129006	3.46860491	0.000713347	0.006475099	-0.761270331
ZNF849P	-0.482404872	4.294365657	-3.640846856	0.000393189	0.004145807	-0.761503397
HSD17B3	0.558648123	4.134387092	3.720784239	0.000296186	0.003347137	-0.775206446
MIR125B1	-0.624214065	2.027276649	-3.891484641	0.000159459	0.002161734	-0.783482908
FILNC1	0.776087723	3.13596852	4.051594226	8.77E-05	0.001391021	-0.788965759
RNA5SP467	-0.602216889	3.674142051	-3.949558852	0.00012861	0.001848657	-0.803249011
MIR100	-0.434907877	1.833876991	-3.835009242	0.000196129	0.002507269	-0.806018389
KRT7-AS	0.561747561	2.206055011	3.917474806	0.00014487	0.00201447	-0.821791497
HTR7	0.887615051	4.677318643	3.471640652	0.000706022	0.006418228	-0.828521892
RNU6-972P	-0.488099939	3.744213044	-3.900480401	0.000154258	0.002114901	-0.841830317
SIX3-AS1	-0.86482979	2.607056136	-3.972981436	0.000117854	0.00172352	-0.874643844
MIR199B	-0.753018097	3.053081425	-4.011209922	0.000102121	0.001549573	-0.889799191
VNN1	0.525728411	5.564984163	3.396649644	0.000909374	0.007730125	-0.892386191
LINC01474	0.771200553	2.600940311	3.962060123	0.000122758	0.001781461	-0.896768446
MMEL1	0.489243598	4.550362106	3.463633893	0.000725497	0.006541599	-0.903684062
CXCL11	0.797017218	3.258983231	3.95765349	0.000124791	0.001805772	-0.924873064
DSCAML1	0.428274197	4.159304024	3.631076274	0.000406922	0.004255042	-0.939217811
CLDN10-AS1	-0.858623693	3.275032565	-3.930546842	0.000138022	0.001943344	-0.949506439
SNCG	0.650573122	3.576750577	3.906748156	0.00015073	0.002074544	-0.950612468
SERPINI2	0.412316741	5.396717547	3.347624462	0.001070735	0.008733544	-0.955119235
ASTN2-AS1	0.715599494	3.523414698	3.898275819	0.000155518	0.00212639	-0.971443796
RNY1P14	0.760130497	2.666553468	3.932939811	0.000136802	0.00193156	-0.976615931
BRINP2	-0.957633943	2.833049276	-3.950284254	0.000128263	0.001846205	-0.978117806
SNRPCP16	-0.54785311	4.154388432	-3.612094675	0.000434908	0.004465922	-0.989290371
CLCNKA	0.545807348	3.994873762	3.694314743	0.000325471	0.003589308	-0.99089186
S100A12	0.455716785	5.463631892	3.344608456	0.001081489	0.008796034	-0.994912879
MTND4LP21	-0.636982364	2.621219122	-3.915274673	0.000146054	0.002026375	-0.997321791
RNA5SP379	-0.450888861	4.01954106	-3.678547214	0.000344197	0.003761561	-0.997339201
RNU6-388P	-0.552179744	3.785985553	-3.790712299	0.000230363	0.002810774	-1.013841482
IFNA21	-0.635533258	3.030783542	-3.962609956	0.000122506	0.001778664	-1.014166394
ZNF366	0.419827383	4.888556935	3.316116291	0.001188192	0.009428292	-1.030082963
ANKK1	0.582715404	4.02267803	3.659166104	0.000368612	0.003951357	-1.033806657
MOV10L1	-0.402367475	4.133762296	-3.60046339	0.000452945	0.004604259	-1.034315845
SPOCK3	0.932123656	3.5484931	3.816810498	0.000209563	0.002623613	-1.045618451
IGHE	0.419821245	4.47574796	3.43035959	0.00081197	0.007081517	-1.049050717
GPR25	0.49873373	3.990671949	3.666387267	0.00035933	0.003877944	-1.053999126
PPATP1	-0.624180293	3.107647142	-3.923246525	0.000141807	0.001982811	-1.078186672
ADGRG6	0.570401	4.826107705	3.310641732	0.001209789	0.009536025	-1.08602119
IL10	0.442627232	4.630304167	3.355745629	0.001042273	0.008552952	-1.092411499
LINC01019	-0.743430058	2.357222876	-3.807095845	0.000217088	0.002688876	-1.098304313
FTH1P22	0.437304786	4.095431404	3.580093155	0.000486247	0.004854306	-1.120306844
MEOX1	0.554405575	3.942152664	3.656983719	0.000371462	0.003977679	-1.123367656
TAAR1	0.575702363	2.143652526	3.73952136	0.000276985	0.003168341	-1.142527831
GCKR	0.692274406	3.342625284	3.841634373	0.000191445	0.002459852	-1.147959071
RPS15AP8	-0.614364781	3.191428675	-3.875668242	0.000169011	0.002251925	-1.149604316
FFAR2	0.421645142	5.004081406	3.256743324	0.001442908	0.01084772	-1.152977039
HOXA7	0.901441195	4.619741031	3.354725891	0.001045807	0.008577262	-1.158644825
PRSS56	-0.603173019	2.986210131	-3.885973263	0.000162728	0.00219621	-1.161497013
LOC100506224	-0.415812892	3.900599813	-3.657188165	0.000371194	0.003976217	-1.168428321
MIR8071-1	0.639297066	2.478397092	3.789280669	0.000231559	0.002818505	-1.182209989
RAB17	0.718952059	4.010187296	3.592925732	0.000465009	0.004692246	-1.182344587
CD1C	0.444176584	5.062062523	3.239298422	0.001526918	0.011337471	-1.192078976
LY6G6F	0.814335318	3.486960217	3.765555466	0.000252257	0.002985815	-1.206420908
L3MBTL4	0.479961153	5.049920136	3.229793226	0.00157459	0.011608861	-1.219600906
RNA5SP390	0.614573081	4.168506056	3.495840084	0.000650106	0.006003661	-1.2251063
BTF3P1	-0.55864419	3.334060281	-3.815405985	0.000210636	0.002632683	-1.237331402
CT66	-0.531501739	4.009715797	-3.566219975	0.000510235	0.005022387	-1.2391307
HTR3B	-0.657104537	2.711560383	-3.800151805	0.000222623	0.002740647	-1.241902829
GGT6	-0.47883478	3.811781751	-3.661167063	0.000366018	0.003932118	-1.245832395
BNIP3P1	-0.555182015	3.50555575	-3.778887349	0.000240419	0.00288694	-1.250215441
MAS1	0.515349729	4.365264465	3.39036895	0.000928691	0.007831016	-1.254345941
RNU4-80P	0.694285527	2.655782353	3.780773105	0.000238788	0.002874833	-1.258446243
GXYLT2	-0.5001234	4.648640332	-3.28336474	0.001322975	0.010206191	-1.259213321
HOXC4	0.509103561	4.188323072	3.468722318	0.000713063	0.006474457	-1.259218458
HDX	0.544669264	4.591192685	3.295952339	0.001269567	0.009869627	-1.274667497
SRGAP3-AS2	-0.53250559	4.231260197	-3.440503292	0.000784633	0.006906782	-1.277806636
C8orf31	0.563295946	4.404373193	3.361871448	0.001021274	0.008419389	-1.28465273
RNU6-425P	-0.41858423	4.307180717	-3.399652687	0.000900271	0.007666104	-1.285803067
GCNT2P1	0.533489607	4.253089749	3.419528033	0.000842145	0.007269295	-1.300575332
MESTP3	-0.755083415	3.359274894	-3.745489399	0.000271121	0.003128023	-1.301006385
RPS6P19	-0.604950036	3.07522593	-3.804592439	0.000219068	0.00270679	-1.30317418
LOC100418965	0.676517899	2.630701638	3.745769683	0.000270849	0.003127052	-1.314838141
PPATP2	-0.711986836	3.720471689	-3.653270649	0.000376358	0.004013075	-1.324756675
STAC	0.738557821	3.946294081	3.54998865	0.000539717	0.005241679	-1.329913827
SIRPD	0.468293442	4.925370055	3.194554801	0.001763684	0.012583132	-1.335513003
TPRG1-AS1	0.869268127	3.250884065	3.716990858	0.000300224	0.00337858	-1.351331987
GPR20	0.763869931	3.373807876	3.707880263	0.000310136	0.003465646	-1.363742874
SLC22A1	0.632229744	3.830996567	3.587782249	0.000473414	0.00476119	-1.364034125
LOC100533848	0.503972029	4.269872874	3.378344725	0.000966753	0.008064353	-1.371732353
MTND4P27	-0.569974163	2.524309995	-3.688081522	0.000332755	0.003656321	-1.387641783
CHST4	0.534875288	4.128906555	3.423097302	0.000832087	0.007200956	-1.414365383
PGC	0.488170457	3.939837161	3.507024434	0.000625695	0.005836996	-1.426096888
S100A2	0.584329351	3.675960807	3.620412101	0.000422428	0.004368894	-1.434820219
LINC01915	0.719925275	3.014485082	3.721059889	0.000295895	0.003347137	-1.436185874
LIPC-AS1	0.4918008	4.407222295	3.284353537	0.001318705	0.010178436	-1.450208038
LOC101060067	-0.606214671	2.834431314	-3.705327101	0.000312969	0.003493654	-1.451228188
MIR410	-0.403622799	1.819520642	-3.505410372	0.000629164	0.005862129	-1.460062445
HPYR1	0.56420273	2.323842756	3.6067133	0.000443167	0.004524639	-1.466912721
LOC105375743	0.71779923	2.863258961	3.698844588	0.000320272	0.003551382	-1.467751442
RN7SL138P	0.479543672	4.736188059	3.170209714	0.001906435	0.013356076	-1.475274883
LEP	-0.667327084	3.712912464	-3.578089399	0.000489644	0.004880644	-1.476727897
RNU6-999P	-0.40313475	4.120302713	-3.393999129	0.00091748	0.007777637	-1.480549218
MIR4650-1	-0.479040594	3.649093469	-3.610894972	0.000436737	0.004476953	-1.481490176
LINC02828	0.515523856	2.093039969	3.550818113	0.000538172	0.005231712	-1.483208506
MUC12-AS1	0.702986084	3.369134778	3.648932483	0.000382156	0.00405917	-1.487343418
RPL37P24	-0.550998061	3.561425841	-3.634188785	0.000402499	0.004225459	-1.489290789
RLN3	0.589651573	3.848762819	3.51363532	0.000611675	0.005748722	-1.492791891
HTR1F	0.698515472	4.98498162	3.12802284	0.002179496	0.014655198	-1.500953851
TEX101	-0.438931301	4.722495662	-3.16008568	0.001968901	0.013629678	-1.503565037
MTND4P2	-0.608912468	2.971066627	-3.688782404	0.000331928	0.003649887	-1.511691532
LDHAL6B	0.650664223	3.82366377	3.512002773	0.00061511	0.005766678	-1.514983412
RN7SKP259	-0.537555787	3.829697499	-3.509501197	0.000620408	0.005802164	-1.518753263
KIF26B-AS1	-0.587077016	4.338427584	-3.282326744	0.001327471	0.01023045	-1.520015691
LINC02078	0.494561925	4.373580751	3.264673839	0.001406159	0.01066047	-1.522788776
ZNF729	-0.607432119	3.503924663	-3.614106417	0.000431858	0.004445158	-1.537322001
TTC6	-0.559273876	2.382646684	-3.577313212	0.000490967	0.004888993	-1.541631128
RNU11-3P	-0.545185597	3.427178424	-3.632228207	0.00040528	0.004243732	-1.543677531
RPSAP73	-0.535356781	2.447482773	-3.585450916	0.000477271	0.004786726	-1.549350668
DLG3-AS1	0.615655724	2.632595851	3.612108424	0.000434887	0.004465922	-1.558269839
HMGB3P28	-0.578543883	3.876834545	-3.466522742	0.000718413	0.006505475	-1.558783082
MIR100HG	-0.675228822	4.309838504	-3.277751283	0.001347462	0.010334526	-1.560105305
RRN3P4	0.623738411	4.101747158	3.363427719	0.001016002	0.00838278	-1.562219683
TKTL2	0.703188286	3.494817045	3.585387387	0.000477376	0.004786726	-1.565479806
CD1A	0.686021759	4.076096741	3.37214783	0.000986934	0.008198812	-1.567978731
SETBP1-DT	0.56479478	4.007774091	3.402197879	0.000892623	0.007618121	-1.568924616
MIR4323	0.652140262	3.036361926	3.651466932	0.000378759	0.004030154	-1.569177669
FGF13	-0.604529701	4.430107467	-3.223312558	0.001607883	0.011773366	-1.573260303
RNU6-1086P	-0.412761626	1.899921393	-3.458611415	0.00073797	0.006619211	-1.579520094
ISL2	0.591360308	3.654389532	3.542295153	0.000554245	0.005333159	-1.59320786
LOC643709	0.76807745	3.487686847	3.552463974	0.000535119	0.005206578	-1.608395632
LOC442517	-0.487830461	3.630234019	-3.544485781	0.000550072	0.005309875	-1.615040154
KIR3DL2	0.431216456	4.14805045	3.312247921	0.001203415	0.009520385	-1.621055352
IGHEP1	0.603831006	2.505292596	3.550455854	0.000538846	0.005236584	-1.629495524
MIR4439	0.475737992	4.252079836	3.262368964	0.001416749	0.010711243	-1.631686002
HBE1	0.739060325	3.66446822	3.50719386	0.000625332	0.005836512	-1.632549749
SIX4	-0.699140367	3.336906452	-3.566115018	0.000510421	0.005022387	-1.645567949
CALHM4	0.407713348	1.970817067	3.436396498	0.000795595	0.006982967	-1.650344012
LINC02798	0.433822357	4.095959707	3.313204712	0.001199633	0.009494192	-1.665902868
L3MBTL4-AS1	0.611257385	4.560767322	3.136788036	0.002119939	0.014392197	-1.669254895
WARS1P1	0.686914318	3.263619979	3.562355872	0.000517113	0.005072596	-1.675169294
MIR4319	0.764947268	2.975063776	3.580012011	0.000486384	0.004854306	-1.678118229
ASGR2	0.424706937	5.198792194	3.061348394	0.002685915	0.017175332	-1.679320419
LPIN3	0.476289217	4.380245095	3.179644406	0.001849885	0.01304773	-1.698028391
IRX1	-0.75455891	4.162709514	-3.269223698	0.001385472	0.010552441	-1.702729453
LILRP2	0.626253147	3.624918829	3.486427262	0.000671341	0.00616607	-1.708852781
VPS26CP1	-0.424355677	5.029030899	-3.026365496	0.002993211	0.018608029	-1.746911582
CAVIN3	0.607398475	4.241448836	3.208931035	0.001684122	0.012170383	-1.75500705
OXCT2P1	0.592195457	3.163957861	3.5374221	0.000563638	0.00539609	-1.759925772
MIR4717	-0.464891656	2.109811327	-3.404174817	0.000886724	0.007580604	-1.761739121
LOC100533643	-0.649210338	2.628370226	-3.495037592	0.000651891	0.006014646	-1.76241069
AFG3L2P1	-0.424328192	3.716195487	-3.426023473	0.000823926	0.007156923	-1.768914035
C19orf84	0.528263741	4.542337205	3.093436646	0.002429959	0.015935532	-1.770648279
CCL22	0.46096601	4.075973661	3.262570688	0.001415819	0.010709268	-1.782823657
LRRC74A	0.549548347	4.150144516	3.23122143	0.001567339	0.011580791	-1.783767453
LOC101929124	-0.584984806	2.40045927	-3.433982661	0.000802105	0.00702178	-1.803717696
CLDN2	0.669850085	2.969959365	3.51253625	0.000613985	0.005762347	-1.80851607
LINC00656	0.684780708	3.521532224	3.44310362	0.000777766	0.006865756	-1.815342345
RNU7-61P	0.428996765	4.186307482	3.195459722	0.001758574	0.012561481	-1.822359591
PTPRN	0.494059188	3.553631413	3.453336782	0.000751286	0.006693199	-1.823039451
TSKS	0.578293065	4.657257598	3.04146424	0.002856802	0.01797572	-1.823921888
LINC01645	-0.94233297	3.161471708	-3.447171248	0.000767137	0.006798502	-1.83287441
RNU6-944P	-0.51497627	3.885549408	-3.314692565	0.001193773	0.009464257	-1.838145223
S100A3	0.497858191	3.896733913	3.310126629	0.00121184	0.009540917	-1.838570125
RNU2-59P	-0.537394206	3.667155583	-3.402394189	0.000892035	0.007615256	-1.839128101
NUDT19P5	0.743960536	3.858533417	3.317385472	0.001183236	0.009406231	-1.846615576
TP63	0.411575306	4.630569365	3.031088127	0.002949912	0.018397142	-1.850626597
SNORD114-2	-0.425843638	1.889080999	-3.309582437	0.00121401	0.009549517	-1.854089925
DKK2	0.775114041	4.084220332	3.218341856	0.001633863	0.011903801	-1.864061008
ANKRD2	0.62384013	3.096150189	3.475390372	0.000697071	0.0063561	-1.869085109
VMO1	0.496373373	3.852799895	3.311238448	0.001207417	0.009529146	-1.870467917
RNA5SP277	-0.444707132	4.356713097	-3.104942801	0.002343819	0.01548158	-1.872401577
RNU6-468P	-0.571495755	2.62722284	-3.429531052	0.000814242	0.007095198	-1.876811568
ASTN1	-0.737663554	2.892011375	-3.453828894	0.000750034	0.006689759	-1.89493646
MIRLET7A2	-0.48367303	1.988073917	-3.306327717	0.001227066	0.00961329	-1.895208458
RPL5P20	-0.535460496	3.11363045	-3.464581752	0.000723166	0.006534828	-1.900989993
RNU6-917P	0.764697832	3.442157728	3.390801743	0.000927348	0.007827773	-1.907059241
TSPEAR-AS1	0.718572839	3.531718761	3.383322301	0.000950823	0.007962188	-1.909268515
DPY19L4P1	-0.516309493	4.761039129	-2.982011222	0.003429456	0.020631261	-1.909754782
SPTSSB	0.571430286	3.765469041	3.322243594	0.001164446	0.009291018	-1.912191709
SNORD113-1	-0.485860499	1.967159935	-3.289959547	0.001294737	0.010033932	-1.917316727
H3C6	0.624131675	4.010182061	3.215332265	0.001649782	0.011990922	-1.925711365
MTATP6P18	-0.595211708	2.65972097	-3.40254993	0.00089157	0.007613427	-1.930828481
LINC01833	-0.877301616	3.329713548	-3.376554645	0.000972542	0.008094804	-1.932116962
OSBPL9P3	-0.476801127	2.208093552	-3.327544508	0.001144263	0.009168638	-1.932279687
RNU6-147P	-0.508899546	3.333151185	-3.42478354	0.000827375	0.007178645	-1.934123684
MTND6P19	-0.55256265	3.521165408	-3.390573178	0.000928057	0.007827849	-1.934938605
TRPV4	0.406611423	4.327549718	3.082543272	0.002514205	0.016374452	-1.938615468
RN7SL788P	-0.627124427	3.219965124	-3.419830019	0.00084129	0.007263983	-1.940184842
HCG20	0.611667643	3.042743034	3.435079141	0.000799142	0.007006885	-1.94402805
RPL36AP35	0.582957272	2.405501432	3.354407519	0.001046913	0.008581681	-1.944335551
LOC100288241	-0.497950249	2.33773672	-3.332787857	0.00112462	0.009047169	-1.96312134
LEXM	0.472436304	4.019215863	3.191786324	0.001779401	0.012670233	-1.963805935
MIR4537	0.617144548	3.736603608	3.30252167	0.0012425	0.009704067	-1.964983286
RPL26P13	-0.490926033	3.532214696	-3.37618909	0.000973729	0.00810245	-1.965010265
RNU1-109P	-0.465880445	4.302300429	-3.080060971	0.002533777	0.016449171	-1.965160637
RN7SL429P	-0.493367674	2.308160146	-3.323830965	0.001158368	0.009264493	-1.969837323
CAPN8	0.48529986	3.428977966	3.387446199	0.000937812	0.007877328	-1.979737319
CHRNA6	-0.464966244	4.447671234	-3.012913525	0.003119781	0.019179073	-2.002522975
TRAV9-2	0.409931761	4.3239321	3.049260085	0.002788641	0.017678091	-2.008613234
RN7SL156P	0.641144876	3.058287026	3.390725853	0.000927584	0.007827773	-2.010734175
PGPEP1L	-0.664951823	3.510127832	-3.332470867	0.001125799	0.009051173	-2.012361658
KCNJ2	0.583861556	4.512380888	2.990983973	0.003336742	0.020197929	-2.014967049
MIR325HG	-0.614999502	2.466986152	-3.322912879	0.00116188	0.009286055	-2.015065383
RPL22P7	-0.560653733	2.944678606	-3.39082597	0.000927273	0.007827773	-2.017036958
LINC01857	0.491865516	4.003297321	3.169152152	0.001912873	0.013382222	-2.018011232
HAR1B	0.598334443	3.232950932	3.374589668	0.000978935	0.008143535	-2.020793247
ABCG5	-0.418508899	3.870267899	-3.217827945	0.001636571	0.011912063	-2.028163518
RNU1-94P	0.580847247	2.465104715	3.312003706	0.001204382	0.009521822	-2.033766223
SHD	-0.438044652	4.987518212	-2.909578216	0.004269394	0.024216433	-2.034377133
ASAH2B	0.477922499	3.970216187	3.173577165	0.001886069	0.013253269	-2.034549835
RPL36P7	0.576423233	3.459778548	3.334455195	0.00111844	0.009008485	-2.042718984
FOLR1	0.654723427	3.337137225	3.339771762	0.001098947	0.00889025	-2.044595517
FAM241B	0.551564382	3.863748044	3.20882169	0.001684714	0.012171758	-2.046157696
IL21-AS1	0.579024121	2.49976753	3.309400319	0.001214737	0.009549517	-2.047551878
UNCX	-0.743232958	3.678112455	-3.267150419	0.001394863	0.010604045	-2.048647209
MSMB	-0.671719602	2.975762314	-3.365342755	0.001009551	0.008336366	-2.05285078
RPL26P8	-0.524461525	2.513689787	-3.306334788	0.001227038	0.00961329	-2.057244715
LINC00298	0.573850639	3.512698969	3.313734796	0.001197542	0.009487568	-2.06442966
LOC101927745	0.752519053	4.0630624	3.116311503	0.002261493	0.015069322	-2.072716875
LOC105369302	0.752519053	4.0630624	3.116311503	0.002261493	0.015069322	-2.072716875
GRID1	-0.63206395	3.839322268	-3.199074782	0.0017383	0.012457815	-2.077407293
LINC01781	0.510708872	3.915331192	3.16908844	0.001913262	0.013382222	-2.081871757
CT45A3	0.554544267	2.105058671	3.22238543	0.0016127	0.011795033	-2.082868546
KCNJ6	-0.471183766	4.071606816	-3.106005328	0.002336009	0.015441096	-2.084972009
HOXB-AS1	0.460960264	5.065426894	2.890485792	0.00452026	0.025242078	-2.08498653
CLEC10A	0.614636142	4.862056797	2.895002875	0.004459716	0.024985013	-2.085413462
MIR626	-0.417160831	4.03100108	-3.121651921	0.002223754	0.014873503	-2.085577669
AGMO	-0.720584996	4.092536136	-3.098155097	0.002394286	0.015758284	-2.086436384
BEX5	0.576115667	3.88795046	3.171900886	0.001896182	0.013306606	-2.09473278
RNU6-750P	-0.431971095	3.636208561	-3.269187559	0.001385635	0.010552441	-2.094853657
MIR617	-0.610973001	2.328558358	-3.25286135	0.001461221	0.010953126	-2.096109538
RPS7P6	-0.430621255	3.501465024	-3.308393504	0.001218765	0.009565579	-2.099238794
ZSCAN23	-0.549621837	4.654251026	-2.915451844	0.004194826	0.023926161	-2.103541006
LINC00989	0.684620387	3.366007979	3.295732873	0.001270481	0.009874194	-2.107533977
RNU6-1164P	-0.462930571	3.805347536	-3.196506932	0.001752679	0.01252528	-2.110258885
LINC00607	0.576099514	3.851001008	3.169886854	0.001908398	0.013363645	-2.123257063
TRAV8-6	0.461569032	4.190957351	3.039761182	0.002871896	0.018025717	-2.123651032
SGCD	0.533125132	3.791164004	3.191459821	0.001781263	0.012670233	-2.126634046
DKK1	0.687147608	2.873941449	3.310215878	0.001211485	0.009540598	-2.132303791
RNA5SP165	-0.589645353	3.407375203	-3.281406806	0.001331468	0.010245604	-2.138624346
MIR6503	0.524632981	4.590752057	2.91095193	0.004251846	0.024134988	-2.139767262
HLFP1	0.505363936	2.263175752	3.209817163	0.001679329	0.012144443	-2.152587875
KRTAP17-1	-0.482927684	2.158046801	-3.191447582	0.001781333	0.012670233	-2.153594134
CYP4F8	-0.454407778	3.448790067	-3.281606971	0.001330598	0.010241508	-2.155468385
TMEM169	0.422713049	4.328819347	2.972511832	0.003530194	0.021040762	-2.159508335
RN7SL494P	-0.531456276	3.813285242	-3.162663396	0.001952819	0.013558653	-2.161823299
LINC02139	0.584260986	3.414971294	3.264430322	0.001407275	0.010666254	-2.165510117
TRAV3	0.469487731	4.112457999	3.037421449	0.002892752	0.018137821	-2.183604195
RPL7P27	-0.42740723	3.913575778	-3.111962847	0.002292662	0.015240111	-2.186403006
LOC107984360	0.507303454	4.072208423	3.049781078	0.00278414	0.017657966	-2.188899713
BICC1	-0.513518064	4.501687159	-2.907011004	0.004302366	0.024316884	-2.192956542
NPM1P38	-0.50547802	3.437085576	-3.252822363	0.001461406	0.010953126	-2.19688584
IL6-AS1	0.580491963	2.873450296	3.268367227	0.001389345	0.010575368	-2.202078743
ADAD2	0.621403579	2.839000173	3.262731307	0.001415079	0.010706641	-2.203511374
HMGB1P46	-0.477365909	2.294008183	-3.176544266	0.001868292	0.013152777	-2.217728648
RNU6-264P	-0.502361277	3.409484602	-3.238494595	0.001530897	0.011358656	-2.225638535
HGC6.3	0.640187051	2.314180386	3.17339243	0.001887181	0.013255609	-2.226119527
SIX3	-0.744849958	3.764683716	-3.133897599	0.00213941	0.014459906	-2.231621418
OR2G3	-0.686838717	3.692892513	-3.158530091	0.001978666	0.013675384	-2.232741601
MYCT1	0.588891046	4.599399235	2.863261563	0.004901383	0.026805772	-2.239331116
SMLR1	0.640132953	3.286743349	3.228939695	0.001578938	0.011629587	-2.240797288
RPS3AP1	-0.483912195	2.338547204	-3.16956444	0.001910361	0.013370613	-2.241262095
GOLGA8F	-0.553096994	3.309968853	-3.235169247	0.00154746	0.011456273	-2.241306722
MTCYBP24	-0.459297195	3.524764566	-3.213315259	0.001660531	0.012040144	-2.242696284
CARD17	0.524949004	3.984441253	3.046823362	0.002809783	0.017768485	-2.253487813
KIR2DL3	0.503408391	3.986083909	3.045856921	0.002818209	0.017806891	-2.254355227
AIRN	0.405654269	4.474760632	2.881117948	0.004648227	0.025813818	-2.2549574
LINC01726	0.514382339	2.344893851	3.160615089	0.001965588	0.013622319	-2.257513485
LINC00540	0.641699153	3.613115767	3.165358435	0.001936135	0.013458069	-2.26509113
MIR4451	0.578818347	3.708092653	3.138537038	0.002108238	0.014341702	-2.265941649
SEL1L2	0.646805668	3.173900591	3.223255108	0.001608181	0.011773366	-2.267041578
RNU6-1254P	-0.531546251	3.282979529	-3.221723699	0.001616145	0.011811825	-2.271701312
MIR4538	0.515226805	3.967365245	3.042225405	0.00285008	0.017952064	-2.273131121
RIMBP3B	-0.400541763	3.844839666	-3.086837343	0.002480678	0.016201746	-2.276016074
AKR1C4	0.448299369	3.883722585	3.071647276	0.002601168	0.016785878	-2.276535581
MIR1277	-0.448084055	3.682575842	-3.143600556	0.002074697	0.01415808	-2.278125074
RCAN2	0.425759441	4.036676315	3.012862075	0.003120274	0.019179073	-2.28014124
TRBV8-1	-0.591273141	2.620931492	-3.186378435	0.001810479	0.012835324	-2.280610701
SCARNA14	-0.464898844	3.693941587	-3.135647354	0.002127604	0.014437753	-2.284037867
ZDHHC20P1	0.59225922	2.778903916	3.204243477	0.001709689	0.012293519	-2.285612055
MTND2P38	-0.559931969	2.786909572	-3.203527728	0.001713625	0.012313044	-2.288771821
NME5	-0.630522956	3.193885558	-3.209237185	0.001682464	0.012164213	-2.289258824
TAC3	0.531097449	3.627138078	3.152469333	0.002017142	0.013871632	-2.28969188
RPL7P45	-0.515924003	3.433139909	-3.193066873	0.001772115	0.012634352	-2.292039994
RNA5SP449	0.62384795	3.745780262	3.108641275	0.002316737	0.015351352	-2.292401168
RNU6-951P	0.566419921	2.39168396	3.144997634	0.002065531	0.014114617	-2.294571766
RNF17	-0.5832819	3.251892932	-3.203752207	0.00171239	0.01230709	-2.296030883
SCAT1	0.441824629	4.302683169	2.910728072	0.004254701	0.024146667	-2.297475479
IL1R2	0.522138287	4.741288803	2.810713353	0.005721325	0.029990641	-2.298999098
DPPA2	0.637524068	2.525009859	3.160651802	0.001965359	0.013622319	-2.299849311
LINC01374	0.774632095	3.674454896	3.118218289	0.002247951	0.014992282	-2.300560941
TOPAZ1	-0.507429315	2.352034048	-3.132651312	0.002147856	0.014493961	-2.30569486
TRAV1-2	0.425064483	4.201742634	2.938555867	0.003912966	0.022721595	-2.307432078
IGHV3-32	0.533470674	2.521833544	3.15367544	0.00200943	0.013835934	-2.312128626
PCDH19	-0.464069881	3.426253521	-3.185255287	0.001816997	0.012860447	-2.314589719
TMPRSS11GP	-0.62605723	3.172592018	-3.194850866	0.00176201	0.01258009	-2.316234984
SCARNA11	-0.474801605	3.665886428	-3.1231317	0.0022134	0.014827186	-2.319631456
RPL9P12	-0.520906906	3.547321717	-3.154694299	0.002002937	0.013808452	-2.321611744
LOC101927993	0.519407004	2.454404943	3.138055683	0.002111452	0.01435067	-2.321937758
LOC105369519	0.691913164	3.59206277	3.128853586	0.002173785	0.014633051	-2.32358217
RPL26P2	-0.442353012	3.562054984	-3.152706815	0.002015621	0.013864325	-2.326260602
TNNI3	-0.706846842	3.590769272	-3.123507019	0.002210781	0.014819481	-2.329992715
HHIP-AS1	-0.434183533	4.606312089	-2.814194697	0.005663355	0.029800291	-2.334007364
MIR6515	-0.526066576	2.57921319	-3.145250575	0.002063875	0.014106488	-2.338814847
MIR6854	0.54188763	2.809315344	3.17280726	0.001890708	0.013275155	-2.342513252
MIR373	0.69892774	3.437075026	3.139355672	0.002102781	0.014320674	-2.342699131
TMEM271	-0.448163	1.979308336	-3.049089656	0.002790115	0.017678091	-2.344451565
PKD2L1	0.515845964	3.575538936	3.134057198	0.002138331	0.014459906	-2.34483378
FOLR3	0.602328514	4.383481409	2.864756625	0.004879712	0.026721342	-2.344930803
TRAV31	-0.681625542	3.019829968	-3.177821089	0.00186069	0.013108405	-2.35068651
TRBV6-8	-0.458717647	4.217119763	-2.90760924	0.004294662	0.024296021	-2.356649897
SEPTIN7P5	-0.450316313	1.955200293	-3.03776374	0.002889692	0.018122389	-2.356680131
EVC2	0.430942875	4.534627533	2.81721457	0.005613503	0.029630685	-2.356702972
ACADL	-0.603572468	2.735130406	-3.151227839	0.002025109	0.013912127	-2.361012493
CD1E	0.861734312	3.812209966	3.03735134	0.002893379	0.018137996	-2.364479321
LOC100506675	-0.518405297	3.405728979	-3.150211598	0.002031652	0.013946777	-2.364610288
LINC01115	-0.71130902	2.651762972	-3.128770004	0.002174359	0.014633661	-2.377736987
GRID1-AS1	-0.495957129	2.205433081	-3.065194157	0.002653975	0.017014216	-2.37948992
PDYN	0.523461355	2.323695498	3.081112834	0.002525466	0.016411315	-2.38310023
MIR5692B	-0.464770977	3.610989197	-3.101152297	0.002371879	0.015632814	-2.384746508
SNAP25	0.642181671	2.717404638	3.130558761	0.002162108	0.014577132	-2.389631477
TRGJP	-0.598635083	3.39495026	-3.122965671	0.00221456	0.014831671	-2.394291236
HMGB1P12	-0.455651088	2.308421336	-3.072166993	0.002596957	0.016765856	-2.394710617
TAAR3P	0.562728998	2.226852789	3.058133896	0.002712885	0.017325832	-2.395829685
LINC01561	0.545032334	2.376035107	3.080681435	0.002528871	0.016424371	-2.396246336
HOXB-AS3	0.922438044	4.10387568	2.925305869	0.004072406	0.023428331	-2.398832319
LINC01644	0.582101186	2.835980155	3.138659793	0.002107419	0.014339353	-2.400880815
MIR6731	0.534260671	3.684005356	3.064603377	0.002658858	0.017041915	-2.403753111
LINC02148	-0.63126325	3.167943187	-3.133994493	0.002138755	0.014459906	-2.409807413
FAM230I	-0.547118259	3.873805151	-2.995804672	0.003287889	0.019966092	-2.410857324
RPL36AP51	-0.476940417	3.52504025	-3.105053524	0.002343004	0.015479574	-2.414864705
TLR8-AS1	0.460393795	3.923544964	2.974805049	0.003505629	0.020931439	-2.418450625
MRPL22P1	-0.634213841	3.35386674	-3.109266088	0.00231219	0.015334718	-2.418966148
MIR596	0.439158191	2.197872415	3.039105263	0.002877729	0.01805484	-2.421178553
LOC105373100	-0.498996938	4.419785247	-2.81118263	0.005713479	0.02995989	-2.427072667
MYEOV	0.495918613	3.841586408	2.997362154	0.003272247	0.019888043	-2.428367833
LINC00239	0.59060048	3.328880895	3.11089259	0.002300394	0.015278087	-2.429462018
RNU6-1275P	0.499322828	2.269853926	3.043230369	0.002841227	0.017907479	-2.431862808
LOC100288416	0.594045049	2.624715315	3.091016384	0.002448448	0.01603622	-2.434178991
TRBJ2-2	0.596006163	3.4405938	3.089866041	0.002457281	0.016087112	-2.44119953
DDX3P2	-0.455345514	3.712365336	-3.03394301	0.002924018	0.01828085	-2.441474563
RNU6-370P	-0.590188371	3.071123881	-3.124628092	0.002202976	0.014776976	-2.443478964
MTCO1P56	-0.505401625	2.553637784	-3.073314106	0.002587687	0.016720267	-2.448515248
RNU6-935P	-0.496774671	2.230650445	-3.02346106	0.003020131	0.018723202	-2.454375384
RPL27P9	-0.500442395	3.164383866	-3.118961686	0.002242692	0.014967098	-2.454917643
LOC100132659	-0.419256095	2.172200936	-3.013525393	0.003113918	0.019157448	-2.45668767
RNU6-1042P	0.601128579	3.189570713	3.105471796	0.002339927	0.015462624	-2.458270354
RPSAP48	-0.478948817	2.867174457	-3.106049007	0.002335688	0.015441096	-2.458618103
TRBV18	0.412514243	4.224869777	2.846980936	0.005143131	0.027832118	-2.463170133
SMIM43	0.578366205	2.597962557	3.067052848	0.002638664	0.016948364	-2.466742885
LGALS17A	0.492210183	3.486311794	3.077675219	0.00255272	0.016538636	-2.467836051
TRAV12-1	0.444196469	4.195109058	2.852716755	0.005056744	0.027472142	-2.470479233
SRMS	0.524556967	3.615095219	3.044367705	0.002831238	0.01786312	-2.470875854
NDUFB4P1	0.55262026	3.632888556	3.036923199	0.002897212	0.018154971	-2.472604759
SYPL2	-0.450841852	3.593384732	-3.048763285	0.002792939	0.01769114	-2.477450626
KRT73	0.40422235	4.586003273	2.746861395	0.006885201	0.034473833	-2.477831205
GPR6	-0.438842673	2.216597555	-3.004067983	0.003205679	0.019596592	-2.483070216
RNU6ATAC6P	0.764247335	4.307117311	2.81568058	0.005638776	0.029707105	-2.485683505
UBE2Q2P9	0.510478745	2.298980101	3.013427282	0.003114857	0.019157448	-2.48708256
MIR1286	-0.556998482	3.64309173	-3.023268709	0.003021921	0.018730468	-2.489057574
OR13I1P	-0.419148489	3.897675824	-2.94156221	0.003877597	0.022573583	-2.490769304
RPL36AP1	-0.427339344	3.728984647	-2.998154514	0.003264315	0.019850814	-2.491727496
RNU6-987P	0.625021782	3.130462493	3.085014478	0.00249486	0.016276809	-2.493995102
NTRK3	-0.417975787	4.250104774	-2.822114469	0.005533469	0.029366965	-2.49506373
LINC02213	-0.558904824	2.561883115	-3.041535359	0.002856173	0.01797572	-2.499733563
LINC02249	-0.563002822	4.171435177	-2.843912653	0.005189895	0.028015067	-2.502320658
DPP4-DT	0.545761761	2.522407568	3.034683355	0.002917337	0.018254163	-2.502558733
RNU7-134P	-0.503760528	3.667556856	-3.006046985	0.003186274	0.019495278	-2.507632109
RNU6-409P	-0.662369752	3.75336992	-2.969584334	0.003561784	0.021188347	-2.516836759
LIPF	0.547282122	2.569362082	3.03143446	0.002946759	0.018389437	-2.517332856
RPS20P28	-0.529261293	3.72848693	-2.978041533	0.003471227	0.020803997	-2.521142876
LGI1	-0.478838901	2.521255342	-3.023192758	0.003022629	0.018731017	-2.52117599
TRAV14DV4	0.443700059	4.108680176	2.850393104	0.005091579	0.027627225	-2.524930299
LOC100310782	-0.538943875	2.93594832	-3.069646788	0.002617433	0.016865675	-2.525636436
MTHFD2P7	-0.414585551	3.600530624	-3.014344886	0.003106082	0.019126792	-2.530671779
C22orf42	0.580448923	3.252438864	3.050353006	0.002779206	0.017637762	-2.53660132
GLYATL2	0.604945428	3.69798156	2.974734485	0.003506382	0.02093181	-2.538585792
AZGP1P1	-0.570267687	2.467253474	-3.000374009	0.003242193	0.01974871	-2.544653035
H1-6	0.631766664	3.450886311	3.013219808	0.003116845	0.019165777	-2.553379311
TGFA-IT1	-0.569521858	2.702833733	-3.023536096	0.003019432	0.018722708	-2.555094364
CCNG1P1	0.6735412	4.1211148	2.830376867	0.005400868	0.028850373	-2.555450472
GMCL2	-0.404375349	3.615027558	-2.990013088	0.003346661	0.02024409	-2.562428877
SAGE1	0.851978969	3.105467653	3.019085205	0.00306111	0.018901025	-2.563365043
PSME2P6	0.476068421	3.216157678	3.041396813	0.002857398	0.01797572	-2.571326252
KCNK13	0.565182853	3.830405354	2.912893895	0.004227152	0.02404893	-2.57304045
ANKRD65	0.44137333	4.21410907	2.789367439	0.006088765	0.031426954	-2.574517895
RNU7-48P	-0.545516739	3.163097643	-3.035981466	0.002905658	0.018192363	-2.575181428
LOC100506405	0.512062434	2.366090398	2.967403821	0.003585482	0.021303181	-2.575625664
LINC00200	0.598627686	2.633591902	3.00072755	0.003238681	0.019742522	-2.576926046
CYP2J2	0.610641111	3.703724751	2.949056318	0.003790708	0.022207027	-2.576962578
HDAC11-AS1	0.515440884	2.959708751	3.035136582	0.002913255	0.018232385	-2.581996611
UTS2	0.544814643	3.849596249	2.896904275	0.004434455	0.024882263	-2.589638649
RNU6-71P	-0.559714771	2.729706796	-3.003855338	0.003207771	0.019601461	-2.590306805
RPL7AP24	-0.450964662	3.680930618	-2.948955294	0.003791867	0.022207027	-2.594014204
DEFA6	-0.436102174	2.118072742	-2.917714289	0.004166424	0.023792868	-2.598557888
RNU6-197P	-0.625998288	3.619810984	-2.957337068	0.003696782	0.021802457	-2.598816454
MIR4282	-0.49008914	3.822043683	-2.898103728	0.004418586	0.024812624	-2.602915447
CSMD1	0.50916951	4.69160002	2.664850514	0.008694603	0.040645172	-2.618147132
RNU6-964P	-0.522006274	3.175590673	-3.008249248	0.003164807	0.019385883	-2.618945371
SLC22A10	-0.544855258	2.545346204	-2.960055102	0.003666421	0.021689068	-2.623441083
DISC1FP1	0.581418817	3.579432851	2.953169265	0.003743785	0.022014735	-2.623960543
SPINT1-AS1	0.472570972	4.097940451	2.796437302	0.005964751	0.030939845	-2.625441302
TRAV33	-0.646987545	3.332352027	-2.975053683	0.003502975	0.020923725	-2.626504524
NIFKP1	-0.50746639	2.748428246	-2.980309292	0.003447308	0.020713954	-2.630065984
DES	0.564505137	4.258186805	2.745403105	0.006914133	0.034595808	-2.633039666
CIBAR1P2	-0.417327159	2.187973866	-2.906456724	0.004309516	0.024348201	-2.633079836
MTCO3P40	-0.465299673	2.410875817	-2.937056502	0.003930716	0.022799507	-2.633120504
KRTAP5-AS1	0.522906271	3.484135408	2.96595435	0.003601315	0.021388859	-2.636142412
RN7SL375P	-0.501909249	3.264813208	-2.987879076	0.00336856	0.020321451	-2.641143854
LRFN2	0.585545542	3.154138223	2.989870103	0.003348124	0.020246588	-2.641475731
LOC105376116	-0.48575595	2.287269181	-2.913808139	0.004215573	0.02399658	-2.643019342
MTCO1P55	-0.469031092	3.772644027	-2.886363686	0.004576166	0.025483754	-2.647625854
H3C8	0.447408819	4.294556166	2.725992121	0.007309912	0.03604588	-2.647848158
THCAT158	0.413309337	4.050841942	2.796539646	0.005962973	0.030939845	-2.650386303
GUCY2C	0.581316344	4.1200093	2.774530092	0.006356702	0.032466691	-2.65241271
LINC01091	0.503026619	4.215536963	2.74499437	0.006922262	0.034619316	-2.654150824
CHAT	-0.550930911	2.582374286	-2.944429424	0.00384414	0.022421927	-2.654342335
ZNF723	-0.533967478	3.226247837	-2.979240668	0.00345856	0.020752732	-2.655150799
ICE2P2	-0.504079708	2.978961346	-2.9867532	0.003380166	0.020375228	-2.657209534
MTCYBP20	-0.469962799	2.441824662	-2.922696949	0.004104494	0.023545813	-2.661550343
HLA-DQB2	0.439164338	5.18561133	2.661529135	0.008776212	0.040874382	-2.664652805
RPL17P19	-0.532661436	2.557957649	-2.934713015	0.003958607	0.022934918	-2.664852458
C4BPB	0.535984638	3.61495678	2.919991642	0.004138013	0.023675286	-2.665076947
OVCH2	0.542136397	2.45631031	2.920997214	0.004125525	0.023630632	-2.666310691
CDH20	0.669039168	3.294472097	2.949406778	0.003786689	0.022198032	-2.670715097
MIR4632	0.565065725	2.866215533	2.965517375	0.003606101	0.021413082	-2.671288621
PLAAT1	0.565517557	2.420797625	2.912383847	0.004233625	0.024072184	-2.67220642
RNU6-634P	-0.547638622	2.804602726	-2.958098685	0.003688251	0.021777012	-2.672555255
HS3ST3A1	-0.487197662	3.948307517	-2.814131628	0.0056644	0.029800612	-2.674683252
FGF23	-0.531109779	2.954405439	-2.970561072	0.003551215	0.021132767	-2.677463184
LOC100129144	-0.488609749	2.639796116	-2.936131822	0.003941699	0.022854457	-2.678148707
IL31RA	0.537622157	4.486260847	2.666385624	0.008657117	0.040530195	-2.678374506
LOC100130620	-0.559795326	2.321980351	-2.893507576	0.004479675	0.025070944	-2.681272092
OR2AT4	0.412776662	2.054056073	2.854300607	0.005033124	0.027363999	-2.68504292
FAM214BP1	0.400654061	3.833368779	2.8444278	0.005182016	0.02798693	-2.685728323
TWIST1	-0.57401805	3.734681197	-2.868054049	0.004832227	0.026548309	-2.691042532
FAM25G	-0.45279548	2.180217498	-2.867159365	0.004845069	0.026604378	-2.693050117
HTR3A	0.581354191	2.966610438	2.952949112	0.003746283	0.022020869	-2.703566854
SYCE1	-0.543447666	3.544856562	-2.909292348	0.004273054	0.024228114	-2.703943544
NPM1P30	-0.52591011	3.096604166	-2.954051298	0.003733792	0.021977291	-2.706693628
HOXB6	0.643253046	4.648852445	2.627612799	0.009650067	0.044073484	-2.707831327
LINC00867	-0.543946034	3.011656857	-2.948998236	0.003791374	0.022207027	-2.7141676
TMEM40	0.544093118	4.074112082	2.750838964	0.006806844	0.034211654	-2.716014589
ADAMTS18	-0.732356797	3.753133362	-2.841402451	0.005228441	0.028187956	-2.717979922
KIR2DP1	0.524746213	2.588454838	2.901646513	0.00437202	0.024621553	-2.720794479
RNU1-132P	-0.538315507	3.300455991	-2.926315217	0.004060054	0.023375037	-2.722544046
DACH2	-0.424880923	2.338230981	-2.869745026	0.00480804	0.026458644	-2.722754415
LINC01891	0.457273966	4.077843296	2.744709392	0.006927935	0.034641964	-2.724239619
OR6V1	-0.517482078	2.908641869	-2.934531486	0.003960775	0.022943088	-2.724308181
PIGUP1	-0.456381592	3.203188991	-2.940433633	0.00389084	0.02262457	-2.725342049
RNU6-705P	-0.470856077	3.364024074	-2.924899002	0.004077395	0.023440731	-2.725789406
CTSLP2	-0.486618125	4.390017695	-2.660554248	0.008800297	0.040953509	-2.726031971
RPS12P25	-0.480829521	3.200314747	-2.9376017	0.003924253	0.022775112	-2.726645313
SNORD114-7	-0.447796918	1.987971497	-2.817112152	0.005615188	0.029634407	-2.728507551
LINGO2	0.558087881	3.293900419	2.920539198	0.004131209	0.023654237	-2.730795533
PRLR	0.538786195	5.043233095	2.609126119	0.010158737	0.045810408	-2.731647349
ADGRB3	0.61728596	3.367341445	2.905025179	0.004328031	0.024430013	-2.733873215
MIR1293	-0.45629008	2.406977157	-2.87072809	0.00479403	0.026410352	-2.734583895
PPP1R14C	0.605171147	3.815103955	2.815974116	0.005633932	0.029707105	-2.735881555
ALPP	0.528203825	3.762780965	2.829782245	0.005410313	0.028890631	-2.740364818
TRAV40	-0.561375392	3.263006346	-2.914905681	0.004201709	0.0239537	-2.740499278
RPL23AP25	0.462531261	3.338803857	2.911631035	0.004243196	0.024108488	-2.75061682
CEACAM3	0.404470733	4.704624605	2.596922891	0.01050762	0.046956993	-2.750858038
RNU7-90P	-0.495778194	2.664443209	-2.887277414	0.004563719	0.025433155	-2.755714037
SDC2	0.479915167	4.382997828	2.644162976	0.009214293	0.042501155	-2.757900434
LINC01581	0.548211798	2.593128197	2.87688084	0.00470719	0.026050465	-2.75857897
GPR15	0.453406218	4.434772338	2.631056337	0.009557894	0.043739467	-2.761034271
HOXA-AS3	0.731374169	4.748239693	2.591115166	0.010677417	0.047449051	-2.763956139
LOC100421160	-0.457219236	2.3932583	-2.846028616	0.005157604	0.027885514	-2.769488381
MIR4688	-0.503957005	2.915064906	-2.904062706	0.004340521	0.024486814	-2.770074576
CYP4F2	-0.400137816	4.898808433	-2.582446445	0.010935452	0.048186028	-2.772076859
RPL23AP41	-0.480294577	3.177322277	-2.902142152	0.004365542	0.024600462	-2.781019577
ONECUT2	0.477653455	4.119172885	2.696807732	0.007943756	0.038176436	-2.784979843
TRAV28	-0.648583156	3.259985771	-2.876811054	0.004708166	0.026051108	-2.785439922
TRAV34	-0.552430438	3.67955131	-2.821691411	0.005540338	0.029393113	-2.787754843
MIR8071-2	0.522214146	3.528204309	2.858306749	0.004973832	0.027124453	-2.789006071
MIR381HG	-0.416589935	2.021084525	-2.781408361	0.006231185	0.031998375	-2.792609021
LOC101927310	0.580549709	2.548540054	2.845633711	0.005163617	0.027913036	-2.797141402
TRAV2	0.503103745	3.809790579	2.777830787	0.006296185	0.032255561	-2.800735938
BTBD17	0.524032389	2.976982318	2.887747445	0.004557328	0.025406895	-2.801717581
PHACTR3	0.478709431	4.50139002	2.596188085	0.010528968	0.047029328	-2.803369576
CT45A10	0.647640164	2.356123103	2.815947583	0.00563437	0.029707105	-2.805982354
OR1X5P	0.502766774	3.450333977	2.85703302	0.004992614	0.027207275	-2.808592981
LOC102724434	-0.459298976	2.271415489	-2.804539464	0.005825464	0.030383949	-2.808890214
TXNDC2	0.49041998	3.684553149	2.803096888	0.005850044	0.030476757	-2.817028581
ADGRL3	-0.512042688	4.69572411	-2.56422694	0.011496134	0.049929839	-2.819456428
LCN8	0.547979017	3.992470476	2.712212309	0.007603238	0.037063642	-2.819484278
MIR146B	-0.543636491	3.365718717	-2.853646715	0.005042864	0.027412024	-2.819997887
CTSV	0.561198844	3.753258967	2.780076454	0.006255312	0.03209347	-2.820655625
MIR1278	-0.401522818	3.687398182	-2.8012411	0.005881805	0.030598729	-2.82105507
MTATP6P3	-0.404449821	3.703668752	-2.796344625	0.005966362	0.030942898	-2.821575124
PPIAP45	0.533745664	2.97723449	2.871611056	0.004781478	0.026360328	-2.824806462
LRRC66	0.493765733	3.653548475	2.805680462	0.005806089	0.030314549	-2.825771931
RPL7P43	-0.482248916	3.267109213	-2.86393466	0.004891616	0.026762875	-2.826343287
HABP2	0.497938095	2.745372516	2.84538881	0.005167348	0.027923237	-2.830440238
ADAMTS15	-0.634606866	3.865944915	-2.740267884	0.007016898	0.034946413	-2.831075012
RPS3AP42	-0.419496092	3.761487658	-2.771872128	0.006405819	0.032651447	-2.833241608
XKR3	-0.418166245	4.463750343	-2.58534245	0.010848632	0.047971046	-2.834858733
RNU6-534P	-0.46820033	3.491015944	-2.832446286	0.005368114	0.028736258	-2.840110851
METTL27	0.446869046	3.998883562	2.697087814	0.007937443	0.038169944	-2.841527609
SNORD113-4	-0.41354634	1.977606321	-2.743422113	0.006953613	0.034724036	-2.842450273
MTND4P6	-0.546048748	3.124676444	-2.857241255	0.004989539	0.027195413	-2.842600209
EEF1B2P8	-0.473972456	3.294927775	-2.849701129	0.005101996	0.027668866	-2.844563609
RPL12P20	0.502302514	2.614771454	2.820801127	0.005554818	0.029444134	-2.845847936
TRAJ13	0.510486545	3.568637116	2.811860471	0.005702164	0.029916102	-2.846858735
UNC93B6	0.43984924	3.3253036	2.847595185	0.005133816	0.027786676	-2.847965027
AP1M2P1	-0.605632322	3.42389681	-2.82112687	0.005549516	0.02943149	-2.850082115
RPS27AP18	-0.456241906	2.701719171	-2.827490267	0.00544686	0.029024355	-2.850227668
TAFA1	0.509642545	3.628968349	2.793808081	0.006010599	0.03111901	-2.852514072
KIR2DL1	0.460356878	3.936537526	2.70579174	0.007743522	0.037532931	-2.856352433
LOC112267881	0.460356878	3.936537526	2.70579174	0.007743522	0.037532931	-2.856352433
ANKRD20A2P	0.458723663	2.257744875	2.770639683	0.00642871	0.032735058	-2.857697202
LOC100420018	0.620376105	3.971940474	2.693164582	0.008026282	0.038475313	-2.859046059
MIR4743	-0.470410987	2.480359855	-2.795856669	0.005974848	0.030965971	-2.860413778
LINC02528	0.567059824	2.793663831	2.828542513	0.005430053	0.028970493	-2.861484762
CD207	0.597120841	2.895131857	2.837556772	0.005288003	0.028412927	-2.862635486
ENPP7	0.419637313	4.013730726	2.678800466	0.008359284	0.039564143	-2.864263374
UGT2B28	-0.546652047	4.575656683	-2.553397106	0.011841513	0.051049031	-2.865548166
ADCY2	0.415643244	4.627354224	2.545479274	0.012099886	0.051838062	-2.866116174
RNU7-128P	-0.503282795	2.706051346	-2.816494299	0.005625357	0.029677729	-2.866424087
LINC01876	0.549008714	2.703496179	2.815488266	0.005641952	0.029718663	-2.867046473
UMOD	-0.413401147	2.250011963	-2.761881316	0.006593546	0.033399916	-2.869737231
CYP2A13	-0.453399039	2.539236186	-2.795226148	0.005985831	0.031006687	-2.871500415
AQP10	0.488926422	3.796326465	2.735757145	0.007108308	0.035301684	-2.871959736
IGKV1-22	-0.726109007	4.162117108	-2.634442782	0.009468026	0.043426677	-2.873509015
SPINK8	-0.423762313	3.973942347	-2.683185123	0.008256333	0.039224059	-2.875499614
ZFPM2	0.511375195	4.101044497	2.647554503	0.009127217	0.042183071	-2.875776258
EBI3	0.402843516	4.301546256	2.593975942	0.010593472	0.047215191	-2.879233401
SNORD41	-0.433978391	3.500750173	-2.806070377	0.005799481	0.030295407	-2.879592242
TMEM171	0.509625791	2.981801566	2.83238097	0.005369145	0.028736695	-2.881984228
RMRP	-0.579305322	3.089391243	-2.826531557	0.005462215	0.029080578	-2.885429321
NXNL1	-0.470029547	3.695029053	-2.754993786	0.006725863	0.033892837	-2.885692056
RPL7P29	-0.44847468	3.133361897	-2.831622074	0.005381137	0.028785613	-2.888955547
G6PC	0.464976952	3.863761478	2.70576358	0.007744143	0.037532931	-2.888957428
FAM187B2P	0.509167378	2.865203702	2.815845659	0.005636051	0.029707105	-2.890522977
SEMA3C	0.465601149	4.607651551	2.533533498	0.012499269	0.05314258	-2.89376688
LINC01393	0.461573996	3.635661666	2.764378598	0.006546159	0.033204644	-2.895367564
HNRNPCL1	-0.422539472	3.379044397	-2.811229858	0.00571269	0.02995989	-2.895609465
MIR6871	0.493309107	2.604495639	2.785132506	0.006164171	0.031740396	-2.896478608
LOC105373958	0.511694964	3.205323342	2.815796609	0.005636861	0.029707105	-2.898469413
TRAV32	-0.601746746	2.757269192	-2.798024485	0.005937228	0.030834066	-2.899779025
LOC100134391	0.525796351	2.658539914	2.788176286	0.006109889	0.031519862	-2.900096403
ASAH2	0.507282614	3.24528651	2.812252202	0.005695634	0.029902401	-2.900701683
RPSAP23	-0.467211457	3.47147639	-2.793406335	0.006017633	0.03114676	-2.900790318
IGHV1-3	0.565189829	3.956738969	2.670444444	0.008558706	0.040212502	-2.902536038
LOC442028	-0.465582302	2.930960238	-2.812297907	0.005694873	0.029902401	-2.904790379
PRDM16-DT	0.659637601	4.399798286	2.561594749	0.011579236	0.050261921	-2.905816044
PDPN	-0.590220081	2.970228926	-2.807012825	0.005783538	0.030229913	-2.914286218
C6orf223	0.531764232	3.696086496	2.732971023	0.007165308	0.035501425	-2.916370869
PF4V1	0.570464236	2.72920627	2.782586172	0.006209919	0.031900974	-2.918203601
NUP62CL	0.432224168	4.139527122	2.611091356	0.010103537	0.045615852	-2.918590515
IER3-AS1	0.51773006	2.75998151	2.783656311	0.006190655	0.031838858	-2.921650941
LOC100294713	0.56699935	3.054277161	2.793384426	0.006018017	0.03114676	-2.936139128
VIP	0.610942269	2.582059842	2.751925984	0.006785572	0.034133074	-2.939843097
HOXA6	0.736855678	4.706961992	2.504109535	0.013533813	0.056253686	-2.940243991
CT45A1	0.622568908	2.378309523	2.728284993	0.007262114	0.035897894	-2.941037011
MARCO	0.502113355	4.794425855	2.496230288	0.013823538	0.057120685	-2.946064672
OR5BT1P	0.466462047	2.556109336	2.743875938	0.00694455	0.034696391	-2.948930392
MEIS1-AS2	0.710582081	4.119802449	2.596752334	0.010512571	0.046972187	-2.952674632
EPS8L3	0.558266375	3.283159615	2.76729107	0.006491284	0.032987102	-2.954397076
TPRG1-AS2	0.456618416	2.251733802	2.702698088	0.00781195	0.037742111	-2.958131356
LINC02312	0.535595991	3.329960919	2.758913388	0.00665027	0.033603234	-2.962334393
IGF1	0.475892316	3.698305423	2.702062794	0.00782607	0.037784815	-2.963209084
HOXA10-AS	0.738227197	4.686026192	2.493714128	0.013917219	0.057390281	-2.963337236
SCARNA23	-0.419194286	3.537981748	-2.74022899	0.007017681	0.034946413	-2.965553487
MYBPHL	0.603675243	3.20177522	2.756195136	0.006702611	0.033811272	-2.972299969
MTND2P8	-0.454474177	2.606092306	-2.731810767	0.007189167	0.035601253	-2.973942147
LOC105375267	0.554735323	2.428187873	2.711185529	0.007625516	0.037135959	-2.975041519
KIF25-AS1	0.648451919	3.084519874	2.758759791	0.006653218	0.033612518	-2.975285182
MYBPC1	0.493536517	3.416230436	2.744551539	0.006931079	0.034651962	-2.976332974
MTND2P29	-0.414823129	3.435245908	-2.748655782	0.006849751	0.034370241	-2.97755476
ACOD1	0.474035414	2.411891207	2.706300171	0.007732329	0.037517719	-2.98020549
FCGR1CP	0.4104158	4.636633667	2.48447092	0.014266246	0.058415773	-2.980884688
ADRA2B	0.468438709	3.700008842	2.689626904	0.008107161	0.038733693	-2.980956677
L1TD1	0.532462854	3.104708793	2.761826712	0.006594586	0.033399916	-2.98105149
CNN2P6	0.430598439	3.620161672	2.708406828	0.007686104	0.037353305	-2.983993101
PADI6	0.505882732	3.782347181	2.664830121	0.008695102	0.040645172	-2.984820775
RNU6-1300P	0.529915714	2.957488291	2.757166952	0.006683856	0.033739118	-2.985017838
MIR151A	0.556582007	2.586912585	2.721144469	0.00741191	0.0363829	-2.985445653
ZNF32-AS3	0.452255154	2.558439814	2.716594047	0.007508828	0.03676326	-2.988670133
ZNF728	-0.45693757	3.319730895	-2.747047931	0.006881508	0.034464419	-2.989724666
RNVU1-22	0.553723861	3.223151986	2.746015518	0.006901969	0.034540655	-2.991244868
GPR33	0.525802903	2.591181266	2.717301522	0.007493684	0.036712869	-2.991871223
IGHJ1P	0.652613366	3.000914806	2.747406946	0.006874405	0.03444827	-2.994818887
CADM3	-0.558907629	3.619273569	-2.696735133	0.007945393	0.038178243	-2.995276307
TRAV10	0.547500926	3.306744034	2.735769561	0.007108055	0.035301684	-2.996904784
GLT1D1	0.424089485	5.019615658	2.485409069	0.014230469	0.058324499	-2.999311187
RNU6-517P	0.45713342	2.249649315	2.673232877	0.008491685	0.03998449	-3.001200029
RPL37P14	0.429506422	4.430823733	2.498183044	0.013751222	0.056868442	-3.002828632
FAM189A2	0.44038504	3.733164488	2.66651555	0.008653951	0.040521639	-3.002956429
CACNA1C-AS4	-0.576943307	2.651952792	-2.71451838	0.007553417	0.036903978	-3.004148435
TRBV12-2	-0.51749236	3.870997916	-2.627631912	0.009649553	0.044073484	-3.005077232
HTRA1	0.408938655	4.220097714	2.538658584	0.012326497	0.052630145	-3.005611434
TEKT1	-0.424585264	3.841998722	-2.63403001	0.009478939	0.043463561	-3.008396192
VCAN-AS1	0.567290948	4.52288684	2.48271517	0.01433342	0.058638382	-3.009617038
SH3GL2	0.514434657	2.835556467	2.727416827	0.007280178	0.035951967	-3.011482275
LGALS2	0.533565442	4.89826004	2.465335943	0.015013719	0.060639799	-3.012911691
SLITRK2	-0.457914134	2.76165329	-2.719220578	0.007452747	0.03655372	-3.013688606
LOC102724511	0.64148532	3.403414838	2.705666881	0.007746273	0.037537248	-3.014240021
PRICKLE2	0.458521145	4.254824486	2.525942263	0.012759165	0.053892205	-3.014301403
LYZL6	0.472408036	2.575840065	2.697950425	0.00791803	0.038091053	-3.017653556
PLPP7	0.413918129	4.556048008	2.470861008	0.014794387	0.059986028	-3.020383384
TFDP3	-0.40016729	2.337654535	-2.669058385	0.008592198	0.040327145	-3.022525142
FMR1-AS1	0.406241192	3.665004447	2.661516794	0.008776516	0.040874382	-3.036447586
GTF3C6P3	-0.526231378	2.886840839	-2.713438581	0.007576708	0.036987924	-3.037332339
MIR657	0.514965793	3.173915958	2.715898599	0.007523741	0.036829931	-3.041276372
XIRP2	0.579907723	4.155163232	2.532227018	0.012543657	0.053273214	-3.042800483
SLC9A9-AS1	0.496879152	3.679291531	2.651056171	0.009038094	0.04184144	-3.043897435
COBL	0.496330474	4.148334541	2.531194863	0.012578825	0.053361305	-3.046237764
BEX1	0.426692068	4.827031336	2.445825202	0.015811614	0.062947023	-3.047229244
TRDV1	0.407751624	3.913321239	2.589093688	0.010737094	0.047608672	-3.048169139
LOC105375924	0.462452206	3.676036307	2.649110638	0.009087513	0.042025436	-3.048744748
LOC100420096	0.529865043	3.082518066	2.713042228	0.007585274	0.037008396	-3.049757708
ERAS	-0.479613259	3.641719714	-2.655605971	0.008923468	0.041437527	-3.050582834
GATA5	0.57373263	3.285830984	2.694343142	0.0079995	0.038371235	-3.05374254
LINC02541	0.498771112	3.406655097	2.690480279	0.008087584	0.038683415	-3.05375612
PLA2G2C	0.526058475	4.114513025	2.533470955	0.012501391	0.05314258	-3.055639467
MTND5P29	-0.459816736	2.987969966	-2.707347555	0.007709315	0.037448456	-3.05798876
LNCOC1	0.476068512	2.922569636	2.701743592	0.007833173	0.037801023	-3.058178131
PAX9	0.515733363	2.971962786	2.70376869	0.007788208	0.03768014	-3.060530527
HMGA2-AS1	0.459101102	4.929600979	2.444649198	0.015860891	0.063068551	-3.060824565
FOXD1	0.438525864	3.27895671	2.699443681	0.007884525	0.037982233	-3.062502994
RNA5SP246	-0.498405234	2.819751265	-2.688411921	0.008135108	0.038806491	-3.063769483
IGHJ2P	0.592336996	3.841894086	2.594670416	0.010573183	0.047159483	-3.065108204
LINC00398	0.403360691	3.78831952	2.608894433	0.010165262	0.045831455	-3.067199454
TCL1B	0.522371404	3.036730103	2.699576344	0.007881555	0.037975256	-3.069581876
LOC283038	-0.411544841	3.612446115	-2.650303855	0.009057175	0.041910547	-3.070031759
LINC02232	0.50955725	2.35749256	2.637521888	0.009386976	0.04317731	-3.070317786
BMS1P16	-0.416808513	2.3352244	-2.635178916	0.009448591	0.043390134	-3.070833464
S100A16	0.534160943	4.472717678	2.454458886	0.015453996	0.061922353	-3.070853919
SNORD114-3	-0.427220824	2.007956759	-2.594295624	0.010584128	0.047187442	-3.074786978
LOC100505978	-0.411443644	2.280232659	-2.62508762	0.009718166	0.044298799	-3.07653181
LINC02802	0.475453894	3.256036469	2.687423154	0.008157916	0.038872413	-3.07725851
LOC107985200	0.475453894	3.256036469	2.687423154	0.008157916	0.038872413	-3.07725851
LINC00237	0.483021769	2.408007301	2.631326487	0.009550697	0.043713139	-3.087142718
MTND5P32	0.418471537	4.375827359	2.456599755	0.015366441	0.061653135	-3.091254109
C6orf141	0.587799387	2.982823239	2.675610369	0.008434916	0.03981007	-3.09761284
BTNL2	0.451827864	3.462980505	2.65522392	0.008933043	0.041469264	-3.099804376
LINC01354	-0.4812949	3.554854743	-2.634628547	0.009463118	0.043423906	-3.105980091
ARPP21	-0.731404094	4.317625398	-2.461499431	0.015167719	0.061131299	-3.1071352
MIR181A1	-0.538632045	3.051155898	-2.667617997	0.008627129	0.040446097	-3.111422778
LINC01269	0.401928285	3.678117426	2.604907109	0.010278158	0.04621812	-3.11297822
SEC14L6	0.485775253	3.353663835	2.65258498	0.00899943	0.041700712	-3.11394866
EZHIP	0.524627887	3.059081507	2.664665895	0.008699121	0.040657681	-3.116794403
CLCNKB	0.503988511	3.116030783	2.661946645	0.008765915	0.040858987	-3.120031547
TCEAL6	-0.418330991	2.57144397	-2.623295451	0.00976676	0.04445337	-3.122291101
AKR1C8P	0.494910086	3.461123174	2.633312059	0.009497947	0.04353094	-3.125768366
LAMP5	0.538521099	4.498892827	2.415496253	0.017126939	0.066602498	-3.13357161
MYCNOS	-0.475985103	4.537698589	-2.40945024	0.017400468	0.067265579	-3.136084371
OR2H2	0.523965021	3.343816677	2.633335722	0.00949732	0.04353094	-3.136959411
OVCH1	0.559394361	3.796565285	2.557197903	0.011719254	0.050630122	-3.137208142
CYP2U1-AS1	0.458800221	4.695882611	2.398567776	0.017902582	0.068618254	-3.137382485
LOC107986298	0.458800221	4.695882611	2.398567776	0.017902582	0.068618254	-3.137382485
LINC00552	-0.505934964	2.895494795	-2.640974528	0.009296838	0.042803634	-3.137620809
CORO7-PAM16	0.475633036	3.164711683	2.644894147	0.009195457	0.042439645	-3.142244279
CYS1	0.415900271	3.199493469	2.643596011	0.009228923	0.042555666	-3.146900063
FAM218A	0.531542851	3.571933563	2.598602966	0.010458956	0.046808621	-3.149929843
KATNBL1P5	0.583535275	3.056528711	2.636487772	0.009414126	0.043264677	-3.150328536
KRT81	0.501503754	2.557573111	2.600897684	0.010392816	0.04658838	-3.150819016
H2AC9P	0.559526821	3.56756946	2.596956842	0.010506634	0.046956993	-3.150981675
KCNIP1	0.48138454	3.879339262	2.528128892	0.012683811	0.053686287	-3.151340076
FGF13-AS1	-0.470506406	2.388813443	-2.580868844	0.01098301	0.048351934	-3.155454238
OR3A3	0.421658851	2.239903081	2.56483534	0.011477003	0.049872221	-3.156156296
FAM3D	0.515955671	2.922237024	2.6290978	0.00961022	0.043945707	-3.156549118
OR1X1P	0.462837174	3.382564611	2.614497936	0.010008494	0.045288062	-3.1646149
MORC1	0.521843896	3.77117401	2.543546317	0.012163724	0.052074709	-3.165999722
MTNR1B	0.422147743	2.362187475	2.567821805	0.011383504	0.049658509	-3.170194496
PCNAP4	-0.452212141	2.86191531	-2.607685753	0.010199365	0.045919311	-3.179020917
UTF1	0.500229502	3.715857572	2.54640545	0.012069404	0.051736975	-3.180780894
LINC01221	-0.549763557	3.306741071	-2.599464616	0.010434077	0.046711086	-3.182600058
HOXB5	0.632310499	4.565331443	2.381657506	0.018708318	0.070845408	-3.183815091
AIPL1	-0.41479864	2.837012135	-2.601964581	0.010362194	0.046506089	-3.184134821
ODF4	-0.474451518	2.746868998	-2.592418305	0.010639104	0.047343202	-3.186254484
POSTN	-0.633462031	3.12707601	-2.601682766	0.010370275	0.046528673	-3.188082236
RPS15AP15	-0.450293379	3.017515784	-2.611334875	0.010096716	0.045591855	-3.190040235
LINC02873	-0.416317242	2.56577771	-2.572071057	0.011251651	0.049251543	-3.192084708
ANGPTL5	0.431134352	2.351466113	2.549155529	0.011979301	0.05146199	-3.194591513
MIR618	-0.485315725	2.345176616	-2.547667093	0.012027993	0.051626673	-3.195402636
LINC00939	-0.451600109	2.760652704	-2.586408656	0.010816824	0.047879354	-3.19609439
KDM4E	0.579968026	2.93718931	2.595238872	0.010556603	0.047120241	-3.202653589
RNA5SP245	-0.440348262	3.54496423	-2.565871238	0.011444494	0.049791278	-3.205838933
NPM1P36	-0.436222049	3.091483233	-2.601339231	0.010380133	0.046563188	-3.206247359
CMA1	-0.403690123	3.80049871	-2.508866173	0.013361548	0.055752002	-3.20741953
LINC02345	0.482591798	2.576108638	2.560971959	0.011598977	0.050340393	-3.208070434
GABRA4	0.554150778	3.232245424	2.583534678	0.010902755	0.048111981	-3.211515092
RPS3P1	-0.460226711	2.803988637	-2.576632987	0.011111624	0.048770637	-3.214033669
MTND3P12	0.578410093	3.339699496	2.566678357	0.011419222	0.049738514	-3.221170984
RN7SL499P	-0.465135084	3.102549593	-2.584011439	0.010888457	0.048075556	-3.226811616
RNU6-1008P	-0.434017893	2.469809795	-2.53741322	0.012368282	0.052763899	-3.226828623
KRT23	0.637122211	3.727763397	2.506051387	0.013463249	0.056060451	-3.229924154
TRAV6	0.455143846	3.730827331	2.508343933	0.013380365	0.055799752	-3.230429673
PRSS3P4	-0.509059194	2.480300461	-2.535378923	0.01243681	0.052980295	-3.230450381
RPL26P22	-0.40296659	2.480419104	-2.534432178	0.012468818	0.053073123	-3.232476623
SRPX2	0.539659191	4.217653375	2.399564852	0.017856049	0.068500609	-3.233472916
NDUFB4P3	0.421420443	3.616383698	2.531454402	0.012569974	0.053339039	-3.233995534
SYT1	0.549055689	3.945290836	2.449348127	0.01566481	0.062527047	-3.24404619
HOXA4	0.542608652	4.747808847	2.340508995	0.020804427	0.076496006	-3.244807768
THORLNC	0.459776676	3.341859897	2.557296423	0.0117161	0.050630122	-3.245467819
MTND1P33	-0.405337514	2.399689441	-2.51555513	0.013122619	0.055066251	-3.247621233
PRKAG3	0.529813428	3.195655406	2.559219333	0.011654694	0.050473835	-3.248857556
SCARA5	0.486666839	3.587004606	2.524782086	0.012799308	0.054009013	-3.249049242
LOC101927787	0.45442266	2.845142809	2.550316214	0.011941454	0.05132638	-3.253473943
SLC5A1	-0.406094251	2.783681008	-2.541241997	0.012240222	0.052342986	-3.259153922
SLC35G3	-0.430752412	4.191903764	-2.387260104	0.01843788	0.070110729	-3.25940683
LINC01722	-0.452716484	2.954960707	-2.552081333	0.011884103	0.051159781	-3.262350755
GOT2P7	0.50493802	2.640636275	2.524358951	0.012813977	0.054055842	-3.264979924
MIR661	0.452441885	3.589424821	2.512553268	0.013229368	0.055353067	-3.265922549
INSYN2A	0.578551413	4.156479458	2.390046233	0.018304687	0.069726877	-3.266799013
MIR3973	0.500965089	2.554988788	2.515048555	0.013140579	0.055111058	-3.267369905
TNFSF18	0.503836158	3.164495549	2.544794077	0.012122481	0.051912823	-3.272291228
CCL1	-0.642949814	3.408304032	-2.517380297	0.013058092	0.054856308	-3.27246336
OR51B6	0.435087789	2.437226171	2.49968887	0.013695688	0.056700749	-3.273915901
RNU6-1198P	-0.435077625	3.2351336	-2.54344773	0.012166988	0.052081317	-3.274263018
TUBB8P9	-0.403722727	2.696410368	-2.521966761	0.012897192	0.0543085	-3.275130873
MTCO1P39	-0.465046373	3.28947581	-2.536723545	0.012391476	0.052840509	-3.276030588
CES1	0.51671571	4.772654742	2.322568209	0.021781401	0.079149749	-3.279325868
RPL36AP23	-0.437331788	3.092600495	-2.540638849	0.012260316	0.052399307	-3.285299406
PRODH2	-0.4018155	2.649053924	-2.508693461	0.013367768	0.05577027	-3.287427916
RPL23AP16	-0.407978716	2.883444753	-2.526414618	0.012742853	0.053845846	-3.288961459
RNU4-50P	-0.515884195	3.067975348	-2.53193259	0.01255368	0.05329944	-3.292205095
DDX10P2	-0.417467609	3.201677069	-2.532217436	0.012543983	0.053273214	-3.293182689
MIR4648	0.4689873	3.285012422	2.520501089	0.012948416	0.054493877	-3.297088409
REP15	-0.437045937	3.60814685	-2.485050329	0.01424414	0.058364728	-3.298462741
TRAJ25	0.474903885	3.484085794	2.501818424	0.013617494	0.056500655	-3.301420448
ENHO	0.533593051	3.52773121	2.487556511	0.014148874	0.058100205	-3.308922497
RNA5SP309	-0.494043974	2.850780213	-2.507252557	0.013419765	0.055925541	-3.310126988
OR7E2P	0.453000354	2.574557526	2.484753261	0.01425547	0.058403248	-3.31034601
C8orf89	0.449996291	2.749523905	2.498298958	0.01374694	0.056858501	-3.311717603
TCF15	0.532148692	3.634457183	2.466196932	0.01497935	0.060533291	-3.314031694
FOXN1	-0.430831585	2.751791911	-2.495750607	0.013841354	0.057175663	-3.315367614
DGKK	0.44883068	3.855238711	2.418783423	0.016979831	0.066155724	-3.317054363
HHATL	0.411781334	2.488233844	2.471656098	0.01476306	0.059923218	-3.317933159
FLG2	-0.51136486	3.781574733	-2.432467634	0.016379418	0.06455459	-3.319152438
RN7SL823P	0.40554214	2.310524969	2.454272522	0.015461639	0.06193658	-3.319260758
TRBV12-1	-0.458252625	3.747797189	-2.438696208	0.016112436	0.06385908	-3.321308383
WDR72	-0.43664366	3.318529321	-2.501246267	0.013638463	0.056556653	-3.322059164
IGHV3-16	0.46541966	2.780928348	2.491330037	0.014006506	0.057679899	-3.323935783
MAB21L4	-0.56831181	3.070969048	-2.50454728	0.013517877	0.056202882	-3.324227157
NSG2	0.424803182	3.003172786	2.503856353	0.013543038	0.0562843	-3.329248006
GOLGA2P9	-0.445238744	2.89130994	-2.486997034	0.014170092	0.058158637	-3.340508684
TIMP3	0.432493835	4.089686615	2.353352274	0.020128978	0.074793718	-3.341157309
LINC02432	0.595639596	3.783293021	2.415037036	0.017147579	0.066652738	-3.341412946
HID1-AS1	0.409626163	2.766753988	2.47122533	0.014780025	0.059967496	-3.348885497
C15orf54	0.495624762	2.646636682	2.461034639	0.015186471	0.06116616	-3.349213303
KRTAP10-2	0.439199888	2.476312136	2.445681785	0.015817616	0.06295436	-3.350828991
RNU6-64P	-0.43011409	2.87061629	-2.477281934	0.014543085	0.059273464	-3.351092757
GOT1L1	-0.404876995	2.533518099	-2.448997396	0.015679371	0.062552176	-3.353123514
LINC01205	-0.407148164	2.584691019	-2.450562099	0.015614504	0.062392064	-3.35672147
LINC01948	0.425131531	3.902122041	2.38055633	0.018761882	0.070968349	-3.356983626
GAS1RR	0.427817629	3.387313542	2.470222452	0.014819589	0.060056039	-3.357086447
CH25H	0.494835064	2.994345561	2.479669494	0.014450616	0.058993555	-3.358535719
SLC34A2	0.436974887	3.680909576	2.42459383	0.016722544	0.065517748	-3.359954106
ESRRG	0.486031727	3.13272857	2.478684435	0.014488703	0.059091923	-3.360634917
NLRP4	0.464864653	3.132567593	2.479438282	0.014459548	0.059001696	-3.360872006
HTR1D	-0.405018382	2.623001783	-2.44980163	0.015646	0.062471681	-3.361846256
IBSP	-0.489190862	2.543435179	-2.442674907	0.015943925	0.063323864	-3.362041876
IRX3	-0.491406215	4.881083231	-2.285295438	0.023941075	0.084597202	-3.362814862
GNG8	0.435173361	2.473736713	2.436181826	0.016219743	0.064148488	-3.363058683
MED14P1	0.401444087	2.103076818	2.398041314	0.017927195	0.068651747	-3.368443999
KCNK10	0.538817345	3.792276711	2.394228537	0.018106348	0.069176375	-3.368489028
PRR15	-0.479840406	4.272621387	-2.300455296	0.023040982	0.082319911	-3.373777063
PLCH1-AS2	-0.468280903	2.551955172	-2.434428018	0.016294967	0.064329842	-3.373887671
PRMT8	-0.432566144	3.390211143	-2.45562848	0.015406108	0.061771353	-3.374558874
ADGRL2	0.459608305	4.537468704	2.27045629	0.02485186	0.086942737	-3.37656412
LINC00677	0.48912758	3.86267232	2.372878643	0.019139136	0.071972662	-3.378509441
LOC441666	-0.442660569	4.419146874	-2.275175726	0.024558956	0.086206946	-3.384084807
MYT1L	-0.517297723	3.278952252	-2.449827623	0.015644923	0.062471681	-3.384173191
LRRC26	-0.497522857	3.660201234	-2.408387047	0.017448966	0.067417372	-3.385275687
ANO4	-0.418882083	2.394405327	-2.408983166	0.017421759	0.067338035	-3.389806567
HMGB3P10	0.42084201	2.539141949	2.418771165	0.016980377	0.066155724	-3.393161405
ANXA8L1	-0.526159104	3.536007364	-2.414745925	0.017160676	0.066686518	-3.402355249
FGD5P1	0.468004745	3.275272523	2.437881789	0.016147124	0.063937963	-3.404295071
RN7SKP112	-0.404213036	3.499468502	-2.422831151	0.016800228	0.065639712	-3.404726662
TRAV1-1	0.456899513	3.323115864	2.435114015	0.016265506	0.064263822	-3.405313701
DCSTAMP	0.507414349	3.354272568	2.42954085	0.016506224	0.064918334	-3.405487815
RNA5SP278	0.509480479	2.733584196	2.423733426	0.016760423	0.065573673	-3.405998536
GOLGA6L7	0.526513287	4.261427933	2.281189671	0.024190098	0.085219865	-3.406125853
LINC01428	0.409199521	2.045754543	2.364516724	0.019557629	0.073255201	-3.406478945
PRRG1	-0.544885173	4.279443165	-2.27869435	0.024342551	0.085628037	-3.406669423
DUXAP8	0.570005839	3.889227204	2.341267027	0.020764013	0.076421665	-3.414308144
POU3F3	-0.450557633	2.980330623	-2.43379676	0.016322118	0.064395043	-3.415778559
TMEM105	0.40013401	4.707009428	2.244838618	0.026495774	0.090959409	-3.41691061
LOC100422022	-0.557024838	3.157174731	-2.425583483	0.016679069	0.065419638	-3.420484441
RNU6-22P	-0.431877871	2.606564349	-2.402755042	0.017707882	0.068077985	-3.420757637
DCANP1	0.52817276	2.890567931	2.422523388	0.016813824	0.065675881	-3.421886607
SPAG6	0.49895906	4.353665809	2.258758204	0.025591115	0.088831875	-3.422356492
TRIM55	0.474010841	3.132826515	2.429473604	0.016509148	0.064921398	-3.423252831
VWC2L	0.538605845	3.502958899	2.399236284	0.017871371	0.068542018	-3.42706302
LINC00880	0.429968161	2.906764114	2.419678916	0.01693995	0.066057732	-3.427368011
GRK1	-0.441263811	3.543616304	-2.397545053	0.017950424	0.068714624	-3.427670396
FABP5P6	-0.423872893	2.9552308	-2.419511898	0.016947382	0.0660782	-3.431698376
KLHL30	0.414726169	3.928698431	2.32018866	0.021913969	0.079513324	-3.433864784
MIR6730	0.476055955	3.058313636	2.421805268	0.016845587	0.065757525	-3.434032637
MT1G	0.565799869	3.544754996	2.38609666	0.018493753	0.070296697	-3.435713158
LINC01259	0.447030784	3.26377738	2.413020474	0.017238481	0.066893976	-3.437714952
DOCK9-AS1	0.419474649	2.458821885	2.375713591	0.018999063	0.071588204	-3.440310285
IQSEC3P2	-0.40143618	3.446302345	-2.40034812	0.017819569	0.068386662	-3.44156687
TMPRSS11A	-0.411317726	3.792496479	-2.339286223	0.020869765	0.076689674	-3.44416841
RN7SL93P	0.551567796	2.827416748	2.399607432	0.017854064	0.068500609	-3.444898262
MTND6P12	-0.438412089	2.691621847	-2.388538385	0.018376665	0.069937157	-3.447065139
RPL22P13	-0.421001406	2.869047567	-2.399117623	0.017876908	0.068553332	-3.449822637
MIR4681	0.455968969	2.781655052	2.390310605	0.018292093	0.069687672	-3.4530254
C2orf91	0.474658013	3.017529264	2.403967196	0.017651871	0.067984406	-3.45499035
IGKV2D-30	0.489666712	3.061653507	2.404278049	0.017637532	0.067937826	-3.455168274
SLC25A24P1	0.531838536	2.656611151	2.378262646	0.01887389	0.071267669	-3.456235631
XIRP1	0.41595599	3.512534488	2.379805905	0.018798463	0.071062322	-3.457366467
TCEAL2	0.437540216	2.956485382	2.397877044	0.017934882	0.068672494	-3.458618311
TRAV16	0.441321131	3.599821363	2.36115942	0.019727915	0.073710622	-3.462766818
LAMP5-AS1	0.479545504	2.401843817	2.350435184	0.02028067	0.075181524	-3.466525769
VWC2	0.405552583	2.544718926	2.357632414	0.019908219	0.074219411	-3.472306571
LINC02212	-0.42552375	3.229193764	-2.387790234	0.018412471	0.070040503	-3.472529348
DUXAP9	0.590174455	2.983255075	2.381659233	0.018708234	0.070845408	-3.478206585
MAOB	0.447470472	3.758665806	2.318659324	0.021999544	0.079718723	-3.479884171
OR2G2	-0.532971776	3.483459922	-2.358878202	0.019844368	0.074054328	-3.479913718
LOC100130731	0.466684326	3.142261769	2.381053878	0.018737663	0.070934373	-3.483162381
RPL7AP28	-0.5619045	2.592900237	-2.351730104	0.020213208	0.074999871	-3.483471881
RPL36P11	0.459738745	2.576804134	2.350163826	0.020294832	0.075197693	-3.484573374
TRBJ2-1	0.479864842	3.595432298	2.342060727	0.020721771	0.076357413	-3.486863658
MIR6771	0.424882162	3.146346692	2.378961039	0.018839723	0.071164973	-3.487823527
UGT2B17	0.474594882	3.361698178	2.358330542	0.019872415	0.074131578	-3.496124959
PRL	0.499302543	2.956255352	2.365978473	0.019483894	0.073033238	-3.49747201
RNU5F-3P	0.529484938	2.760011551	2.351579445	0.020221047	0.075006928	-3.49898039
LRRC14B	0.490173811	2.877827812	2.357896157	0.019894686	0.074186887	-3.501246644
OR7E46P	0.545279505	3.323993307	2.351869624	0.020205952	0.074996882	-3.501278017
KANK4	0.471545157	3.302191153	2.357850188	0.019897045	0.074186887	-3.501934378
LOC729654	-0.479466508	4.053855567	-2.247461103	0.026323227	0.090531326	-3.503660373
TMPRSS2	-0.419280122	2.727021006	-2.345525146	0.020538276	0.075839803	-3.5041895
LOC102724020	0.436831073	3.015126749	2.360850905	0.019743629	0.073751128	-3.508246631
RPL7AP57	-0.40625808	2.947759483	-2.355155667	0.020035701	0.074584451	-3.51046963
HTR2A	0.468992241	3.62277073	2.313675475	0.022280466	0.08036576	-3.517335275
IL1RL2	0.404346841	3.321706537	2.346485668	0.020487656	0.075699052	-3.518816711
MIR8086	0.457959198	3.391832253	2.338272355	0.020924078	0.076861265	-3.519427924
PLAAT2	0.404592861	3.285557517	2.346594418	0.020481932	0.07568714	-3.521180024
MIR4432HG	0.421745305	3.911926085	2.258618217	0.025600077	0.088831875	-3.522338962
INHA	-0.456883375	4.055752899	-2.233673577	0.02724149	0.092835121	-3.522569036
KCNJ2-AS1	0.491774056	3.689907455	2.296738713	0.023258853	0.082879895	-3.523724124
C11orf97	-0.437333322	3.978202424	-2.244478753	0.026519528	0.090989364	-3.525640034
NDST3	-0.422515313	4.709695145	-2.181713262	0.030957958	0.10208707	-3.526887097
LINC01606	-0.485554345	2.631160003	-2.318480971	0.022009544	0.079737636	-3.529001973
NKX3-2	-0.462612763	2.61358975	-2.317098383	0.022087192	0.079931078	-3.529301425
OR52M2P	0.498871778	3.050877959	2.338558807	0.02090872	0.076814172	-3.534795589
RN7SL842P	0.408727344	3.426871291	2.325574136	0.021614947	0.078692443	-3.535983657
KIR2DS4	0.424197918	4.062302367	2.219935665	0.028184142	0.095190264	-3.540264727
NXF5	0.405266888	2.850652992	2.324236324	0.02168889	0.07891419	-3.540557779
RNU6-697P	-0.415045124	2.740617002	-2.315931196	0.02215293	0.080060405	-3.541818836
IL26	0.413211643	3.734269655	2.272310487	0.024736419	0.08668915	-3.54631074
GBA3	0.476128825	3.219564761	2.321931988	0.021816776	0.079227141	-3.5502596
LOC117779438	0.442160217	4.274705174	2.178191081	0.031225112	0.102699544	-3.558276407
DIAPH3-AS1	-0.411107403	3.288775714	-2.313654749	0.022281641	0.08036576	-3.559777557
RNU2-64P	-0.463357839	2.687486963	-2.297258177	0.023228293	0.082803447	-3.56003074
RNU4-36P	0.462328241	3.015454593	2.313968799	0.022263845	0.080320716	-3.564371179
RNU6-1003P	0.510543518	3.219827656	2.30683949	0.022670917	0.081372301	-3.566336452
NPAP1P4	0.431994754	3.509509879	2.291852116	0.023548064	0.083598801	-3.566464134
MSX2	0.457612466	2.614914547	2.287073665	0.023833922	0.084323447	-3.566466961
MIR6870	-0.411004734	2.520145604	-2.277813002	0.024396599	0.085796218	-3.569847587
COMMD3-BMI1	0.448122366	3.148171214	2.307244686	0.022647606	0.081307915	-3.572946809
RNU6-733P	0.48902338	2.828724821	2.294908674	0.023366795	0.083169856	-3.573970026
PRXL2AP1	-0.432027203	2.346938257	-2.260807736	0.025460222	0.088518644	-3.575022155
CLDN10	-0.601472211	4.269311628	-2.167037574	0.032084342	0.10472905	-3.576880371
LRRC15	-0.416674548	2.63437975	-2.278685093	0.024343118	0.085628037	-3.578554321
HPSE2	0.431084506	3.162226801	2.302171859	0.022940962	0.082078808	-3.579392255
TPRXL	0.412826843	3.183773947	2.300958407	0.023011627	0.082234445	-3.581014878
OR7E140P	0.451533591	2.441406095	2.257420379	0.025676873	0.089036689	-3.587873044
UGT2B11	-0.525654582	4.840265587	-2.156322657	0.032929018	0.10656695	-3.588508935
PIP	-0.402043271	3.024363929	-2.289914873	0.023663589	0.083938838	-3.594053555
OXGR1	0.501054582	2.825586955	2.276282426	0.02449071	0.08604721	-3.596033444
HOXC12	-0.408330384	2.506275123	-2.255479258	0.02580175	0.089295826	-3.596113358
PPP1R17	0.485511967	2.706535446	2.266515015	0.02509881	0.087604194	-3.59876973
LINC02140	-0.522641527	2.885475186	-2.276910927	0.024452027	0.085951202	-3.599545471
TDRG1	0.400831536	2.360482109	2.240903876	0.026756515	0.091636297	-3.601214156
MT1L	0.494832363	3.21946883	2.277637592	0.024407368	0.085824121	-3.602170124
ENO4	0.496019881	3.224244985	2.274888612	0.024576688	0.086259189	-3.604709416
HS3ST4	0.457746307	3.437027431	2.264402826	0.025232037	0.087886803	-3.605879221
TPSP2	-0.464947571	2.91816365	-2.272823058	0.02470459	0.086617638	-3.60696025
CD1B	0.572533289	2.892381507	2.270836426	0.024828155	0.086879886	-3.607003698
ZNF214	0.513209853	3.483109885	2.256156319	0.025758133	0.08921627	-3.60875391
LRP1B	0.474930341	3.729582155	2.223168845	0.027959768	0.094643644	-3.608787416
LINC00477	0.432787836	2.568034538	2.247621279	0.02631272	0.090521326	-3.610822408
PRSS35	0.427198668	3.260090894	2.269615143	0.024904385	0.08706612	-3.613359478
CXCL9	0.412857981	4.130542251	2.156454498	0.032918509	0.106555722	-3.614784102
TEX15	-0.526193964	3.724079305	-2.217563456	0.028349763	0.095579021	-3.615953392
TRAJ29	0.440787077	3.220017669	2.267200629	0.025055697	0.087483975	-3.617391243
MIR101-2	-0.408896728	3.214976371	-2.264913442	0.025199773	0.087826154	-3.62214135
CRH	-0.417550054	2.592709298	-2.239864279	0.026825779	0.091821733	-3.622235229
LINC02465	-0.505295132	2.834260863	-2.248933647	0.026226772	0.090333012	-3.629133094
ABCB11	0.429746786	3.563915039	2.232662307	0.027309929	0.092984611	-3.629402762
KRT18P12	-0.505003423	2.860258469	-2.250071844	0.02615243	0.090138489	-3.629630754
TMEM74	0.456471581	3.316831466	2.248144758	0.026278408	0.090459399	-3.633859528
KCNE1B	0.454949966	3.823246267	2.18695376	0.030564145	0.101085742	-3.635453611
WWC2-AS2	-0.416337295	3.279375642	-2.245221424	0.026470526	0.090903659	-3.640976733
RNU6-128P	0.408132312	3.023197644	2.24790183	0.026294326	0.090503904	-3.643142687
TSLP	0.494594764	4.308663427	2.115491957	0.036326672	0.114550104	-3.645863606
SLC35F1	0.402257304	2.754861	2.230386162	0.027464521	0.093370043	-3.645870534
CPE	0.444124169	3.765166956	2.188118781	0.03047719	0.100864845	-3.645909926
COL25A1-DT	0.422702303	3.028835522	2.245487741	0.026452973	0.090864972	-3.646109479
KCNK1	0.489513528	3.11113843	2.243119611	0.026609412	0.091215051	-3.647339055
TTC29	-0.451096981	2.669709692	-2.222756653	0.027988286	0.094712558	-3.648513063
OR52D1	0.442322524	3.196080702	2.240137588	0.026807554	0.091779946	-3.650243385
GRAMD4P8	-0.4771062	3.296231388	-2.232872216	0.027295711	0.092946655	-3.650692701
FAM166C	-0.414189419	2.819986328	-2.229064026	0.027554668	0.093607329	-3.651922817
ULBP2	0.45525572	3.225615596	2.23641037	0.027057023	0.092376627	-3.65239402
ACSM4	0.434890238	3.648932267	2.199646263	0.029628323	0.098783706	-3.654007951
MIR8057	-0.481082522	2.89875697	-2.22505809	0.027829383	0.094328863	-3.661647065
HOXA3	0.409452956	5.277705118	2.227683537	0.027649069	0.093832579	-3.662162643
OR2A4	-0.440307018	2.656583879	-2.208695896	0.028976408	0.097236873	-3.664266109
LINC00534	0.448491625	2.885714154	2.219978012	0.028181193	0.095190264	-3.666828249
CLEC4F	0.527241	3.464215796	2.204277202	0.029293144	0.098028631	-3.670313965
RN7SL634P	-0.459566291	2.924913495	-2.21911325	0.028241465	0.095320061	-3.670323025
EIF2AP3	0.418047348	3.187161285	2.221493763	0.028075819	0.094909123	-3.673277298
MGC32805	-0.428826082	2.448435851	-2.180878923	0.031021062	0.10218385	-3.681659052
LINC00272	0.403583247	2.769293734	2.199954261	0.029605928	0.098760137	-3.682571868
BPIFB1	-0.409199954	3.144021554	-2.213400036	0.028642494	0.096332796	-3.68412769
OR10V3P	0.432975367	3.047979093	2.212053934	0.0287377	0.09660718	-3.685165299
LOC101928489	0.424788086	3.697007671	2.165432872	0.032209635	0.105036096	-3.686965925
GPR142	0.43765487	3.357170024	2.199302287	0.029653352	0.098810672	-3.689218208
HOXA5	0.493149996	5.196492885	2.179219333	0.031146914	0.102524562	-3.693045465
COX6CP18	0.414375944	3.303494206	2.199534996	0.029636417	0.098783706	-3.693225551
KCNN2	0.462872767	2.73433909	2.185128154	0.030700839	0.101471317	-3.697266816
TRPC3	0.401050732	3.370372623	2.192027417	0.030187025	0.100221717	-3.698891065
MAB21L3	0.440681651	3.779526615	2.140523972	0.03420957	0.109725801	-3.702188359
RNU6-236P	-0.401936255	2.898751799	-2.188116457	0.030477363	0.100864845	-3.704586435
LINC01692	-0.420529297	3.012743539	-2.192668299	0.030139678	0.100112825	-3.705997121
SLC35D3	0.411645554	3.452380794	2.176093448	0.031385165	0.103125118	-3.71082907
TMEM252	0.423044308	2.560086133	2.162325433	0.032453466	0.105535646	-3.712021769
MIR765	0.42534541	3.535244878	2.166075142	0.032159437	0.104917606	-3.712906163
PLBD1-AS1	0.516437049	3.197319942	2.181753647	0.030954906	0.10208707	-3.713375088
CSN1S1	0.566644321	3.458842423	2.164398497	0.032290622	0.105207299	-3.715029666
STOML3	0.495216876	2.739018382	2.167861661	0.032020163	0.104575938	-3.717462696
ERC2	0.414221884	2.734823039	2.157908004	0.032802841	0.10629497	-3.728964211
TRBV26OR9-2	0.525681743	3.006106222	2.170691193	0.031800648	0.104117365	-3.729380179
CABP5	0.413852695	2.699636357	2.154166301	0.033101317	0.107033013	-3.731010528
LRRC38	-0.512474244	3.070386769	-2.168670944	0.031957245	0.104426783	-3.732111588
LOC107984761	0.459816362	3.056362176	2.169618726	0.031883696	0.104299032	-3.732871509
PRR5-ARHGAP8	0.412596639	2.830218435	2.159645049	0.032665071	0.106030135	-3.732917271
PTGFR	0.450658961	4.191646413	2.059721135	0.041453138	0.125940326	-3.738800219
LINC-ROR	0.406691298	2.765927932	2.148084098	0.033591513	0.108144453	-3.74220049
LOC100506688	-0.472530325	4.339447761	-2.046302345	0.0427753	0.128665928	-3.74277452
LOC101929551	0.413477651	2.438740045	2.127717176	0.035278999	0.112110631	-3.743977972
HRC	0.410348241	3.344682339	2.14808952	0.033591074	0.108144453	-3.749924499
MIR7853	-0.436544621	3.479130387	-2.136124571	0.034573738	0.110582822	-3.752793061
LINC02518	0.456109242	3.037824661	2.151264891	0.033334379	0.107568309	-3.753188876
ASXL3	0.426713284	2.858173407	2.135169395	0.034653245	0.110697724	-3.762242716
LINC01605	0.416606026	2.461552769	2.11030535	0.036779193	0.115651785	-3.765870438
RPL19P1	-0.417691278	3.063657033	-2.1378352	0.034431741	0.110239839	-3.769383719
ZSCAN4	-0.426833237	3.21604704	-2.135163144	0.034653766	0.110697724	-3.769414823
CCDC148-AS1	0.404881796	2.687537783	2.117399926	0.036161417	0.114112209	-3.772323454
RN7SKP143	0.424317732	2.510987018	2.104646525	0.037278448	0.116821241	-3.775681058
RPL34P35	-0.41527215	3.201771167	-2.12820716	0.035237558	0.111992491	-3.777930968
MROCKI	0.441091685	5.289350882	2.169635566	0.03188239	0.104299032	-3.779080445
KRTAP5-1	0.401389135	2.823422318	2.111677386	0.036659016	0.115381755	-3.786709507
CAPN6	0.431947678	2.507252849	2.09356307	0.038273225	0.118990147	-3.788153976
RN7SKP267	-0.434056737	3.082522447	-2.117732058	0.036132717	0.114043358	-3.791287246
LOC100506411	0.403087205	3.192733253	2.114541151	0.036409266	0.114738842	-3.794118055
UGT3A2	-0.40664799	4.904393129	-2.05096115	0.042312234	0.127628133	-3.795799982
FAM83B	0.518346812	3.051273431	2.111393823	0.036683825	0.11542384	-3.796258897
GOLT1A	0.403123792	3.033205736	2.11075878	0.036739439	0.115550786	-3.798553782
LINC02516	0.416386707	3.483229585	2.095276059	0.038118002	0.118665998	-3.799957996
BMP2	0.421688819	4.082383131	2.017389653	0.045747097	0.135068383	-3.80866786
MIR4500HG	0.447479805	2.443087468	2.068325251	0.040623921	0.124156216	-3.81288104
H3C5P	0.418505485	3.637877167	2.065677569	0.040877561	0.124689068	-3.814172955
TGM3	0.412628545	3.556814424	2.07441877	0.040045301	0.12304622	-3.815243348
LINC01375	0.516849593	3.62677618	2.064669592	0.040974479	0.124937492	-3.815486535
NUDT11	0.41721794	3.669470876	2.058000644	0.041620678	0.126309892	-3.818587251
VWDE	0.444920767	4.463009354	1.989013017	0.048833147	0.141324819	-3.821591065
PDCL3P6	-0.412650232	3.721703865	-2.045315986	0.042873895	0.128847269	-3.825661161
LINC01790	-0.45031661	2.89547063	-2.078800015	0.039633658	0.12210795	-3.826762703
RNA5SP53	-0.439077586	3.266443221	-2.078934134	0.039621114	0.12210795	-3.828458464
HOXB1	0.441943602	2.837104118	2.071515053	0.04032014	0.12358593	-3.83180549
CTAGE12P	-0.40744046	3.612889705	-2.051729903	0.042236237	0.127424293	-3.833467789
SCUBE1-AS2	0.449232676	3.462430701	2.065154029	0.040927875	0.124820536	-3.833762398
LINC02466	-0.420578597	2.470005148	-2.049420179	0.042464923	0.127999418	-3.836074184
NCR2	0.507083144	2.748785949	2.059427243	0.041481716	0.125991152	-3.840289404
RNU6-176P	0.418294417	3.232778928	2.063991089	0.041039828	0.125061172	-3.846999756
LOC101269108	0.479572221	3.407199437	2.047965653	0.042609479	0.128332265	-3.854662004
UBL5P4	-0.422324047	3.817077568	-2.006798965	0.046878856	0.137310781	-3.857181488
OR10A2	0.513510431	3.027819404	2.054807519	0.04193316	0.126813249	-3.857665631
LOC101929269	0.43423745	2.8101235	2.034379228	0.043980197	0.131156392	-3.870959161
MRGPRF-AS1	-0.470524286	3.087132787	-2.042276731	0.043178915	0.129340206	-3.872069639
LOC100996670	0.459693553	3.124165596	2.037863939	0.043625085	0.130341352	-3.876697914
RBMY2SP	0.42116366	2.670698149	2.017901679	0.045692976	0.13495132	-3.88203687
FAM110C	0.402508786	3.115547903	2.033778726	0.04404164	0.131287892	-3.882821123
PRKG1	0.448983222	3.472344113	2.000615068	0.047550647	0.138742474	-3.903623637
MIR607	0.414462638	3.078495654	2.004504425	0.047127176	0.137865661	-3.913280451
LOC642474	-0.456788325	2.710493028	-1.988119616	0.048933111	0.141561844	-3.915982926
