# Supplementary material for: A Novel Identified Necroptosis-Related Risk Signature for Prognosis Prediction and Immune Infiltration Indication in Acute Myeloid Leukemia Patients
Source: Genes (Basel). 2022 Oct 11;13(10):1837. doi: 10.3390/genes13101837 (PMC9602382; doi:10.3390/genes13101837)
Supplement: Supplementary file 1 [file genes-13-01837-s001.zip › Sup Table S6.xlsx]

## Sheet: Sheet 1
Table S6 | Gene set enrichment analyses (GSEA) analysis of enriched pathways involved in the two subgroups
ONTOLOGY	ID	Description	setSize	enrichmentScore	NES	pvalue	p.adjust	qvalues	rank
BP	GO:0001818	negative regulation of cytokine production	334	0.543316	1.93032	1e-10	4.75115e-09	3.49486e-09	3243
BP	GO:0001819	positive regulation of cytokine production	429	0.611262	2.21178	1e-10	4.75115e-09	3.49486e-09	2839
BP	GO:0001906	cell killing	174	0.653698	2.18123	1e-10	4.75115e-09	3.49486e-09	2900
BP	GO:0002221	pattern recognition receptor signaling pathway	205	0.613696	2.08419	1e-10	4.75115e-09	3.49486e-09	4706
BP	GO:0002224	toll-like receptor signaling pathway	154	0.647734	2.12732	1e-10	4.75115e-09	3.49486e-09	4706
BP	GO:0002237	response to molecule of bacterial origin	336	0.569744	2.0258	1e-10	4.75115e-09	3.49486e-09	3178
BP	GO:0002283	neutrophil activation involved in immune response	486	0.566894	2.07324	1e-10	4.75115e-09	3.49486e-09	3747
BP	GO:0002285	lymphocyte activation involved in immune response	187	0.657651	2.20967	1e-10	4.75115e-09	3.49486e-09	2673
BP	GO:0002286	T cell activation involved in immune response	110	0.735655	2.32941	1e-10	4.75115e-09	3.49486e-09	2673
BP	GO:0002429	immune response-activating cell surface receptor signaling pathway	457	0.677578	2.46816	1e-10	4.75115e-09	3.49486e-09	4466
BP	GO:0002431	Fc receptor mediated stimulatory signaling pathway	141	0.719702	2.34504	1e-10	4.75115e-09	3.49486e-09	4530
BP	GO:0002433	immune response-regulating cell surface receptor signaling pathway involved in phagocytosis	135	0.713321	2.31759	1e-10	4.75115e-09	3.49486e-09	4530
BP	GO:0002440	production of molecular mediator of immune response	278	0.566076	1.97253	1e-10	4.75115e-09	3.49486e-09	4537
BP	GO:0002446	neutrophil mediated immunity	497	0.562674	2.06053	1e-10	4.75115e-09	3.49486e-09	3747
BP	GO:0002449	lymphocyte mediated immunity	339	0.675613	2.40119	1e-10	4.75115e-09	3.49486e-09	3802
BP	GO:0002455	humoral immune response mediated by circulating immunoglobulin	140	0.727095	2.36666	1e-10	4.75115e-09	3.49486e-09	3893
BP	GO:0002456	T cell mediated immunity	99	0.708649	2.21102	1e-10	4.75115e-09	3.49486e-09	4206
BP	GO:0002460	adaptive immune response based on somatic recombination of immune receptors built from immunoglobulin superfamily domains	345	0.684561	2.43941	1e-10	4.75115e-09	3.49486e-09	4243
BP	GO:0002478	antigen processing and presentation of exogenous peptide antigen	174	0.642221	2.14294	1e-10	4.75115e-09	3.49486e-09	3588
BP	GO:0002683	negative regulation of immune system process	392	0.580987	2.09132	1e-10	4.75115e-09	3.49486e-09	3835
BP	GO:0002695	negative regulation of leukocyte activation	180	0.657556	2.19672	1e-10	4.75115e-09	3.49486e-09	3801
BP	GO:0002696	positive regulation of leukocyte activation	381	0.654752	2.34807	1e-10	4.75115e-09	3.49486e-09	3802
BP	GO:0002697	regulation of immune effector process	454	0.640706	2.33134	1e-10	4.75115e-09	3.49486e-09	4559
BP	GO:0002699	positive regulation of immune effector process	214	0.656407	2.23583	1e-10	4.75115e-09	3.49486e-09	3152
BP	GO:0002703	regulation of leukocyte mediated immunity	207	0.661375	2.24668	1e-10	4.75115e-09	3.49486e-09	2839
BP	GO:0002706	regulation of lymphocyte mediated immunity	155	0.646034	2.12353	1e-10	4.75115e-09	3.49486e-09	3801
BP	GO:0002757	immune response-activating signal transduction	457	0.677578	2.46816	1e-10	4.75115e-09	3.49486e-09	4466
BP	GO:0002764	immune response-regulating signaling pathway	494	0.665647	2.4364	1e-10	4.75115e-09	3.49486e-09	4105
BP	GO:0002768	immune response-regulating cell surface receptor signaling pathway	491	0.665149	2.43512	1e-10	4.75115e-09	3.49486e-09	4105
BP	GO:0002819	regulation of adaptive immune response	167	0.671237	2.22233	1e-10	4.75115e-09	3.49486e-09	4143
BP	GO:0002822	regulation of adaptive immune response based on somatic recombination of immune receptors built from immunoglobulin superfamily domains	152	0.664118	2.17509	1e-10	4.75115e-09	3.49486e-09	4143
BP	GO:0002831	regulation of response to biotic stimulus	413	0.586149	2.12045	1e-10	4.75115e-09	3.49486e-09	4903
BP	GO:0002833	positive regulation of response to biotic stimulus	253	0.593496	2.05129	1e-10	4.75115e-09	3.49486e-09	4098
BP	GO:0002920	regulation of humoral immune response	132	0.690804	2.23458	1e-10	4.75115e-09	3.49486e-09	5561
BP	GO:0006816	calcium ion transport	404	0.517183	1.86876	1e-10	4.75115e-09	3.49486e-09	4871
BP	GO:0006898	receptor-mediated endocytosis	322	0.555286	1.96684	1e-10	4.75115e-09	3.49486e-09	4554
BP	GO:0006909	phagocytosis	362	0.643562	2.30308	1e-10	4.75115e-09	3.49486e-09	4663
BP	GO:0006911	phagocytosis, engulfment	111	0.709182	2.25273	1e-10	4.75115e-09	3.49486e-09	4642
BP	GO:0006956	complement activation	160	0.672015	2.21	1e-10	4.75115e-09	3.49486e-09	5468
BP	GO:0006958	complement activation, classical pathway	125	0.709289	2.26892	1e-10	4.75115e-09	3.49486e-09	4530
BP	GO:0006959	humoral immune response	361	0.624747	2.23656	1e-10	4.75115e-09	3.49486e-09	4530
BP	GO:0007059	chromosome segregation	331	-0.529816	-1.88289	1e-10	4.75115e-09	3.49486e-09	7606
BP	GO:0007159	leukocyte cell-cell adhesion	359	0.628339	2.24612	1e-10	4.75115e-09	3.49486e-09	2934
BP	GO:0007204	positive regulation of cytosolic calcium ion concentration	307	0.536627	1.88697	1e-10	4.75115e-09	3.49486e-09	5401
BP	GO:0007249	I-kappaB kinase/NF-kappaB signaling	279	0.613768	2.1383	1e-10	4.75115e-09	3.49486e-09	4195
BP	GO:0008037	cell recognition	217	0.630674	2.15125	1e-10	4.75115e-09	3.49486e-09	4657
BP	GO:0009615	response to virus	352	0.572191	2.04429	1e-10	4.75115e-09	3.49486e-09	3491
BP	GO:0010324	membrane invagination	128	0.681807	2.19032	1e-10	4.75115e-09	3.49486e-09	3893
BP	GO:0016064	immunoglobulin mediated immune response	206	0.688714	2.34019	1e-10	4.75115e-09	3.49486e-09	3489
BP	GO:0019724	B cell mediated immunity	209	0.689217	2.34389	1e-10	4.75115e-09	3.49486e-09	3489
BP	GO:0019882	antigen processing and presentation	230	0.649117	2.23008	1e-10	4.75115e-09	3.49486e-09	3809
BP	GO:0019884	antigen processing and presentation of exogenous antigen	182	0.643401	2.15593	1e-10	4.75115e-09	3.49486e-09	3588
BP	GO:0022407	regulation of cell-cell adhesion	430	0.586296	2.12036	1e-10	4.75115e-09	3.49486e-09	4143
BP	GO:0022409	positive regulation of cell-cell adhesion	272	0.637776	2.22268	1e-10	4.75115e-09	3.49486e-09	2543
BP	GO:0030098	lymphocyte differentiation	356	0.624721	2.23362	1e-10	4.75115e-09	3.49486e-09	4185
BP	GO:0030099	myeloid cell differentiation	415	0.505116	1.83062	1e-10	4.75115e-09	3.49486e-09	4338
BP	GO:0030217	T cell differentiation	244	0.66962	2.3112	1e-10	4.75115e-09	3.49486e-09	4143
BP	GO:0030449	regulation of complement activation	109	0.703484	2.22825	1e-10	4.75115e-09	3.49486e-09	5561
BP	GO:0030593	neutrophil chemotaxis	101	0.717944	2.24672	1e-10	4.75115e-09	3.49486e-09	2625
BP	GO:0030595	leukocyte chemotaxis	222	0.63293	2.16387	1e-10	4.75115e-09	3.49486e-09	4793
BP	GO:0031341	regulation of cell killing	97	0.726551	2.25721	1e-10	4.75115e-09	3.49486e-09	2839
BP	GO:0031349	positive regulation of defense response	351	0.562823	2.00831	1e-10	4.75115e-09	3.49486e-09	3588
BP	GO:0032103	positive regulation of response to external stimulus	498	0.577234	2.11145	1e-10	4.75115e-09	3.49486e-09	2731
BP	GO:0032496	response to lipopolysaccharide	319	0.566503	2.00587	1e-10	4.75115e-09	3.49486e-09	3178
BP	GO:0032609	interferon-gamma production	111	0.705196	2.24007	1e-10	4.75115e-09	3.49486e-09	2655
BP	GO:0032635	interleukin-6 production	148	0.650863	2.1284	1e-10	4.75115e-09	3.49486e-09	2517
BP	GO:0032640	tumor necrosis factor production	155	0.675119	2.21913	1e-10	4.75115e-09	3.49486e-09	2517
BP	GO:0032649	regulation of interferon-gamma production	106	0.715894	2.25468	1e-10	4.75115e-09	3.49486e-09	2655
BP	GO:0032675	regulation of interleukin-6 production	144	0.65916	2.14611	1e-10	4.75115e-09	3.49486e-09	2517
BP	GO:0032680	regulation of tumor necrosis factor production	153	0.679479	2.22471	1e-10	4.75115e-09	3.49486e-09	2517
BP	GO:0032943	mononuclear cell proliferation	284	0.66972	2.34003	1e-10	4.75115e-09	3.49486e-09	2280
BP	GO:0032944	regulation of mononuclear cell proliferation	222	0.685407	2.34327	1e-10	4.75115e-09	3.49486e-09	2280
BP	GO:0032946	positive regulation of mononuclear cell proliferation	135	0.681389	2.21384	1e-10	4.75115e-09	3.49486e-09	2430
BP	GO:0034340	response to type I interferon	98	0.762122	2.37329	1e-10	4.75115e-09	3.49486e-09	3065
BP	GO:0034341	response to interferon-gamma	194	0.744115	2.51006	1e-10	4.75115e-09	3.49486e-09	3007
BP	GO:0034612	response to tumor necrosis factor	315	0.575542	2.03694	1e-10	4.75115e-09	3.49486e-09	4834
BP	GO:0038093	Fc receptor signaling pathway	235	0.615498	2.11794	1e-10	4.75115e-09	3.49486e-09	4779
BP	GO:0038094	Fc-gamma receptor signaling pathway	136	0.717128	2.33284	1e-10	4.75115e-09	3.49486e-09	4530
BP	GO:0038096	Fc-gamma receptor signaling pathway involved in phagocytosis	135	0.713321	2.31759	1e-10	4.75115e-09	3.49486e-09	4530
BP	GO:0042098	T cell proliferation	194	0.664339	2.24095	1e-10	4.75115e-09	3.49486e-09	2280
BP	GO:0042110	T cell activation	470	0.653234	2.38154	1e-10	4.75115e-09	3.49486e-09	2934
BP	GO:0042113	B cell activation	309	0.609464	2.14367	1e-10	4.75115e-09	3.49486e-09	4143
BP	GO:0042119	neutrophil activation	497	0.569592	2.08587	1e-10	4.75115e-09	3.49486e-09	3747
BP	GO:0042129	regulation of T cell proliferation	167	0.675035	2.2349	1e-10	4.75115e-09	3.49486e-09	2280
BP	GO:0042742	defense response to bacterium	323	0.562178	1.99219	1e-10	4.75115e-09	3.49486e-09	3381
BP	GO:0043122	regulation of I-kappaB kinase/NF-kappaB signaling	241	0.612123	2.10876	1e-10	4.75115e-09	3.49486e-09	4157
BP	GO:0043123	positive regulation of I-kappaB kinase/NF-kappaB signaling	182	0.62471	2.0933	1e-10	4.75115e-09	3.49486e-09	4157
BP	GO:0043312	neutrophil degranulation	483	0.566795	2.07231	1e-10	4.75115e-09	3.49486e-09	3747
BP	GO:0045088	regulation of innate immune response	309	0.571399	2.00979	1e-10	4.75115e-09	3.49486e-09	3797
BP	GO:0045580	regulation of T cell differentiation	144	0.684621	2.22901	1e-10	4.75115e-09	3.49486e-09	4143
BP	GO:0045619	regulation of lymphocyte differentiation	173	0.66313	2.21112	1e-10	4.75115e-09	3.49486e-09	4143
BP	GO:0045785	positive regulation of cell adhesion	421	0.572572	2.07222	1e-10	4.75115e-09	3.49486e-09	2934
BP	GO:0046631	alpha-beta T cell activation	147	0.682636	2.22827	1e-10	4.75115e-09	3.49486e-09	2673
BP	GO:0046651	lymphocyte proliferation	281	0.670331	2.33338	1e-10	4.75115e-09	3.49486e-09	2280
BP	GO:0048002	antigen processing and presentation of peptide antigen	191	0.635509	2.14267	1e-10	4.75115e-09	3.49486e-09	3809
BP	GO:0050670	regulation of lymphocyte proliferation	220	0.684464	2.34156	1e-10	4.75115e-09	3.49486e-09	2280
BP	GO:0050671	positive regulation of lymphocyte proliferation	134	0.679763	2.20258	1e-10	4.75115e-09	3.49486e-09	2430
BP	GO:0050727	regulation of inflammatory response	347	0.539395	1.9237	1e-10	4.75115e-09	3.49486e-09	3123
BP	GO:0050730	regulation of peptidyl-tyrosine phosphorylation	257	0.569183	1.969	1e-10	4.75115e-09	3.49486e-09	3930
BP	GO:0050777	negative regulation of immune response	144	0.651764	2.12203	1e-10	4.75115e-09	3.49486e-09	4537
BP	GO:0050851	antigen receptor-mediated signaling pathway	303	0.670752	2.3596	1e-10	4.75115e-09	3.49486e-09	4096
BP	GO:0050852	T cell receptor signaling pathway	202	0.674509	2.28127	1e-10	4.75115e-09	3.49486e-09	3214
BP	GO:0050863	regulation of T cell activation	323	0.6483	2.29738	1e-10	4.75115e-09	3.49486e-09	2543
BP	GO:0050864	regulation of B cell activation	177	0.670575	2.23212	1e-10	4.75115e-09	3.49486e-09	3930
BP	GO:0050866	negative regulation of cell activation	198	0.634299	2.14171	1e-10	4.75115e-09	3.49486e-09	3801
BP	GO:0050867	positive regulation of cell activation	391	0.659644	2.37307	1e-10	4.75115e-09	3.49486e-09	3802
BP	GO:0050870	positive regulation of T cell activation	209	0.685386	2.33086	1e-10	4.75115e-09	3.49486e-09	2543
BP	GO:0050878	regulation of body fluid levels	499	0.484567	1.77417	1e-10	4.75115e-09	3.49486e-09	4668
BP	GO:0050900	leukocyte migration	499	0.58833	2.15409	1e-10	4.75115e-09	3.49486e-09	4559
BP	GO:0051249	regulation of lymphocyte activation	489	0.642605	2.35839	1e-10	4.75115e-09	3.49486e-09	4143
BP	GO:0051250	negative regulation of lymphocyte activation	152	0.670709	2.19668	1e-10	4.75115e-09	3.49486e-09	3801
BP	GO:0051251	positive regulation of lymphocyte activation	338	0.659306	2.3471	1e-10	4.75115e-09	3.49486e-09	3802
BP	GO:0051480	regulation of cytosolic calcium ion concentration	341	0.526976	1.87766	1e-10	4.75115e-09	3.49486e-09	5401
BP	GO:0051607	defense response to virus	259	0.591568	2.04672	1e-10	4.75115e-09	3.49486e-09	3491
BP	GO:0052547	regulation of peptidase activity	442	0.524675	1.90792	1e-10	4.75115e-09	3.49486e-09	4454
BP	GO:0052548	regulation of endopeptidase activity	413	0.526962	1.90633	1e-10	4.75115e-09	3.49486e-09	4454
BP	GO:0060326	cell chemotaxis	298	0.605426	2.12904	1e-10	4.75115e-09	3.49486e-09	2414
BP	GO:0060333	interferon-gamma-mediated signaling pathway	88	0.820157	2.5063	1e-10	4.75115e-09	3.49486e-09	2988
BP	GO:0060337	type I interferon signaling pathway	92	0.762891	2.35164	1e-10	4.75115e-09	3.49486e-09	3065
BP	GO:0070371	ERK1 and ERK2 cascade	312	0.579157	2.0404	1e-10	4.75115e-09	3.49486e-09	3418
BP	GO:0070372	regulation of ERK1 and ERK2 cascade	293	0.587659	2.05964	1e-10	4.75115e-09	3.49486e-09	3418
BP	GO:0070374	positive regulation of ERK1 and ERK2 cascade	206	0.612295	2.08052	1e-10	4.75115e-09	3.49486e-09	3418
BP	GO:0070661	leukocyte proliferation	311	0.656075	2.31291	1e-10	4.75115e-09	3.49486e-09	2280
BP	GO:0070663	regulation of leukocyte proliferation	240	0.678126	2.33636	1e-10	4.75115e-09	3.49486e-09	2280
BP	GO:0070665	positive regulation of leukocyte proliferation	147	0.678915	2.21612	1e-10	4.75115e-09	3.49486e-09	2244
BP	GO:0071216	cellular response to biotic stimulus	224	0.652508	2.22904	1e-10	4.75115e-09	3.49486e-09	3759
BP	GO:0071219	cellular response to molecule of bacterial origin	200	0.666305	2.25281	1e-10	4.75115e-09	3.49486e-09	3759
BP	GO:0071222	cellular response to lipopolysaccharide	191	0.66298	2.23529	1e-10	4.75115e-09	3.49486e-09	3759
BP	GO:0071346	cellular response to interferon-gamma	174	0.726121	2.42289	1e-10	4.75115e-09	3.49486e-09	3007
BP	GO:0071356	cellular response to tumor necrosis factor	292	0.573766	2.01035	1e-10	4.75115e-09	3.49486e-09	4834
BP	GO:0071357	cellular response to type I interferon	93	0.764205	2.36236	1e-10	4.75115e-09	3.49486e-09	3065
BP	GO:0071621	granulocyte chemotaxis	122	0.712536	2.27877	1e-10	4.75115e-09	3.49486e-09	2625
BP	GO:0071674	mononuclear cell migration	188	0.653988	2.19841	1e-10	4.75115e-09	3.49486e-09	3007
BP	GO:0071706	tumor necrosis factor superfamily cytokine production	160	0.6824	2.24415	1e-10	4.75115e-09	3.49486e-09	2517
BP	GO:0097529	myeloid leukocyte migration	213	0.601358	2.04914	1e-10	4.75115e-09	3.49486e-09	2414
BP	GO:0097530	granulocyte migration	146	0.681487	2.22185	1e-10	4.75115e-09	3.49486e-09	2412
BP	GO:0099024	plasma membrane invagination	120	0.697362	2.22385	1e-10	4.75115e-09	3.49486e-09	4642
BP	GO:0140546	defense response to symbiont	259	0.591568	2.04672	1e-10	4.75115e-09	3.49486e-09	3491
BP	GO:1902105	regulation of leukocyte differentiation	275	0.65065	2.2695	1e-10	4.75115e-09	3.49486e-09	3340
BP	GO:1902107	positive regulation of leukocyte differentiation	151	0.65322	2.13899	1e-10	4.75115e-09	3.49486e-09	4096
BP	GO:1903037	regulation of leukocyte cell-cell adhesion	323	0.615486	2.18109	1e-10	4.75115e-09	3.49486e-09	2543
BP	GO:1903039	positive regulation of leukocyte cell-cell adhesion	230	0.662453	2.2759	1e-10	4.75115e-09	3.49486e-09	2543
BP	GO:1903131	mononuclear cell differentiation	408	0.616397	2.22853	1e-10	4.75115e-09	3.49486e-09	4143
BP	GO:1903555	regulation of tumor necrosis factor superfamily cytokine production	157	0.686697	2.25857	1e-10	4.75115e-09	3.49486e-09	2517
BP	GO:1903706	regulation of hemopoiesis	409	0.587391	2.12252	1e-10	4.75115e-09	3.49486e-09	4143
BP	GO:1903708	positive regulation of hemopoiesis	151	0.65322	2.13899	1e-10	4.75115e-09	3.49486e-09	4096
BP	GO:1990266	neutrophil migration	121	0.689982	2.20142	1e-10	4.75115e-09	3.49486e-09	2625
BP	GO:0007162	negative regulation of cell adhesion	286	0.549516	1.92118	1.03794e-10	4.90321e-09	3.60671e-09	2781
BP	GO:0050853	B cell receptor signaling pathway	116	0.683526	2.17605	1.79098e-10	8.36501e-09	6.15315e-09	4206
BP	GO:0018212	peptidyl-tyrosine modification	367	0.50858	1.81809	1.89531e-10	8.75339e-09	6.43883e-09	3930
BP	GO:0050868	negative regulation of T cell activation	118	0.67299	2.14814	2.34045e-10	1.06898e-08	7.86322e-09	2356
BP	GO:0051924	regulation of calcium ion transport	234	0.564721	1.94142	2.6478e-10	1.19614e-08	8.79859e-09	4844
BP	GO:0050871	positive regulation of B cell activation	134	0.649517	2.10458	2.6728e-10	1.20087e-08	8.83339e-09	3930
BP	GO:0018108	peptidyl-tyrosine phosphorylation	364	0.508714	1.81855	3.21689e-10	1.42979e-08	1.05173e-08	3930
BP	GO:0098813	nuclear chromosome segregation	268	-0.540993	-1.88204	3.38775e-10	1.49768e-08	1.10166e-08	7606
BP	GO:0002573	myeloid leukocyte differentiation	202	0.585126	1.97897	3.69726e-10	1.62581e-08	1.19592e-08	3160
BP	GO:0045089	positive regulation of innate immune response	219	0.580984	1.98332	3.83995e-10	1.67962e-08	1.2355e-08	4079
BP	GO:0032612	interleukin-1 production	121	0.670918	2.1406	3.91098e-10	1.70169e-08	1.25173e-08	3054
BP	GO:0022613	ribonucleoprotein complex biogenesis	467	-0.468215	-1.71588	6.0434e-10	2.60212e-08	1.91407e-08	8119
BP	GO:0030001	metal ion transport	481	0.476604	1.74345	7.02811e-10	3.01044e-08	2.21442e-08	4288
BP	GO:0072503	cellular divalent inorganic cation homeostasis	476	0.472613	1.72398	7.16372e-10	3.05271e-08	2.24551e-08	4871
BP	GO:0050792	regulation of viral process	186	0.597692	2.00891	7.37666e-10	3.12732e-08	2.3004e-08	4805
BP	GO:0042100	B cell proliferation	96	0.709641	2.20049	7.76459e-10	3.27499e-08	2.40902e-08	2913
BP	GO:0046632	alpha-beta T cell differentiation	106	0.677003	2.1322	8.05061e-10	3.37839e-08	2.48508e-08	4143
BP	GO:0050731	positive regulation of peptidyl-tyrosine phosphorylation	191	0.592777	1.9986	8.17711e-10	3.41415e-08	2.51139e-08	2629
BP	GO:0022408	negative regulation of cell-cell adhesion	185	0.591033	1.9859	8.37715e-10	3.48009e-08	2.55989e-08	3801
BP	GO:0045582	positive regulation of T cell differentiation	86	0.711181	2.17179	9.1115e-10	3.76624e-08	2.77038e-08	2543
BP	GO:0032102	negative regulation of response to external stimulus	374	0.495039	1.77267	1.05692e-09	4.34706e-08	3.19762e-08	4559
BP	GO:0002709	regulation of T cell mediated immunity	76	0.735852	2.20214	1.07606e-09	4.40387e-08	3.23941e-08	4098
BP	GO:0043903	regulation of biological process involved in symbiotic interaction	197	0.579676	1.95967	1.29663e-09	5.28043e-08	3.88419e-08	4805
BP	GO:0019722	calcium-mediated signaling	197	0.578806	1.95673	1.43982e-09	5.8348e-08	4.29197e-08	3958
BP	GO:0046634	regulation of alpha-beta T cell activation	99	0.684014	2.13416	1.51871e-09	6.11213e-08	4.49597e-08	4143
BP	GO:0006260	DNA replication	279	-0.526763	-1.84318	1.52304e-09	6.11213e-08	4.49597e-08	6948
BP	GO:0072507	divalent inorganic cation homeostasis	495	0.465837	1.70588	1.57353e-09	6.28422e-08	4.62256e-08	4950
BP	GO:0019932	second-messenger-mediated signaling	306	0.528544	1.85582	1.58934e-09	6.31686e-08	4.64657e-08	3958
BP	GO:0032652	regulation of interleukin-1 production	114	0.666132	2.12286	1.62076e-09	6.41093e-08	4.71576e-08	3054
BP	GO:0002700	regulation of production of molecular mediator of immune response	144	0.62604	2.03828	1.69712e-09	6.68099e-08	4.91441e-08	3243
BP	GO:0007015	actin filament organization	430	0.481376	1.74091	1.80306e-09	7.06439e-08	5.19644e-08	5349
BP	GO:0045862	positive regulation of proteolysis	360	0.497885	1.78328	1.90534e-09	7.42993e-08	5.46532e-08	4817
BP	GO:0001910	regulation of leukocyte mediated cytotoxicity	78	0.726451	2.17797	1.99459e-09	7.74145e-08	5.69447e-08	3723
BP	GO:0033209	tumor necrosis factor-mediated signaling pathway	171	0.605647	2.00682	2.03949e-09	7.8787e-08	5.79543e-08	4834
BP	GO:0042102	positive regulation of T cell proliferation	98	0.688725	2.14473	2.0511e-09	7.88672e-08	5.80133e-08	2244
BP	GO:0006910	phagocytosis, recognition	83	0.723767	2.19773	2.1157e-09	8.09746e-08	5.95634e-08	3904
BP	GO:0007599	hemostasis	343	0.506174	1.80263	2.20562e-09	8.4027e-08	6.18087e-08	4668
BP	GO:0032611	interleukin-1 beta production	104	0.672241	2.12028	2.21791e-09	8.41076e-08	6.1868e-08	3054
BP	GO:0000819	sister chromatid segregation	194	-0.569473	-1.92799	2.38864e-09	8.97585e-08	6.60247e-08	6438
BP	GO:0032615	interleukin-12 production	59	0.768221	2.18937	2.82263e-09	1.05111e-07	7.7318e-08	2517
BP	GO:0032655	regulation of interleukin-12 production	59	0.768221	2.18937	2.82263e-09	1.05111e-07	7.7318e-08	2517
BP	GO:0070664	negative regulation of leukocyte proliferation	88	0.703272	2.14911	3.4056e-09	1.25688e-07	9.24538e-08	2280
BP	GO:0002705	positive regulation of leukocyte mediated immunity	123	0.639313	2.04878	4.00073e-09	1.46996e-07	1.08127e-07	3152
BP	GO:0045621	positive regulation of lymphocyte differentiation	99	0.674906	2.10574	4.44706e-09	1.62672e-07	1.19658e-07	2543
BP	GO:0031663	lipopolysaccharide-mediated signaling pathway	58	0.766944	2.1799	4.662e-09	1.69039e-07	1.24342e-07	2727
BP	GO:0002761	regulation of myeloid leukocyte differentiation	116	0.653121	2.07926	5.17553e-09	1.86708e-07	1.37339e-07	3325
BP	GO:0002685	regulation of leukocyte migration	202	0.562038	1.90088	5.19448e-09	1.86708e-07	1.37339e-07	4723
BP	GO:0031343	positive regulation of cell killing	62	0.747559	2.15781	5.25809e-09	1.88176e-07	1.38419e-07	3152
BP	GO:0050817	coagulation	343	0.500858	1.7837	5.6906e-09	2.02777e-07	1.49159e-07	4668
BP	GO:0002698	negative regulation of immune effector process	125	0.638232	2.04162	6.72755e-09	2.38698e-07	1.75582e-07	3835
BP	GO:0090066	regulation of anatomical structure size	488	0.450926	1.65263	6.77471e-09	2.39344e-07	1.76057e-07	5244
BP	GO:0071103	DNA conformation change	339	-0.4916	-1.75166	6.95263e-09	2.44585e-07	1.79912e-07	7553
BP	GO:0051090	regulation of DNA-binding transcription factor activity	434	0.468544	1.69419	7.11132e-09	2.49107e-07	1.83239e-07	4645
BP	GO:0032945	negative regulation of mononuclear cell proliferation	82	0.709362	2.15702	7.16909e-09	2.50071e-07	1.83948e-07	2280
BP	GO:0010959	regulation of metal ion transport	243	0.539414	1.8622	8.9804e-09	3.10632e-07	2.28495e-07	4844
BP	GO:0050672	negative regulation of lymphocyte proliferation	81	0.709467	2.14642	9.4408e-09	3.23847e-07	2.38216e-07	2280
BP	GO:0007596	blood coagulation	339	0.50169	1.78305	1.0975e-08	3.71846e-07	2.73523e-07	4668
BP	GO:1903038	negative regulation of leukocyte cell-cell adhesion	134	0.619154	2.0062	1.10366e-08	3.72406e-07	2.73935e-07	2356
BP	GO:1990868	response to chemokine	97	0.671999	2.08773	1.20208e-08	4.01794e-07	2.95553e-07	4812
BP	GO:1990869	cellular response to chemokine	97	0.671999	2.08773	1.20208e-08	4.01794e-07	2.95553e-07	4812
BP	GO:0002377	immunoglobulin production	190	0.574148	1.93372	1.20533e-08	4.01794e-07	2.95553e-07	5561
BP	GO:0042554	superoxide anion generation	35	0.85441	2.19707	1.45286e-08	4.82362e-07	3.54817e-07	1377
BP	GO:1901214	regulation of neuron death	302	0.507706	1.78425	1.48889e-08	4.90383e-07	3.60717e-07	4688
BP	GO:1903900	regulation of viral life cycle	148	0.610499	1.99641	1.48889e-08	4.90383e-07	3.60717e-07	2354
BP	GO:0043367	CD4-positive, alpha-beta T cell differentiation	80	0.699879	2.11212	1.50796e-08	4.94695e-07	3.63889e-07	4143
BP	GO:0070555	response to interleukin-1	202	0.554697	1.87605	1.52491e-08	4.98277e-07	3.66523e-07	4779
BP	GO:1903557	positive regulation of tumor necrosis factor superfamily cytokine production	88	0.688531	2.10406	1.64285e-08	5.34703e-07	3.93318e-07	2517
BP	GO:0032729	positive regulation of interferon-gamma production	65	0.741186	2.15272	1.68583e-08	5.44404e-07	4.00453e-07	3723
BP	GO:0032651	regulation of interleukin-1 beta production	99	0.663741	2.0709	1.71776e-08	5.50415e-07	4.04875e-07	3054
BP	GO:0045637	regulation of myeloid cell differentiation	254	0.524704	1.8136	1.96635e-08	6.25223e-07	4.59903e-07	4106
BP	GO:0002504	antigen processing and presentation of peptide or polysaccharide antigen via MHC class II	102	0.662041	2.07842	2.02986e-08	6.42945e-07	4.72938e-07	3539
BP	GO:0048525	negative regulation of viral process	89	0.685596	2.101	2.23874e-08	7.03713e-07	5.17638e-07	2354
BP	GO:0006874	cellular calcium ion homeostasis	439	0.462967	1.68107	2.40985e-08	7.48955e-07	5.50918e-07	4871
BP	GO:0032970	regulation of actin filament-based process	384	0.472411	1.69682	2.59347e-08	8.03004e-07	5.90675e-07	5349
BP	GO:0002495	antigen processing and presentation of peptide antigen via MHC class II	101	0.6572	2.05663	2.69272e-08	8.30623e-07	6.10991e-07	3539
BP	GO:0055074	calcium ion homeostasis	451	0.455468	1.65143	2.97811e-08	9.15242e-07	6.73235e-07	5468
BP	GO:0001909	leukocyte mediated cytotoxicity	110	0.638888	2.023	3.10701e-08	9.51321e-07	6.99774e-07	2900
BP	GO:0002292	T cell differentiation involved in immune response	72	0.711532	2.0972	3.25485e-08	9.8926e-07	7.27682e-07	4143
BP	GO:0038095	Fc-epsilon receptor signaling pathway	165	0.584342	1.93134	3.29362e-08	9.97376e-07	7.33651e-07	4779
BP	GO:0043087	regulation of GTPase activity	483	0.452248	1.6535	3.56006e-08	1.07413e-06	7.90107e-07	4707
BP	GO:0070098	chemokine-mediated signaling pathway	88	0.681036	2.08116	3.94619e-08	1.1863e-06	8.72619e-07	5403
BP	GO:0000280	nuclear division	436	-0.452811	-1.65013	4.17536e-08	1.24164e-06	9.13331e-07	6666
BP	GO:0006261	DNA-dependent DNA replication	157	-0.578174	-1.91558	4.35705e-08	1.29103e-06	9.49658e-07	5700
BP	GO:0032392	DNA geometric change	111	-0.626183	-1.97102	4.40124e-08	1.29947e-06	9.55864e-07	6989
BP	GO:0032956	regulation of actin cytoskeleton organization	347	0.485136	1.73019	4.44223e-08	1.3069e-06	9.61332e-07	5349
BP	GO:0071347	cellular response to interleukin-1	178	0.56573	1.88524	4.49038e-08	1.31638e-06	9.68307e-07	4779
BP	GO:0072676	lymphocyte migration	117	0.63012	2.00585	4.52039e-08	1.3205e-06	9.71332e-07	4793
BP	GO:0002718	regulation of cytokine production involved in immune response	84	0.685449	2.0846	6.50255e-08	1.85749e-06	1.36633e-06	3243
BP	GO:0051098	regulation of binding	355	0.475096	1.6975	6.61834e-08	1.87417e-06	1.3786e-06	4871
BP	GO:0000070	mitotic sister chromatid segregation	164	-0.565135	-1.88582	6.61977e-08	1.87417e-06	1.3786e-06	6438
BP	GO:0002821	positive regulation of adaptive immune response	101	0.6507	2.03629	6.77813e-08	1.91245e-06	1.40676e-06	3723
BP	GO:0030041	actin filament polymerization	185	0.555364	1.86605	7.4833e-08	2.10423e-06	1.54784e-06	5349
BP	GO:2000116	regulation of cysteine-type endopeptidase activity	227	0.531916	1.82088	7.52888e-08	2.10987e-06	1.55198e-06	3317
BP	GO:0007188	adenylate cyclase-modulating G protein-coupled receptor signaling pathway	229	0.529101	1.81592	7.80838e-08	2.16909e-06	1.59554e-06	5183
BP	GO:0002687	positive regulation of leukocyte migration	133	0.597328	1.93476	8.84097e-08	2.43628e-06	1.79208e-06	2371
BP	GO:0035710	CD4-positive, alpha-beta T cell activation	98	0.657425	2.04726	8.95189e-08	2.45219e-06	1.80379e-06	4143
BP	GO:0045058	T cell selection	48	0.768275	2.10585	8.95806e-08	2.45219e-06	1.80379e-06	2834
BP	GO:0019886	antigen processing and presentation of exogenous peptide antigen via MHC class II	97	0.652772	2.028	9.65429e-08	2.61679e-06	1.92486e-06	3539
BP	GO:0032720	negative regulation of tumor necrosis factor production	67	0.699921	2.03374	9.77912e-08	2.64196e-06	1.94338e-06	2727
BP	GO:0032663	regulation of interleukin-2 production	59	0.73256	2.08774	1.00068e-07	2.68712e-06	1.97659e-06	2905
BP	GO:0032755	positive regulation of interleukin-6 production	83	0.685308	2.08095	1.00113e-07	2.68712e-06	1.97659e-06	2517
BP	GO:0032760	positive regulation of tumor necrosis factor production	85	0.675357	2.06007	1.13513e-07	3.01739e-06	2.21954e-06	2517
BP	GO:0070997	neuron death	341	0.482215	1.71817	1.16749e-07	3.09348e-06	2.27551e-06	4688
BP	GO:0046596	regulation of viral entry into host cell	41	0.792847	2.11045	1.2104e-07	3.19693e-06	2.3516e-06	2747
BP	GO:0051346	negative regulation of hydrolase activity	443	0.450017	1.63583	1.25511e-07	3.30446e-06	2.4307e-06	4303
BP	GO:0001562	response to protozoan	25	0.873612	2.10863	1.30174e-07	3.40555e-06	2.50506e-06	1685
BP	GO:0042832	defense response to protozoan	25	0.873612	2.10863	1.30174e-07	3.40555e-06	2.50506e-06	1685
BP	GO:0072593	reactive oxygen species metabolic process	276	0.50538	1.76013	1.39614e-07	3.64096e-06	2.67822e-06	4554
BP	GO:0051092	positive regulation of NF-kappaB transcription factor activity	159	0.574903	1.89251	1.67997e-07	4.35371e-06	3.20251e-06	4645
BP	GO:0030316	osteoclast differentiation	92	0.65437	2.01711	1.68933e-07	4.36428e-06	3.21029e-06	3420
BP	GO:0032623	interleukin-2 production	61	0.725922	2.08711	1.6962e-07	4.36837e-06	3.21329e-06	2905
BP	GO:0008154	actin polymerization or depolymerization	212	0.532441	1.81573	1.75995e-07	4.50618e-06	3.31467e-06	5349
BP	GO:0001913	T cell mediated cytotoxicity	45	0.778207	2.09243	1.76061e-07	4.50618e-06	3.31467e-06	2839
BP	GO:1902106	negative regulation of leukocyte differentiation	100	0.641051	2.00086	2.06763e-07	5.25942e-06	3.86873e-06	3302
BP	GO:0032508	DNA duplex unwinding	104	-0.617686	-1.94033	2.286e-07	5.77931e-06	4.25115e-06	6989
BP	GO:0007264	small GTPase mediated signal transduction	499	0.429273	1.57172	2.4884e-07	6.23382e-06	4.58549e-06	4568
BP	GO:0043281	regulation of cysteine-type endopeptidase activity involved in apoptotic process	202	0.527477	1.78399	2.4884e-07	6.23382e-06	4.58549e-06	3317
BP	GO:0002708	positive regulation of lymphocyte mediated immunity	106	0.621219	1.95651	2.52585e-07	6.30851e-06	4.64042e-06	4559
BP	GO:0031348	negative regulation of defense response	220	0.527834	1.80572	2.64248e-07	6.57993e-06	4.84007e-06	4357
BP	GO:0048285	organelle fission	486	-0.429772	-1.57919	2.67412e-07	6.63873e-06	4.88333e-06	6984
BP	GO:0010952	positive regulation of peptidase activity	194	0.534018	1.80135	2.93745e-07	7.27063e-06	5.34814e-06	4688
BP	GO:0032535	regulation of cellular component size	367	0.46068	1.64686	3.08907e-07	7.62309e-06	5.60741e-06	4921
BP	GO:0002287	alpha-beta T cell activation involved in immune response	66	0.707481	2.05886	3.11677e-07	7.64581e-06	5.62412e-06	4143
BP	GO:0002293	alpha-beta T cell differentiation involved in immune response	66	0.707481	2.05886	3.11677e-07	7.64581e-06	5.62412e-06	4143
BP	GO:0010950	positive regulation of endopeptidase activity	176	0.555165	1.84994	3.14547e-07	7.69336e-06	5.65909e-06	4688
BP	GO:0017157	regulation of exocytosis	195	0.534746	1.80053	3.20396e-07	7.8133e-06	5.74732e-06	4419
BP	GO:0002704	negative regulation of leukocyte mediated immunity	53	0.742424	2.07903	3.35944e-07	8.15346e-06	5.99754e-06	2255
BP	GO:0002758	innate immune response-activating signal transduction	117	0.612212	1.94884	3.50237e-07	8.46611e-06	6.22752e-06	4890
BP	GO:0052126	movement in host environment	175	0.550576	1.83307	3.53779e-07	8.52681e-06	6.27216e-06	2366
BP	GO:0030168	platelet activation	156	0.569229	1.86987	3.92962e-07	9.41629e-06	6.92645e-06	4663
BP	GO:1903556	negative regulation of tumor necrosis factor superfamily cytokine production	69	0.691829	2.02456	4.15437e-07	9.89745e-06	7.28038e-06	2727
BP	GO:0051235	maintenance of location	312	0.479422	1.68903	4.31593e-07	1.02528e-05	7.54177e-06	3959
BP	GO:0050920	regulation of chemotaxis	220	0.522552	1.78765	4.80923e-07	1.1392e-05	8.37971e-06	4559
BP	GO:0003012	muscle system process	439	0.442529	1.60686	5.6456e-07	1.32591e-05	9.75318e-06	4750
BP	GO:0048247	lymphocyte chemotaxis	63	0.714644	2.07054	5.82957e-07	1.36524e-05	1.00425e-05	4793
BP	GO:0070588	calcium ion transmembrane transport	301	0.480886	1.69125	5.86183e-07	1.36892e-05	1.00695e-05	4264
BP	GO:0002294	CD4-positive, alpha-beta T cell differentiation involved in immune response	65	0.703895	2.04441	5.96453e-07	1.38871e-05	1.02151e-05	4143
BP	GO:0060402	calcium ion transport into cytosol	151	0.5666	1.85535	5.98015e-07	1.38871e-05	1.02151e-05	5365
BP	GO:0034660	ncRNA metabolic process	484	-0.427802	-1.57064	6.05177e-07	1.4014e-05	1.03084e-05	7909
BP	GO:0060401	cytosolic calcium ion transport	172	0.550608	1.82824	6.37371e-07	1.45347e-05	1.06915e-05	5365
BP	GO:0002824	positive regulation of adaptive immune response based on somatic recombination of immune receptors built from immunoglobulin superfamily domains	96	0.64955	2.01416	6.38212e-07	1.45347e-05	1.06915e-05	3144
BP	GO:0031294	lymphocyte costimulation	59	0.710137	2.02383	6.56056e-07	1.48247e-05	1.09048e-05	2061
BP	GO:0010466	negative regulation of peptidase activity	248	0.501866	1.7373	6.59161e-07	1.48247e-05	1.09048e-05	4187
BP	GO:0051701	biological process involved in interaction with host	219	0.520176	1.77574	6.59912e-07	1.48247e-05	1.09048e-05	2747
BP	GO:0001914	regulation of T cell mediated cytotoxicity	37	0.799773	2.08445	6.62032e-07	1.4832e-05	1.09102e-05	2839
BP	GO:1902905	positive regulation of supramolecular fiber organization	201	0.516859	1.74667	6.9959e-07	1.5589e-05	1.1467e-05	5384
BP	GO:0031295	T cell costimulation	57	0.718839	2.03833	7.27061e-07	1.61576e-05	1.18852e-05	2061
BP	GO:0052372	modulation by symbiont of entry into host	48	0.744248	2.03999	7.44946e-07	1.64665e-05	1.21124e-05	2747
BP	GO:0030833	regulation of actin filament polymerization	166	0.553992	1.8344	7.75182e-07	1.70891e-05	1.25705e-05	5349
BP	GO:0002688	regulation of leukocyte chemotaxis	118	0.601306	1.91933	7.98744e-07	1.75618e-05	1.29181e-05	4688
BP	GO:0006968	cellular defense response	53	0.731391	2.04813	8.12826e-07	1.77768e-05	1.30763e-05	2365
BP	GO:0043300	regulation of leukocyte degranulation	43	0.760688	2.05398	8.12826e-07	1.77768e-05	1.30763e-05	2725
BP	GO:0071887	leukocyte apoptotic process	102	0.623383	1.95706	8.26889e-07	1.80366e-05	1.32674e-05	2955
BP	GO:0019058	viral life cycle	348	0.461538	1.64694	8.47256e-07	1.84323e-05	1.35584e-05	4684
BP	GO:0032732	positive regulation of interleukin-1 production	62	0.694521	2.00472	8.52418e-07	1.84959e-05	1.36052e-05	2676
BP	GO:0030888	regulation of B cell proliferation	61	0.704911	2.0267	8.74809e-07	1.88826e-05	1.38897e-05	2195
BP	GO:0042267	natural killer cell mediated cytotoxicity	64	0.701497	2.0328	8.78379e-07	1.89103e-05	1.39101e-05	3650
BP	GO:0032735	positive regulation of interleukin-12 production	40	0.778639	2.07089	8.90322e-07	1.91176e-05	1.40626e-05	2517
BP	GO:0001912	positive regulation of leukocyte mediated cytotoxicity	54	0.724932	2.03416	8.99444e-07	1.92635e-05	1.41699e-05	3152
BP	GO:0043491	protein kinase B signaling	261	0.491695	1.70418	9.08314e-07	1.94032e-05	1.42726e-05	4348
BP	GO:0051051	negative regulation of transport	423	0.443446	1.60485	9.25673e-07	1.9723e-05	1.45079e-05	4677
BP	GO:0002220	innate immune response activating cell surface receptor signaling pathway	116	0.601192	1.91394	9.3853e-07	1.99456e-05	1.46716e-05	4890
BP	GO:1903707	negative regulation of hemopoiesis	104	0.613064	1.93363	9.65013e-07	2.04558e-05	1.50469e-05	3302
BP	GO:0046635	positive regulation of alpha-beta T cell activation	64	0.700153	2.02891	1.01752e-06	2.15137e-05	1.58251e-05	2543
BP	GO:0002690	positive regulation of leukocyte chemotaxis	91	0.625946	1.9254	1.07189e-06	2.26054e-05	1.66281e-05	2186
BP	GO:0031098	stress-activated protein kinase signaling cascade	274	0.487079	1.69657	1.07809e-06	2.26783e-05	1.66817e-05	4634
BP	GO:0006801	superoxide metabolic process	67	0.669405	1.94507	1.09656e-06	2.30082e-05	1.69244e-05	2256
BP	GO:0071496	cellular response to external stimulus	301	0.476641	1.67632	1.11131e-06	2.32587e-05	1.71087e-05	4873
BP	GO:0044409	entry into host	153	0.560478	1.83508	1.13127e-06	2.36168e-05	1.73721e-05	2747
BP	GO:0110053	regulation of actin filament organization	268	0.493821	1.71658	1.1347e-06	2.36285e-05	1.73807e-05	5349
BP	GO:1903305	regulation of regulated secretory pathway	135	0.576029	1.87153	1.16899e-06	2.42206e-05	1.78162e-05	4234
BP	GO:0060759	regulation of response to cytokine stimulus	182	0.533732	1.78845	1.19906e-06	2.47816e-05	1.82289e-05	4535
BP	GO:0050921	positive regulation of chemotaxis	139	0.571631	1.86437	1.20921e-06	2.49289e-05	1.83373e-05	2725
BP	GO:0002702	positive regulation of production of molecular mediator of immune response	98	0.62638	1.95058	1.21878e-06	2.50638e-05	1.84365e-05	2839
BP	GO:0097553	calcium ion transmembrane import into cytosol	133	0.571259	1.85033	1.24256e-06	2.54895e-05	1.87496e-05	5365
BP	GO:0002367	cytokine production involved in immune response	93	0.636846	1.96866	1.32251e-06	2.69954e-05	1.98573e-05	1418
BP	GO:0042254	ribosome biogenesis	305	-0.467529	-1.65124	1.36057e-06	2.7704e-05	2.03785e-05	8119
BP	GO:0043254	regulation of protein-containing complex assembly	440	0.433512	1.57588	1.46512e-06	2.96866e-05	2.18369e-05	5156
BP	GO:0050729	positive regulation of inflammatory response	127	0.578983	1.8613	1.4936e-06	3.01897e-05	2.2207e-05	2543
BP	GO:0043405	regulation of MAP kinase activity	306	0.476823	1.67422	1.52254e-06	3.06995e-05	2.2582e-05	4634
BP	GO:0008360	regulation of cell shape	150	0.548481	1.79739	1.63644e-06	3.28609e-05	2.41719e-05	3090
BP	GO:0007229	integrin-mediated signaling pathway	106	0.60036	1.89081	1.63768e-06	3.28609e-05	2.41719e-05	3920
BP	GO:0009595	detection of biotic stimulus	35	0.799155	2.05499	1.64305e-06	3.28889e-05	2.41925e-05	1554
BP	GO:0050856	regulation of T cell receptor signaling pathway	40	0.769304	2.04606	1.7374e-06	3.46099e-05	2.54584e-05	2566
BP	GO:0032606	type I interferon production	127	0.576001	1.85171	1.81475e-06	3.60639e-05	2.65279e-05	4522
BP	GO:0061097	regulation of protein tyrosine kinase activity	94	0.616911	1.912	1.84768e-06	3.66302e-05	2.69445e-05	2942
BP	GO:1901653	cellular response to peptide	386	0.448573	1.61426	1.85686e-06	3.66772e-05	2.69791e-05	4739
BP	GO:0002720	positive regulation of cytokine production involved in immune response	53	0.721116	2.01936	1.85893e-06	3.66772e-05	2.69791e-05	2839
BP	GO:0042093	T-helper cell differentiation	63	0.696989	2.01939	1.93627e-06	3.81123e-05	2.80347e-05	4143
BP	GO:0046637	regulation of alpha-beta T cell differentiation	66	0.685219	1.99407	1.96428e-06	3.85141e-05	2.83303e-05	4143
BP	GO:0051403	stress-activated MAPK cascade	259	0.48494	1.67781	1.96601e-06	3.85141e-05	2.83303e-05	4634
BP	GO:0046718	viral entry into host cell	140	0.56792	1.84856	2.09925e-06	4.08341e-05	3.00368e-05	2747
BP	GO:0030101	natural killer cell activation	83	0.650055	1.9739	2.13689e-06	4.14687e-05	3.05036e-05	4559
BP	GO:0050830	defense response to Gram-positive bacterium	96	0.631293	1.95754	2.30128e-06	4.45543e-05	3.27733e-05	3139
BP	GO:2000377	regulation of reactive oxygen species metabolic process	187	0.525465	1.76553	2.30791e-06	4.45783e-05	3.2791e-05	4554
BP	GO:0038061	NIK/NF-kappaB signaling	180	0.52208	1.74413	2.35492e-06	4.53802e-05	3.33808e-05	4834
BP	GO:0042130	negative regulation of T cell proliferation	66	0.683126	1.98798	2.38897e-06	4.59294e-05	3.37848e-05	2280
BP	GO:0002577	regulation of antigen processing and presentation	20	0.884641	2.05498	2.42913e-06	4.6593e-05	3.42729e-05	2051
BP	GO:0034470	ncRNA processing	392	-0.430543	-1.55673	2.48434e-06	4.75418e-05	3.49709e-05	7909
BP	GO:0032479	regulation of type I interferon production	126	0.583114	1.86862	2.53712e-06	4.84396e-05	3.56313e-05	4522
BP	GO:0043112	receptor metabolic process	168	0.540703	1.79104	2.57629e-06	4.90743e-05	3.60981e-05	3454
BP	GO:0071622	regulation of granulocyte chemotaxis	48	0.727176	1.9932	2.72439e-06	5.17758e-05	3.80854e-05	2186
BP	GO:0001911	negative regulation of leukocyte mediated cytotoxicity	22	0.858197	2.04501	2.75672e-06	5.22347e-05	3.84229e-05	2051
BP	GO:0042092	type 2 immune response	36	0.783137	2.02723	2.76117e-06	5.22347e-05	3.84229e-05	1936
BP	GO:0034383	low-density lipoprotein particle clearance	39	0.75105	1.98581	2.77356e-06	5.23494e-05	3.85072e-05	4410
BP	GO:0042116	macrophage activation	99	0.611122	1.90673	2.79705e-06	5.26725e-05	3.87449e-05	3123
BP	GO:0042590	antigen processing and presentation of exogenous peptide antigen via MHC class I	79	0.649232	1.95306	2.942e-06	5.50261e-05	4.04762e-05	4197
BP	GO:0010951	negative regulation of endopeptidase activity	237	0.495515	1.70699	2.97392e-06	5.54741e-05	4.08058e-05	4187
BP	GO:0002218	activation of innate immune response	145	0.560829	1.82613	2.98577e-06	5.54741e-05	4.08058e-05	4079
BP	GO:0043370	regulation of CD4-positive, alpha-beta T cell differentiation	50	0.717569	1.97283	2.98609e-06	5.54741e-05	4.08058e-05	4143
BP	GO:0070227	lymphocyte apoptotic process	71	0.659258	1.93038	3.18484e-06	5.89017e-05	4.3327e-05	2955
BP	GO:0008064	regulation of actin polymerization or depolymerization	182	0.52205	1.7493	3.27685e-06	6.04143e-05	4.44396e-05	5349
BP	GO:0022604	regulation of cell morphogenesis	303	0.464414	1.63374	3.28124e-06	6.04143e-05	4.44396e-05	3287
BP	GO:0042269	regulation of natural killer cell mediated cytotoxicity	44	0.742539	2.00389	3.40153e-06	6.24899e-05	4.59664e-05	3650
BP	GO:0009896	positive regulation of catabolic process	448	0.425348	1.54439	3.41565e-06	6.26102e-05	4.60549e-05	4456
BP	GO:0002228	natural killer cell mediated immunity	67	0.654648	1.9022	3.49404e-06	6.37643e-05	4.69038e-05	3650
BP	GO:2000106	regulation of leukocyte apoptotic process	80	0.635562	1.91802	3.52671e-06	6.42188e-05	4.72382e-05	2195
BP	GO:0050854	regulation of antigen receptor-mediated signaling pathway	63	0.688826	1.99574	3.54108e-06	6.43386e-05	4.73263e-05	2566
BP	GO:0031342	negative regulation of cell killing	26	0.832339	2.01641	3.61857e-06	6.54588e-05	4.81503e-05	2051
BP	GO:0032930	positive regulation of superoxide anion generation	18	0.886252	2.01031	3.64835e-06	6.58535e-05	4.84406e-05	2994
BP	GO:0007009	plasma membrane organization	114	0.593355	1.89093	3.70826e-06	6.67891e-05	4.91288e-05	4796
BP	GO:0032928	regulation of superoxide anion generation	20	0.879507	2.04305	3.86965e-06	6.95443e-05	5.11555e-05	2994
BP	GO:0061098	positive regulation of protein tyrosine kinase activity	60	0.688843	1.97995	3.96179e-06	7.10457e-05	5.22599e-05	2342
BP	GO:0071675	regulation of mononuclear cell migration	111	0.584598	1.85699	4.22752e-06	7.56469e-05	5.56445e-05	4688
BP	GO:2001056	positive regulation of cysteine-type endopeptidase activity	150	0.539794	1.76892	4.26166e-06	7.60933e-05	5.59728e-05	3317
BP	GO:0019216	regulation of lipid metabolic process	398	0.434464	1.56829	4.28699e-06	7.63805e-05	5.61841e-05	4591
BP	GO:0045953	negative regulation of natural killer cell mediated cytotoxicity	18	0.884204	2.00567	4.35674e-06	7.74316e-05	5.69572e-05	1418
BP	GO:0034113	heterotypic cell-cell adhesion	60	0.688203	1.97811	4.3825e-06	7.75805e-05	5.70668e-05	1935
BP	GO:0007189	adenylate cyclase-activating G protein-coupled receptor signaling pathway	142	0.556279	1.81189	4.49807e-06	7.93417e-05	5.83623e-05	5183
BP	GO:0034508	centromere complex assembly	56	-0.671526	-1.94125	4.63722e-06	8.13925e-05	5.98708e-05	6519
BP	GO:0032722	positive regulation of chemokine production	59	0.683701	1.94849	5.04438e-06	8.83515e-05	6.49898e-05	1482
BP	GO:0002711	positive regulation of T cell mediated immunity	50	0.708873	1.94892	5.06729e-06	8.85651e-05	6.51468e-05	2839
BP	GO:0045071	negative regulation of viral genome replication	54	0.702034	1.96991	5.25603e-06	9.16701e-05	6.74308e-05	2313
BP	GO:0140014	mitotic nuclear division	296	-0.468479	-1.64654	5.28855e-06	9.2043e-05	6.77051e-05	6479
BP	GO:0043393	regulation of protein binding	194	0.505957	1.7067	5.49321e-06	9.52041e-05	7.00303e-05	4861
BP	GO:0043547	positive regulation of GTPase activity	409	0.431686	1.55988	5.72696e-06	9.90476e-05	7.28576e-05	3920
BP	GO:0006302	double-strand break repair	268	-0.467591	-1.62668	5.80767e-06	0.000100025	7.35766e-05	6926
BP	GO:0032147	activation of protein kinase activity	326	0.458944	1.62736	5.88212e-06	0.000101097	7.43649e-05	5485
BP	GO:0031334	positive regulation of protein-containing complex assembly	252	0.476632	1.64795	5.97721e-06	0.000102518	7.54102e-05	4810
BP	GO:0030832	regulation of actin filament length	183	0.521146	1.74906	5.99212e-06	0.000102561	7.54418e-05	5349
BP	GO:0043433	negative regulation of DNA-binding transcription factor activity	170	0.525375	1.74234	6.04074e-06	0.000103179	7.58968e-05	3818
BP	GO:0001959	regulation of cytokine-mediated signaling pathway	170	0.524837	1.74056	6.18041e-06	0.000105347	7.74915e-05	4645
BP	GO:0097028	dendritic cell differentiation	46	0.730288	1.97997	6.32881e-06	0.000107655	7.91889e-05	2231
BP	GO:0043406	positive regulation of MAP kinase activity	229	0.487498	1.67314	6.37442e-06	0.000108208	7.95959e-05	4625
BP	GO:0002755	MyD88-dependent toll-like receptor signaling pathway	35	0.783064	2.01361	6.5663e-06	0.000111056	8.16909e-05	2321
BP	GO:0032673	regulation of interleukin-4 production	32	0.787352	1.9942	6.73605e-06	0.000113647	8.35964e-05	2655
BP	GO:2001233	regulation of apoptotic signaling pathway	343	0.447976	1.59537	6.7978e-06	0.000114455	8.4191e-05	4645
BP	GO:0055067	monovalent inorganic cation homeostasis	161	0.530728	1.74498	6.89266e-06	0.000115816	8.51924e-05	5123
BP	GO:0001916	positive regulation of T cell mediated cytotoxicity	28	0.805982	1.99251	7.11713e-06	0.000119345	8.77883e-05	2839
BP	GO:0032633	interleukin-4 production	33	0.774309	1.97171	7.20517e-06	0.000120577	8.86944e-05	2655
BP	GO:0060271	cilium assembly	380	-0.427591	-1.5379	7.22861e-06	0.000120725	8.88032e-05	6675
BP	GO:2000379	positive regulation of reactive oxygen species metabolic process	99	0.597767	1.86506	7.64968e-06	0.000127243	9.35978e-05	2994
BP	GO:0031664	regulation of lipopolysaccharide-mediated signaling pathway	25	0.825074	1.99147	8.0319e-06	0.000133284	9.80413e-05	2727
BP	GO:0010506	regulation of autophagy	327	0.448694	1.58796	8.05729e-06	0.000133284	9.80413e-05	4599
BP	GO:0014902	myotube differentiation	107	0.576721	1.82262	8.30649e-06	0.000137065	0.000100823	3770
BP	GO:0002707	negative regulation of lymphocyte mediated immunity	45	0.725323	1.95023	8.54025e-06	0.000140642	0.000103454	3801
BP	GO:0002548	monocyte chemotaxis	66	0.666156	1.9386	8.7927e-06	0.000144511	0.0001063	3334
BP	GO:0045589	regulation of regulatory T cell differentiation	32	0.782719	1.98247	9.2407e-06	0.000151273	0.000111274	2517
BP	GO:0045861	negative regulation of proteolysis	336	0.446501	1.5876	9.44841e-06	0.000154368	0.00011355	4737
BP	GO:0050764	regulation of phagocytosis	92	0.605118	1.8653	9.59523e-06	0.000156149	0.00011486	3403
BP	GO:0002832	negative regulation of response to biotic stimulus	98	0.603425	1.8791	9.61469e-06	0.000156158	0.000114867	5032
BP	GO:0032703	negative regulation of interleukin-2 production	28	0.802002	1.98267	9.65385e-06	0.000156487	0.000115109	2769
BP	GO:0090322	regulation of superoxide metabolic process	29	0.806302	2.00772	9.75505e-06	0.000157818	0.000116088	4348
BP	GO:0002820	negative regulation of adaptive immune response	52	0.692764	1.92868	1.03165e-05	0.000166575	0.000122529	2255
BP	GO:0044782	cilium organization	400	-0.418011	-1.5103	1.06075e-05	0.000170939	0.00012574	6675
BP	GO:0097191	extrinsic apoptotic signaling pathway	216	0.493256	1.67956	1.06942e-05	0.000172001	0.000126521	4196
BP	GO:0032731	positive regulation of interleukin-1 beta production	54	0.691258	1.93967	1.09894e-05	0.000176406	0.000129761	1749
BP	GO:0070228	regulation of lymphocyte apoptotic process	54	0.690545	1.93767	1.1273e-05	0.000180608	0.000132852	2064
BP	GO:0051056	regulation of small GTPase mediated signal transduction	318	0.449492	1.59329	1.16215e-05	0.000185831	0.000136694	4568
BP	GO:0050766	positive regulation of phagocytosis	65	0.660814	1.91928	1.22907e-05	0.00019465	0.000143181	2051
BP	GO:0033077	T cell differentiation in thymus	73	0.64132	1.89755	1.25877e-05	0.000198973	0.000146361	4098
BP	GO:2000514	regulation of CD4-positive, alpha-beta T cell activation	65	0.658413	1.91231	1.34274e-05	0.000211841	0.000155826	4143
BP	GO:0051091	positive regulation of DNA-binding transcription factor activity	264	0.462589	1.60438	1.36047e-05	0.000214228	0.000157582	4706
BP	GO:0002886	regulation of myeloid leukocyte mediated immunity	52	0.688747	1.91749	1.36851e-05	0.000215085	0.000158212	2244
BP	GO:0031331	positive regulation of cellular catabolic process	382	0.429573	1.54293	1.43734e-05	0.000225474	0.000165855	4817
BP	GO:0042063	gliogenesis	279	0.457588	1.59419	1.48815e-05	0.000232562	0.000171069	4169
BP	GO:0051282	regulation of sequestering of calcium ion	114	0.567912	1.80985	1.52548e-05	0.00023792	0.00017501	3920
BP	GO:1902903	regulation of supramolecular fiber organization	364	0.430518	1.53901	1.53457e-05	0.000238465	0.00017541	5384
BP	GO:0042326	negative regulation of phosphorylation	396	0.424648	1.53111	1.57677e-05	0.000244104	0.000179559	5173
BP	GO:0019730	antimicrobial humoral response	141	0.544709	1.77485	1.58291e-05	0.000244596	0.00017992	2697
BP	GO:0002828	regulation of type 2 immune response	30	0.78936	1.97423	1.64888e-05	0.000254315	0.000187069	1936
BP	GO:0002507	tolerance induction	28	0.794	1.96289	1.65705e-05	0.0002551	0.000187647	2203
BP	GO:0034109	homotypic cell-cell adhesion	85	0.61212	1.86718	1.6695e-05	0.000256538	0.000188705	3714
BP	GO:0002763	positive regulation of myeloid leukocyte differentiation	57	0.672869	1.90798	1.69922e-05	0.000260329	0.000191493	3723
BP	GO:0051896	regulation of protein kinase B signaling	235	0.474581	1.63304	1.70047e-05	0.000260329	0.000191493	4231
BP	GO:0032271	regulation of protein polymerization	222	0.476604	1.62942	1.70726e-05	0.000260404	0.000191548	5435
BP	GO:0032613	interleukin-10 production	60	0.668378	1.92113	1.7137e-05	0.000260487	0.000191609	2356
BP	GO:0046633	alpha-beta T cell proliferation	37	0.752292	1.9607	1.80235e-05	0.000273395	0.000201104	2244
BP	GO:0001558	regulation of cell growth	401	0.42047	1.5154	1.82642e-05	0.000276539	0.000203417	4133
BP	GO:0002474	antigen processing and presentation of peptide antigen via MHC class I	98	0.593379	1.84781	1.87601e-05	0.000283011	0.000208178	4779
BP	GO:0000725	recombinational repair	140	-0.531901	-1.73568	1.87983e-05	0.00028307	0.000208221	7025
BP	GO:0051651	maintenance of location in cell	206	0.487445	1.6563	1.91405e-05	0.000287081	0.000211171	4871
BP	GO:0045591	positive regulation of regulatory T cell differentiation	16	0.879481	1.95466	1.91688e-05	0.000287081	0.000211171	2517
BP	GO:0002223	stimulatory C-type lectin receptor signaling pathway	113	0.566817	1.80683	2.03964e-05	0.000304913	0.000224288	4890
BP	GO:0032602	chemokine production	93	0.599533	1.85332	2.12991e-05	0.000317833	0.000233792	1482
BP	GO:0051283	negative regulation of sequestering of calcium ion	112	0.566422	1.80605	2.15112e-05	0.000319843	0.000235271	5365
BP	GO:0002468	dendritic cell antigen processing and presentation	14	0.904303	1.93732	2.21005e-05	0.000328016	0.000241283	2051
BP	GO:1904062	regulation of cation transmembrane transport	337	0.435046	1.54712	2.24101e-05	0.000332015	0.000244224	4585
BP	GO:0072678	T cell migration	66	0.649825	1.89107	2.28445e-05	0.000336641	0.000247627	1987
BP	GO:0007033	vacuole organization	173	0.516855	1.72338	2.32726e-05	0.00034234	0.000251819	5648
BP	GO:0051209	release of sequestered calcium ion into cytosol	111	0.563437	1.78977	2.33619e-05	0.000343042	0.000252335	5365
BP	GO:0050858	negative regulation of antigen receptor-mediated signaling pathway	29	0.79044	1.96823	2.35559e-05	0.000345277	0.00025398	2051
BP	GO:0043380	regulation of memory T cell differentiation	12	0.922288	1.89562	2.37065e-05	0.000346871	0.000255152	250
BP	GO:0062207	regulation of pattern recognition receptor signaling pathway	102	0.582704	1.82935	2.37824e-05	0.000347366	0.000255516	4706
BP	GO:0002823	negative regulation of adaptive immune response based on somatic recombination of immune receptors built from immunoglobulin superfamily domains	47	0.706676	1.92826	2.40544e-05	0.00035072	0.000257983	2255
BP	GO:0045670	regulation of osteoclast differentiation	63	0.65863	1.90825	2.42183e-05	0.000352488	0.000259283	3325
BP	GO:0051495	positive regulation of cytoskeleton organization	218	0.480365	1.63986	2.43387e-05	0.000353297	0.000259879	5384
BP	GO:0000377	RNA splicing, via transesterification reactions with bulged adenosine as nucleophile	379	-0.415872	-1.49543	2.44022e-05	0.000353297	0.000259879	7852
BP	GO:0000398	mRNA splicing, via spliceosome	379	-0.415872	-1.49543	2.44022e-05	0.000353297	0.000259879	7852
BP	GO:0016049	cell growth	463	0.409076	1.4934	2.47281e-05	0.00035739	0.000262889	4133
BP	GO:0051321	meiotic cell cycle	250	-0.457409	-1.5839	2.50453e-05	0.000361343	0.000265797	5123
BP	GO:0001667	ameboidal-type cell migration	447	0.412789	1.49796	2.53762e-05	0.000365479	0.000268839	3920
BP	GO:0000375	RNA splicing, via transesterification reactions	382	-0.416684	-1.49889	2.57604e-05	0.000370368	0.000272436	7852
BP	GO:0033003	regulation of mast cell activation	41	0.715571	1.90475	2.62546e-05	0.000376817	0.00027718	4776
BP	GO:0019883	antigen processing and presentation of endogenous antigen	25	0.809044	1.95278	2.6905e-05	0.000385483	0.000283554	2839
BP	GO:0045066	regulatory T cell differentiation	35	0.76422	1.96516	2.76723e-05	0.00039579	0.000291136	2517
BP	GO:0045834	positive regulation of lipid metabolic process	148	0.530127	1.73358	2.77882e-05	0.000396762	0.000291851	4538
BP	GO:0035666	TRIF-dependent toll-like receptor signaling pathway	30	0.778159	1.94622	2.96824e-05	0.000422348	0.000310671	3959
BP	GO:0002861	regulation of inflammatory response to antigenic stimulus	28	0.785448	1.94174	2.9889e-05	0.000424399	0.00031218	3588
BP	GO:0046638	positive regulation of alpha-beta T cell differentiation	48	0.691837	1.89633	2.99292e-05	0.000424399	0.00031218	4096
BP	GO:0002291	T cell activation via T cell receptor contact with antigen bound to MHC molecule on antigen presenting cell	10	0.945039	1.86079	3.05103e-05	0.000431899	0.000317697	1422
BP	GO:0071900	regulation of protein serine/threonine kinase activity	484	0.403567	1.47595	3.15241e-05	0.000445487	0.000327692	4634
BP	GO:0008380	RNA splicing	474	-0.399593	-1.46645	3.19545e-05	0.000450798	0.000331599	7868
BP	GO:0043372	positive regulation of CD4-positive, alpha-beta T cell differentiation	31	0.759082	1.92289	3.28693e-05	0.000462135	0.000339938	3110
BP	GO:0051304	chromosome separation	95	-0.56886	-1.76004	3.28699e-05	0.000462135	0.000339938	7714
BP	GO:0034381	plasma lipoprotein particle clearance	62	0.636353	1.83682	3.39432e-05	0.000476415	0.000350442	5093
BP	GO:0070231	T cell apoptotic process	49	0.686864	1.88698	3.46503e-05	0.000483875	0.00035593	4143
BP	GO:0032653	regulation of interleukin-10 production	58	0.657565	1.86901	3.49415e-05	0.000487118	0.000358315	2356
BP	GO:0045622	regulation of T-helper cell differentiation	38	0.722869	1.90564	3.65716e-05	0.00050813	0.000373771	4143
BP	GO:0043280	positive regulation of cysteine-type endopeptidase activity involved in apoptotic process	134	0.527068	1.70782	3.75449e-05	0.000520778	0.000383074	3317
BP	GO:0002479	antigen processing and presentation of exogenous peptide antigen via MHC class I, TAP-dependent	74	0.631896	1.88262	3.90894e-05	0.000541293	0.000398165	4779
BP	GO:0043414	macromolecule methylation	298	-0.432805	-1.52044	3.94802e-05	0.00054579	0.000401473	7709
BP	GO:0000768	syncytium formation by plasma membrane fusion	54	0.670026	1.8801	3.98103e-05	0.000548519	0.000403481	2969
BP	GO:0140253	cell-cell fusion	54	0.670026	1.8801	3.98103e-05	0.000548519	0.000403481	2969
BP	GO:0000724	double-strand break repair via homologous recombination	138	-0.531905	-1.72952	4.07887e-05	0.000559204	0.00041134	6926
BP	GO:0090715	immunological memory formation process	14	0.897293	1.9223	4.10243e-05	0.000561503	0.000413031	250
BP	GO:0045453	bone resorption	62	0.634198	1.83059	4.13592e-05	0.000565151	0.000415714	3930
BP	GO:0043277	apoptotic cell clearance	50	0.675973	1.85846	4.2309e-05	0.000577175	0.000424559	1543
BP	GO:0071824	protein-DNA complex subunit organization	271	-0.440881	-1.53659	4.30264e-05	0.000585995	0.000431047	7553
BP	GO:0090132	epithelium migration	336	0.432198	1.53674	4.31103e-05	0.000586173	0.000431178	2781
BP	GO:0045620	negative regulation of lymphocyte differentiation	54	0.668368	1.87544	4.32471e-05	0.000587067	0.000431835	3302
BP	GO:0045765	regulation of angiogenesis	308	0.43396	1.52617	4.44708e-05	0.000602688	0.000443326	3054
BP	GO:0032642	regulation of chemokine production	87	0.595137	1.8176	4.56434e-05	0.000616559	0.000453529	1482
BP	GO:0032088	negative regulation of NF-kappaB transcription factor activity	89	0.590427	1.80935	4.61111e-05	0.00062186	0.000457429	3186
BP	GO:0001894	tissue homeostasis	260	0.454241	1.57206	4.77997e-05	0.000641272	0.000471708	3160
BP	GO:0045581	negative regulation of T cell differentiation	46	0.691887	1.87586	4.78608e-05	0.000641272	0.000471708	2203
BP	GO:1901987	regulation of cell cycle phase transition	461	-0.393372	-1.43667	4.81852e-05	0.000644574	0.000474137	6827
BP	GO:0001773	myeloid dendritic cell activation	29	0.775671	1.93145	4.84784e-05	0.000646404	0.000475483	2231
BP	GO:0050690	regulation of defense response to virus by virus	29	0.775973	1.9322	4.84784e-05	0.000646404	0.000475483	3117
BP	GO:0006885	regulation of pH	103	0.563817	1.7773	4.87229e-05	0.000648619	0.000477112	5123
BP	GO:0010631	epithelial cell migration	333	0.432311	1.53393	4.95058e-05	0.000657982	0.000483999	2781
BP	GO:1901215	negative regulation of neuron death	195	0.482512	1.62465	4.99574e-05	0.000662917	0.00048763	4759
BP	GO:0045444	fat cell differentiation	216	0.473596	1.61262	5.05413e-05	0.000669591	0.000492539	4684
BP	GO:0032677	regulation of interleukin-8 production	91	0.571381	1.75756	5.11614e-05	0.000676723	0.000497785	2522
BP	GO:0090713	immunological memory process	17	0.862131	1.93627	5.14773e-05	0.000679812	0.000500057	1126
BP	GO:0050869	negative regulation of B cell activation	33	0.741826	1.88899	5.33124e-05	0.000702925	0.000517059	3711
BP	GO:0050848	regulation of calcium-mediated signaling	66	0.635761	1.85014	5.34226e-05	0.000703256	0.000517302	3920
BP	GO:0032692	negative regulation of interleukin-1 production	46	0.690348	1.87168	5.37332e-05	0.00070622	0.000519482	2079
BP	GO:0000187	activation of MAPK activity	154	0.508316	1.66944	5.3862e-05	0.000706789	0.000519901	3499
BP	GO:0010634	positive regulation of epithelial cell migration	166	0.503468	1.6671	5.44144e-05	0.000711778	0.000523571	2746
BP	GO:0034502	protein localization to chromosome	91	-0.565298	-1.73971	5.53066e-05	0.000722306	0.000531315	6049
BP	GO:0031589	cell-substrate adhesion	355	0.423612	1.51355	5.57412e-05	0.000726834	0.000534646	2898
BP	GO:0007062	sister chromatid cohesion	57	-0.637139	-1.84065	5.61827e-05	0.000731437	0.000538031	5961
BP	GO:0043542	endothelial cell migration	254	0.452485	1.56398	5.64061e-05	0.00073204	0.000538475	2781
BP	GO:0031055	chromatin remodeling at centromere	47	-0.668968	-1.87052	5.72528e-05	0.000740093	0.000544399	6519
BP	GO:0048521	negative regulation of behavior	16	-0.852223	-1.87032	5.72952e-05	0.000740093	0.000544399	2798
BP	GO:0097193	intrinsic apoptotic signaling pathway	279	0.440138	1.53339	6.01154e-05	0.000772899	0.00056853	4166
BP	GO:0051928	positive regulation of calcium ion transport	118	0.549263	1.75321	6.03935e-05	0.000775269	0.000570274	5365
BP	GO:0032418	lysosome localization	74	0.625085	1.86232	6.27391e-05	0.000799174	0.000587858	4776
BP	GO:0034121	regulation of toll-like receptor signaling pathway	74	0.625131	1.86246	6.27391e-05	0.000799174	0.000587858	2727
BP	GO:0006949	syncytium formation	56	0.65065	1.83538	6.41591e-05	0.000814752	0.000599316	2969
BP	GO:0071248	cellular response to metal ion	188	0.485121	1.63075	6.43525e-05	0.000815954	0.000600201	3801
BP	GO:0036037	CD8-positive, alpha-beta T cell activation	27	0.774773	1.89462	6.59285e-05	0.000834656	0.000613958	1173
BP	GO:0007254	JNK cascade	188	0.484752	1.62952	6.65908e-05	0.000840467	0.000618232	5660
BP	GO:0002756	MyD88-independent toll-like receptor signaling pathway	34	0.754454	1.93456	6.96524e-05	0.000876772	0.000644937	3959
BP	GO:1901342	regulation of vasculature development	313	0.430308	1.51993	6.96793e-05	0.000876772	0.000644937	3054
BP	GO:0009991	response to extracellular stimulus	473	0.392589	1.4324	7.00878e-05	0.000880572	0.000647732	4873
BP	GO:0002526	acute inflammatory response	105	0.55019	1.73827	7.07854e-05	0.00088664	0.000652196	2546
BP	GO:0030838	positive regulation of actin filament polymerization	95	0.569376	1.7676	7.19271e-05	0.000899578	0.000661713	5349
BP	GO:0070304	positive regulation of stress-activated protein kinase signaling cascade	118	0.545919	1.74253	7.4799e-05	0.000931249	0.00068501	4634
BP	GO:0034724	DNA replication-independent nucleosome organization	54	-0.639868	-1.82963	7.48733e-05	0.000931249	0.00068501	5199
BP	GO:0043523	regulation of neuron apoptotic process	197	0.472833	1.59847	7.50226e-05	0.000931249	0.00068501	4052
BP	GO:0031023	microtubule organizing center organization	140	-0.516407	-1.68512	7.59375e-05	0.00094014	0.00069155	6528
BP	GO:0030183	B cell differentiation	136	0.518558	1.68689	7.59663e-05	0.00094014	0.00069155	4143
BP	GO:0007099	centriole replication	41	-0.693529	-1.87748	7.62631e-05	0.000942402	0.000693213	7108
BP	GO:0002724	regulation of T cell cytokine production	33	0.734739	1.87095	7.70335e-05	0.000950502	0.000699171	4537
BP	GO:2000516	positive regulation of CD4-positive, alpha-beta T cell activation	37	0.723912	1.88674	7.7394e-05	0.000953527	0.000701397	2543
BP	GO:0045638	negative regulation of myeloid cell differentiation	92	0.566012	1.74475	7.79046e-05	0.000958389	0.000704973	2113
BP	GO:0097696	receptor signaling pathway via STAT	170	0.49717	1.6488	7.92022e-05	0.000972905	0.000715651	4155
BP	GO:0006936	muscle contraction	346	0.42057	1.49982	8.00238e-05	0.000981539	0.000722002	4750
BP	GO:0051899	membrane depolarization	86	0.570091	1.74093	8.14643e-05	0.00099625	0.000732823	3243
BP	GO:1903901	negative regulation of viral life cycle	24	0.79902	1.90874	8.24537e-05	0.00100686	0.000740628	750
BP	GO:0002064	epithelial cell development	206	0.470773	1.59965	8.28827e-05	0.00101061	0.000743384	5219
BP	GO:0090130	tissue migration	341	0.429483	1.53028	8.31323e-05	0.00101216	0.000744524	2781
BP	GO:0032637	interleukin-8 production	97	0.55916	1.73717	8.34221e-05	0.00101419	0.000746021	2522
BP	GO:0042391	regulation of membrane potential	429	0.399984	1.4473	8.51077e-05	0.00103317	0.000759977	4750
BP	GO:0032874	positive regulation of stress-activated MAPK cascade	116	0.543984	1.73181	8.52766e-05	0.0010337	0.000760368	4634
BP	GO:0010038	response to metal ion	350	0.425018	1.51719	8.55426e-05	0.0010354	0.000761624	3801
BP	GO:0043368	positive T cell selection	36	0.725665	1.87846	8.59461e-05	0.00103877	0.000764098	3786
BP	GO:0043486	histone exchange	58	-0.651879	-1.88647	8.62255e-05	0.00104062	0.000765463	7553
BP	GO:0000075	cell cycle checkpoint	206	-0.468486	-1.59453	8.64776e-05	0.00104168	0.000766239	6611
BP	GO:0030004	cellular monovalent inorganic cation homeostasis	115	0.527082	1.67817	8.67355e-05	0.00104168	0.000766239	5123
BP	GO:0035821	modulation of process of other organism	123	0.523234	1.67679	8.6817e-05	0.00104168	0.000766239	2800
BP	GO:0090257	regulation of muscle system process	234	0.453237	1.55816	8.70824e-05	0.00104335	0.000767468	4718
BP	GO:0009952	anterior/posterior pattern specification	203	0.47699	1.61705	8.87969e-05	0.00106081	0.000780316	3581
BP	GO:0043379	memory T cell differentiation	13	0.902044	1.88201	9.0747e-05	0.00108255	0.000796302	250
BP	GO:2001234	negative regulation of apoptotic signaling pathway	221	0.457557	1.56324	9.23312e-05	0.00109986	0.000809036	4166
BP	GO:0045730	respiratory burst	36	0.724115	1.87445	9.40215e-05	0.00111678	0.000821479	2349
BP	GO:0033044	regulation of chromosome organization	273	-0.435029	-1.51932	9.60714e-05	0.00113785	0.000836985	6438
BP	GO:0002715	regulation of natural killer cell mediated immunity	48	0.668795	1.83317	9.63623e-05	0.00113967	0.000838318	3650
BP	GO:0098581	detection of external biotic stimulus	24	0.794319	1.89751	9.83756e-05	0.00116016	0.000853391	1554
BP	GO:0046640	regulation of alpha-beta T cell proliferation	34	0.74689	1.91516	0.000100736	0.00118462	0.000871384	2244
BP	GO:0032695	negative regulation of interleukin-12 production	17	0.848014	1.90456	0.000106931	0.00125568	0.000923654	748
BP	GO:0006066	alcohol metabolic process	372	0.39979	1.43302	0.00010961	0.00128531	0.000945453	4196
BP	GO:0090630	activation of GTPase activity	116	0.538445	1.71418	0.0001098	0.00128572	0.000945752	3920
BP	GO:0043044	ATP-dependent chromatin remodeling	89	-0.562511	-1.72482	0.000110943	0.00129727	0.000954245	7553
BP	GO:0000082	G1/S transition of mitotic cell cycle	261	-0.433109	-1.50496	0.000111802	0.00130362	0.000958922	6632
BP	GO:0002710	negative regulation of T cell mediated immunity	22	0.798458	1.90265	0.000114297	0.00132897	0.000977565	3801
BP	GO:0019318	hexose metabolic process	248	0.448846	1.55376	0.000115156	0.00133707	0.000983527	4250
BP	GO:0002576	platelet degranulation	127	0.523003	1.68133	0.000117392	0.00136112	0.00100122	4538
BP	GO:0051983	regulation of chromosome segregation	88	-0.570912	-1.75075	0.000118806	0.00137559	0.00101186	7714
BP	GO:0048568	embryonic organ development	411	0.400372	1.44641	0.000124124	0.00143315	0.0010542	2710
BP	GO:0034080	CENP-A containing nucleosome assembly	43	-0.66966	-1.82495	0.000125343	0.00144207	0.00106076	6519
BP	GO:0061641	CENP-A containing chromatin organization	43	-0.66966	-1.82495	0.000125343	0.00144207	0.00106076	6519
BP	GO:0030198	extracellular matrix organization	390	0.407644	1.46615	0.00012559	0.00144207	0.00106076	2241
BP	GO:1902622	regulation of neutrophil migration	41	0.686056	1.82618	0.000125595	0.00144207	0.00106076	2002
BP	GO:0006405	RNA export from nucleus	141	-0.511989	-1.67137	0.00012611	0.00144397	0.00106216	7852
BP	GO:0070232	regulation of T cell apoptotic process	34	0.741576	1.90154	0.00012611	0.00144397	0.00106216	1860
BP	GO:0098543	detection of other organism	19	0.836249	1.91734	0.000130384	0.00148567	0.00109283	1554
BP	GO:0071902	positive regulation of protein serine/threonine kinase activity	309	0.424923	1.49459	0.000131328	0.00149338	0.00109851	4625
BP	GO:0098534	centriole assembly	45	-0.663671	-1.84021	0.000131526	0.00149358	0.00109865	7108
BP	GO:1902850	microtubule cytoskeleton organization involved in mitosis	142	-0.499653	-1.63216	0.000136283	0.00154547	0.00113682	6181
BP	GO:0001933	negative regulation of protein phosphorylation	351	0.416487	1.48614	0.000138927	0.0015733	0.00115729	5173
BP	GO:0015711	organic anion transport	375	0.407534	1.4586	0.000140029	0.00158145	0.00116329	4682
BP	GO:0006364	rRNA processing	226	-0.44766	-1.5365	0.000140868	0.00158875	0.00116866	6779
BP	GO:0046597	negative regulation of viral entry into host cell	20	0.823327	1.91255	0.00014115	0.00158976	0.0011694	750
BP	GO:0046209	nitric oxide metabolic process	76	0.587676	1.7587	0.000142002	0.00159718	0.00117486	5397
BP	GO:0050728	negative regulation of inflammatory response	146	0.497994	1.62361	0.00014646	0.00164509	0.0012101	4535
BP	GO:0044843	cell cycle G1/S phase transition	283	-0.425298	-1.48727	0.000148818	0.0016693	0.00122791	6765
BP	GO:0000723	telomere maintenance	160	-0.490954	-1.63203	0.000151532	0.00169745	0.00124861	5700
BP	GO:0030641	regulation of cellular pH	95	0.558299	1.73321	0.000153671	0.00171907	0.00126452	5618
BP	GO:0016311	dephosphorylation	485	0.391614	1.43266	0.000155712	0.00173807	0.00127849	5222
BP	GO:0045064	T-helper 2 cell differentiation	15	0.859016	1.87638	0.000157857	0.00175876	0.00129371	1791
BP	GO:0032480	negative regulation of type I interferon production	46	0.672189	1.82245	0.000160127	0.00178166	0.00131056	4522
BP	GO:0005996	monosaccharide metabolic process	270	0.436041	1.51932	0.000161472	0.00179421	0.00131979	4425
BP	GO:2001057	reactive nitrogen species metabolic process	77	0.589025	1.76894	0.000164391	0.0018193	0.00133824	5397
BP	GO:0007098	centrosome cycle	129	-0.519024	-1.67432	0.000167668	0.00185309	0.0013631	6528
BP	GO:0007259	receptor signaling pathway via JAK-STAT	161	0.492199	1.6183	0.000169265	0.00186701	0.00137334	4155
BP	GO:0070527	platelet aggregation	62	0.607744	1.75424	0.000169379	0.00186701	0.00137334	3714
BP	GO:0030301	cholesterol transport	105	0.532605	1.68271	0.000173636	0.00191138	0.00140598	5093
BP	GO:0043062	extracellular structure organization	391	0.407227	1.465	0.000174491	0.00191471	0.00140843	2241
BP	GO:0051271	negative regulation of cellular component movement	324	0.408922	1.44912	0.000174808	0.00191471	0.00140843	4707
BP	GO:0051208	sequestering of calcium ion	118	0.533407	1.7026	0.000174836	0.00191471	0.00140843	3920
BP	GO:0051709	regulation of killing of cells of other organism	16	0.838752	1.86414	0.000178353	0.00195033	0.00143462	2597
BP	GO:0033673	negative regulation of kinase activity	260	0.43712	1.51281	0.0001818	0.00198539	0.00146042	5088
BP	GO:0048872	homeostasis of number of cells	249	0.449855	1.55674	0.000182598	0.00199147	0.00146489	4338
BP	GO:1901222	regulation of NIK/NF-kappaB signaling	101	0.548942	1.71785	0.000182897	0.00199211	0.00146536	3805
BP	GO:0006979	response to oxidative stress	432	0.399579	1.44664	0.000185945	0.00202264	0.00148782	4645
BP	GO:1903169	regulation of calcium ion transmembrane transport	143	0.501369	1.63318	0.000186708	0.00202827	0.00149196	5365
BP	GO:0045576	mast cell activation	60	0.628988	1.80791	0.000194331	0.00210638	0.00154941	4776
BP	GO:0090068	positive regulation of cell cycle process	296	-0.427164	-1.50133	0.000194407	0.00210638	0.00154941	7353
BP	GO:0045229	external encapsulating structure organization	393	0.406878	1.46585	0.000194802	0.00210789	0.00155052	2241
BP	GO:0051017	actin filament bundle assembly	152	0.492907	1.61434	0.00019604	0.00211851	0.00155834	4306
BP	GO:0016072	rRNA metabolic process	236	-0.439441	-1.51168	0.000196529	0.00212103	0.00156019	6544
BP	GO:2001198	regulation of dendritic cell differentiation	12	0.888014	1.82518	0.000199475	0.00215001	0.00158151	2051
BP	GO:0043507	positive regulation of JUN kinase activity	67	0.582701	1.69314	0.000201979	0.00216852	0.00159512	4625
BP	GO:0006336	DNA replication-independent nucleosome assembly	53	-0.635618	-1.80406	0.000202988	0.00217653	0.00160101	6519
BP	GO:0010720	positive regulation of cell development	288	0.424839	1.48654	0.000203569	0.00217993	0.00160352	3572
BP	GO:0007173	epidermal growth factor receptor signaling pathway	120	0.515803	1.64487	0.000207654	0.00221221	0.00162726	4193
BP	GO:0010508	positive regulation of autophagy	120	0.515931	1.64528	0.000207654	0.00221221	0.00162726	4456
BP	GO:0031214	biomineral tissue development	159	0.488679	1.60867	0.000207654	0.00221221	0.00162726	4937
BP	GO:0071375	cellular response to peptide hormone stimulus	321	0.413337	1.46535	0.00020835	0.00221609	0.00163012	4660
BP	GO:0060142	regulation of syncytium formation by plasma membrane fusion	26	0.769034	1.86305	0.000208555	0.00221609	0.00163012	2969
BP	GO:0007265	Ras protein signal transduction	337	0.412348	1.4664	0.000219442	0.00232283	0.00170863	4568
BP	GO:0046641	positive regulation of alpha-beta T cell proliferation	21	0.807399	1.9029	0.000221433	0.0023409	0.00172192	2244
BP	GO:0002312	B cell activation involved in immune response	78	0.585526	1.75546	0.000224228	0.00236743	0.00174143	2636
BP	GO:0018205	peptidyl-lysine modification	389	-0.389701	-1.40797	0.000225609	0.00237897	0.00174992	7634
BP	GO:0097711	ciliary basal body-plasma membrane docking	95	-0.535328	-1.65629	0.000226507	0.0023854	0.00175465	6403
BP	GO:0032233	positive regulation of actin filament bundle assembly	62	0.599208	1.7296	0.00022699	0.00238744	0.00175616	5300
BP	GO:0022618	ribonucleoprotein complex assembly	220	-0.441717	-1.51221	0.00022926	0.00240825	0.00177146	8068
BP	GO:0032273	positive regulation of protein polymerization	130	0.502239	1.61839	0.000231909	0.00243229	0.00178915	5384
BP	GO:0035306	positive regulation of dephosphorylation	58	0.626124	1.77965	0.000232137	0.00243229	0.00178915	4001
BP	GO:0006869	lipid transport	456	0.388941	1.4162	0.000236412	0.0024697	0.00181667	4766
BP	GO:0050862	positive regulation of T cell receptor signaling pathway	14	0.868278	1.86014	0.000236604	0.0024697	0.00181667	2566
BP	GO:0003015	heart process	282	0.430074	1.49944	0.000237354	0.00247441	0.00182013	5294
BP	GO:0051348	negative regulation of transferase activity	289	0.42805	1.49988	0.000238081	0.00247749	0.00182239	5088
BP	GO:0110148	biomineralization	161	0.488349	1.60564	0.000239742	0.00248676	0.00182921	4937
BP	GO:0032689	negative regulation of interferon-gamma production	40	0.686455	1.82571	0.00024629	0.00255148	0.00187682	2280
BP	GO:0007091	metaphase/anaphase transition of mitotic cell cycle	61	-0.60176	-1.75032	0.000246981	0.00255543	0.00187973	7714
BP	GO:0046636	negative regulation of alpha-beta T cell activation	41	0.671337	1.787	0.000247798	0.00256069	0.00188359	2203
BP	GO:0006338	chromatin remodeling	205	-0.4531	-1.54421	0.000248375	0.00256344	0.00188562	6544
BP	GO:0051453	regulation of intracellular pH	88	0.561403	1.71558	0.00025087	0.00258597	0.00190219	4713
BP	GO:0032691	negative regulation of interleukin-1 beta production	39	0.66633	1.76181	0.000251916	0.00259351	0.00190774	2079
BP	GO:0002369	T cell cytokine production	36	0.702681	1.81896	0.000253985	0.00261156	0.00192101	4537
BP	GO:0071426	ribonucleoprotein complex export from nucleus	130	-0.498261	-1.61119	0.000257489	0.0026443	0.0019451	7852
BP	GO:0045806	negative regulation of endocytosis	51	0.645807	1.78205	0.000260248	0.00266932	0.0019635	4535
BP	GO:0043434	response to peptide hormone	431	0.39285	1.42061	0.000262574	0.00268984	0.00197859	4660
BP	GO:0007519	skeletal muscle tissue development	146	0.490939	1.60061	0.000267402	0.00273253	0.00201	3985
BP	GO:0061572	actin filament bundle organization	156	0.490431	1.61102	0.000269	0.00274521	0.00201933	4306
BP	GO:0045069	regulation of viral genome replication	83	0.573825	1.74243	0.000269308	0.00274521	0.00201933	2313
BP	GO:0071402	cellular response to lipoprotein particle stimulus	32	0.714254	1.80906	0.000270185	0.00275076	0.00202341	2781
BP	GO:0048704	embryonic skeletal system morphogenesis	90	0.552416	1.69582	0.000271511	0.00275747	0.00202834	2102
BP	GO:0055094	response to lipoprotein particle	31	0.720806	1.82593	0.000271511	0.00275747	0.00202834	2781
BP	GO:1905523	positive regulation of macrophage migration	24	0.772839	1.8462	0.000273357	0.00277281	0.00203963	2706
BP	GO:0003014	renal system process	118	0.524149	1.67305	0.0002753	0.0027891	0.00205161	4688
BP	GO:0002437	inflammatory response to antigenic stimulus	56	0.619109	1.74641	0.000277856	0.00280564	0.00206378	3588
BP	GO:0032753	positive regulation of interleukin-4 production	24	0.772715	1.8459	0.000277951	0.00280564	0.00206378	2244
BP	GO:0006809	nitric oxide biosynthetic process	72	0.593164	1.74832	0.000279649	0.00281934	0.00207385	5397
BP	GO:0051258	protein polymerization	291	0.428355	1.50044	0.000281477	0.00283431	0.00208487	5435
BP	GO:0050806	positive regulation of synaptic transmission	144	0.493507	1.60678	0.000282563	0.00284179	0.00209037	5743
BP	GO:0006919	activation of cysteine-type endopeptidase activity involved in apoptotic process	86	0.547454	1.6718	0.000283693	0.00284969	0.00209618	3078
BP	GO:0009395	phospholipid catabolic process	48	0.650293	1.78246	0.000285463	0.00286398	0.00210669	5363
BP	GO:0002701	negative regulation of production of molecular mediator of immune response	39	0.661106	1.74799	0.000288893	0.00289489	0.00212942	2255
BP	GO:0045061	thymic T cell selection	22	0.780014	1.8587	0.000296327	0.0029622	0.00217894	4095
BP	GO:0007052	mitotic spindle organization	117	-0.507023	-1.61356	0.000297906	0.0029708	0.00218526	4018
BP	GO:0030100	regulation of endocytosis	204	0.467921	1.58662	0.000297906	0.0029708	0.00218526	4737
BP	GO:0051306	mitotic sister chromatid separation	66	-0.591804	-1.73929	0.000304504	0.00302564	0.00222561	6632
BP	GO:0002532	production of molecular mediator involved in inflammatory response	80	0.564768	1.70438	0.000306135	0.0030382	0.00223484	4419
BP	GO:1901990	regulation of mitotic cell cycle phase transition	423	-0.386463	-1.40391	0.000307382	0.00304692	0.00224126	6827
BP	GO:0045787	positive regulation of cell cycle	387	-0.393796	-1.4197	0.000308009	0.00304948	0.00224314	7353
BP	GO:0051099	positive regulation of binding	170	0.477126	1.58233	0.000315342	0.00310719	0.00228559	4861
BP	GO:0010965	regulation of mitotic sister chromatid separation	64	-0.599387	-1.75909	0.000316938	0.00311878	0.00229412	6632
BP	GO:0010818	T cell chemotaxis	27	0.74169	1.81372	0.000317273	0.00311878	0.00229412	1987
BP	GO:0097305	response to alcohol	232	0.438613	1.5061	0.000320005	0.00313875	0.0023088	4227
BP	GO:0010632	regulation of epithelial cell migration	270	0.426057	1.48453	0.000320063	0.00313875	0.0023088	2746
BP	GO:1902099	regulation of metaphase/anaphase transition of cell cycle	62	-0.586894	-1.71543	0.000325803	0.0031846	0.00234253	7714
BP	GO:1903307	positive regulation of regulated secretory pathway	51	0.640201	1.76658	0.000325895	0.0031846	0.00234253	3267
BP	GO:0030071	regulation of mitotic metaphase/anaphase transition	59	-0.602522	-1.74762	0.000328951	0.00321067	0.00236171	7714
BP	GO:0019079	viral genome replication	129	0.503823	1.62027	0.000333492	0.00325116	0.00239149	4684
BP	GO:0071826	ribonucleoprotein complex subunit organization	227	-0.44421	-1.52745	0.000334151	0.00325375	0.0023934	8068
BP	GO:0043900	regulation of multi-organism process	51	0.639817	1.76552	0.000335273	0.00326083	0.0023986	2727
BP	GO:0034122	negative regulation of toll-like receptor signaling pathway	42	0.663469	1.78113	0.000339047	0.00328593	0.00241707	4149
BP	GO:0035735	intraciliary transport involved in cilium assembly	40	-0.670424	-1.7945	0.000345558	0.00334512	0.00246061	6662
BP	GO:0000302	response to reactive oxygen species	215	0.440383	1.49903	0.000346863	0.00335382	0.00246701	3520
BP	GO:0022616	DNA strand elongation	26	-0.733694	-1.8046	0.000347966	0.00335664	0.00246908	5700
BP	GO:0048732	gland development	410	0.385238	1.39133	0.000347966	0.00335664	0.00246908	3801
BP	GO:0042542	response to hydrogen peroxide	129	0.502828	1.61707	0.000351398	0.00338579	0.00249052	3456
BP	GO:0015850	organic hydroxy compound transport	267	0.425691	1.4789	0.000355874	0.00342493	0.00251931	5093
BP	GO:1905517	macrophage migration	52	0.626603	1.74448	0.000361377	0.00347384	0.00255529	1126
BP	GO:0071166	ribonucleoprotein complex localization	131	-0.492519	-1.59175	0.000372093	0.00356996	0.002626	7852
BP	GO:0016236	macroautophagy	309	0.412722	1.45167	0.00037224	0.00356996	0.002626	5633
BP	GO:0015918	sterol transport	118	0.519158	1.65711	0.00037378	0.00358057	0.0026338	5093
BP	GO:0045921	positive regulation of exocytosis	85	0.555789	1.69535	0.000376004	0.00359772	0.00264641	3325
BP	GO:0071260	cellular response to mechanical stimulus	74	0.588526	1.7534	0.000376734	0.00360053	0.00264848	3072
BP	GO:0043901	negative regulation of multi-organism process	20	0.797506	1.85257	0.000379051	0.00361849	0.00266169	4462
BP	GO:0006275	regulation of DNA replication	107	-0.514599	-1.61717	0.000380535	0.00362847	0.00266903	6728
BP	GO:0071241	cellular response to inorganic substance	214	0.442281	1.50648	0.000382841	0.00364625	0.00268211	3801
BP	GO:0009913	epidermal cell differentiation	355	0.404724	1.44606	0.000390146	0.00370728	0.00272701	2261
BP	GO:0044242	cellular lipid catabolic process	229	0.440282	1.51109	0.00039773	0.00377068	0.00277364	5053
BP	GO:0010759	positive regulation of macrophage chemotaxis	17	0.820905	1.84368	0.00039927	0.00378095	0.00278119	2186
BP	GO:1990778	protein localization to cell periphery	324	0.398033	1.41053	0.000408079	0.00385553	0.00283606	4718
BP	GO:0043383	negative T cell selection	12	0.87638	1.80127	0.000410298	0.00387207	0.00284822	1484
BP	GO:0060713	labyrinthine layer morphogenesis	20	0.795534	1.84799	0.000412426	0.00388342	0.00285657	4199
BP	GO:0038127	ERBB signaling pathway	142	0.494294	1.61	0.00041244	0.00388342	0.00285657	4193
BP	GO:0042088	T-helper 1 type immune response	41	0.659056	1.75431	0.000414537	0.00389873	0.00286783	1936
BP	GO:0097006	regulation of plasma lipoprotein particle levels	97	0.528154	1.64084	0.00041952	0.0039411	0.002899	4591
BP	GO:1905818	regulation of chromosome separation	71	-0.580445	-1.72674	0.000424998	0.0039859	0.00293196	6632
BP	GO:0032200	telomere organization	171	-0.462074	-1.54919	0.000439335	0.00411273	0.00302525	5700
BP	GO:0007411	axon guidance	277	0.418449	1.45636	0.000439779	0.00411273	0.00302525	5532
BP	GO:0030890	positive regulation of B cell proliferation	40	0.673406	1.79101	0.000444239	0.00414974	0.00305248	2195
BP	GO:0044839	cell cycle G2/M phase transition	271	-0.412508	-1.4377	0.00044523	0.00415431	0.00305583	6563
BP	GO:0050688	regulation of defense response to virus	69	0.587056	1.71795	0.000446887	0.00416507	0.00306375	4302
BP	GO:0022600	digestive system process	99	0.524355	1.63601	0.000453446	0.00422144	0.00310521	4535
BP	GO:0002830	positive regulation of type 2 immune response	16	0.819113	1.82049	0.000463496	0.00429565	0.0031598	1791
BP	GO:0002483	antigen processing and presentation of endogenous peptide antigen	18	0.802305	1.81989	0.000464647	0.0043015	0.0031641	2839
BP	GO:0033045	regulation of sister chromatid segregation	71	-0.579192	-1.72301	0.000472629	0.0043705	0.00321486	7714
BP	GO:0046466	membrane lipid catabolic process	38	0.665696	1.75492	0.000476509	0.00440145	0.00323763	3327
BP	GO:1901224	positive regulation of NIK/NF-kappaB signaling	67	0.566739	1.64676	0.000481919	0.00444646	0.00327073	3054
BP	GO:0031570	DNA integrity checkpoint	154	-0.473132	-1.5615	0.000482823	0.00444983	0.00327321	6611
BP	GO:0007389	pattern specification process	420	0.385548	1.39497	0.000486503	0.00447875	0.00329449	3632
BP	GO:2001185	regulation of CD8-positive, alpha-beta T cell activation	19	0.80256	1.84009	0.000488045	0.00448636	0.00330008	2159
BP	GO:0031623	receptor internalization	111	0.514744	1.63509	0.000488414	0.00448636	0.00330008	3108
BP	GO:0065004	protein-DNA complex assembly	231	-0.432656	-1.48716	0.000490043	0.00449134	0.00330375	7334
BP	GO:0098739	import across plasma membrane	161	0.479222	1.57563	0.000491029	0.00449539	0.00330673	4148
BP	GO:0043304	regulation of mast cell degranulation	29	0.732057	1.82285	0.000495013	0.00452685	0.00332987	2244
BP	GO:0055069	zinc ion homeostasis	39	0.650076	1.71883	0.00049703	0.00454027	0.00333974	3290
BP	GO:0033238	regulation of cellular amine metabolic process	76	0.556842	1.66643	0.000500207	0.00456425	0.00335738	4779
BP	GO:0098742	cell-cell adhesion via plasma-membrane adhesion molecules	272	0.426136	1.4851	0.000501316	0.00456429	0.00335741	4293
BP	GO:0002517	T cell tolerance induction	14	0.850832	1.82277	0.000503245	0.00457682	0.00336662	2203
BP	GO:0006999	nuclear pore organization	14	-0.829309	-1.75989	0.000507334	0.00460894	0.00339025	3353
BP	GO:0062197	cellular response to chemical stress	335	0.407259	1.44872	0.000511281	0.00462953	0.0034054	4645
BP	GO:1903046	meiotic cell cycle process	190	-0.444897	-1.50169	0.000512377	0.00463118	0.00340661	5097
BP	GO:0019835	cytolysis	30	0.722151	1.80614	0.000512583	0.00463118	0.00340661	2697
BP	GO:0002604	regulation of dendritic cell antigen processing and presentation	11	0.884624	1.76999	0.00052009	0.00469387	0.00345272	2051
BP	GO:0002544	chronic inflammatory response	19	0.801203	1.83698	0.000536365	0.00483021	0.00355301	2203
BP	GO:0051897	positive regulation of protein kinase B signaling	171	0.467122	1.54782	0.000546821	0.0049139	0.00361457	2706
BP	GO:0006399	tRNA metabolic process	177	-0.454494	-1.52924	0.000546848	0.0049139	0.00361457	7837
BP	GO:0010595	positive regulation of endothelial cell migration	123	0.492044	1.57683	0.00055223	0.00495688	0.00364619	2746
BP	GO:0007520	myoblast fusion	41	0.648542	1.72633	0.000553898	0.00496646	0.00365323	2969
BP	GO:0010935	regulation of macrophage cytokine production	14	0.848908	1.81864	0.000558646	0.00499819	0.00367658	3172
BP	GO:0070302	regulation of stress-activated protein kinase signaling cascade	182	0.455059	1.52483	0.000558646	0.00499819	0.00367658	4488
BP	GO:0097485	neuron projection guidance	278	0.419893	1.46314	0.000566788	0.00506555	0.00372612	5532
BP	GO:0006270	DNA replication initiation	40	-0.660965	-1.76918	0.000569068	0.00508044	0.00373708	5682
BP	GO:0044784	metaphase/anaphase transition of cell cycle	64	-0.586534	-1.72137	0.000574643	0.00512467	0.00376961	7714
BP	GO:0023061	signal release	473	0.372206	1.35803	0.000578155	0.00515044	0.00378857	5361
BP	GO:0031640	killing of cells of other organism	65	0.59141	1.71771	0.000585409	0.00520945	0.00383197	2697
BP	GO:0002347	response to tumor cell	28	0.730037	1.80476	0.00058993	0.00524047	0.00385479	2566
BP	GO:1903902	positive regulation of viral life cycle	32	0.697485	1.76659	0.000590257	0.00524047	0.00385479	1898
BP	GO:0002717	positive regulation of natural killer cell mediated immunity	31	0.701954	1.77817	0.000592343	0.00524855	0.00386074	4559
BP	GO:1903426	regulation of reactive oxygen species biosynthetic process	95	0.534216	1.65844	0.000593179	0.00525034	0.00386205	5397
BP	GO:0045766	positive regulation of angiogenesis	164	0.472126	1.55829	0.000596364	0.00526725	0.00387449	3054
BP	GO:1904018	positive regulation of vasculature development	164	0.472126	1.55829	0.000596364	0.00526725	0.00387449	3054
BP	GO:0048659	smooth muscle cell proliferation	149	0.478787	1.56946	0.000600197	0.0052898	0.00389108	3235
BP	GO:0003002	regionalization	326	0.414437	1.46954	0.00060321	0.00531069	0.00390644	3581
BP	GO:0042176	regulation of protein catabolic process	381	0.388931	1.39478	0.0006085	0.00535157	0.00393651	4907
BP	GO:0070167	regulation of biomineral tissue development	94	0.528664	1.6385	0.000611572	0.00537287	0.00395218	3970
BP	GO:0060191	regulation of lipase activity	97	0.52112	1.61899	0.000612808	0.00537801	0.00395596	3288
BP	GO:0008544	epidermis development	458	0.373133	1.36004	0.000618738	0.00542429	0.00399001	3199
BP	GO:0019233	sensory perception of pain	98	0.532884	1.65943	0.000624546	0.00546941	0.0040232	3181
BP	GO:0051402	neuron apoptotic process	229	0.435209	1.49368	0.00062777	0.00549183	0.00403969	4052
BP	GO:1901136	carbohydrate derivative catabolic process	198	0.44866	1.5149	0.000629965	0.0055052	0.00404952	3769
BP	GO:0045428	regulation of nitric oxide biosynthetic process	58	0.608514	1.72959	0.00063616	0.0055514	0.00408351	2526
BP	GO:0071459	protein localization to chromosome, centromeric region	25	-0.742605	-1.80459	0.000636595	0.0055514	0.00408351	6049
BP	GO:0050890	cognition	276	0.420289	1.46378	0.000643171	0.00560284	0.00412135	5394
BP	GO:0007586	digestion	138	0.485964	1.58559	0.000645915	0.00561999	0.00413396	4932
BP	GO:0051298	centrosome duplication	72	-0.576074	-1.70878	0.000647179	0.00561999	0.00413396	7108
BP	GO:0033006	regulation of mast cell activation involved in immune response	30	0.713457	1.78439	0.000653658	0.00567029	0.00417096	2244
BP	GO:0001510	RNA methylation	82	-0.534002	-1.61498	0.000665218	0.00576452	0.00424028	9580
BP	GO:0007093	mitotic cell cycle checkpoint	157	-0.469358	-1.55506	0.000673232	0.00582787	0.00428687	6611
BP	GO:0010001	glial cell differentiation	207	0.456018	1.54908	0.000674268	0.00583073	0.00428898	4395
BP	GO:0060143	positive regulation of syncytium formation by plasma membrane fusion	23	0.7624	1.8174	0.000677313	0.00585093	0.00430384	2969
BP	GO:0032259	methylation	351	-0.395095	-1.41196	0.000678684	0.00585666	0.00430805	7827
BP	GO:0051146	striated muscle cell differentiation	260	0.421435	1.45852	0.000679662	0.00585899	0.00430976	4443
BP	GO:0080164	regulation of nitric oxide metabolic process	60	0.604075	1.7363	0.00068283	0.00587362	0.00432053	2526
BP	GO:0060670	branching involved in labyrinthine layer morphogenesis	12	0.865592	1.77909	0.000683282	0.00587362	0.00432053	3399
BP	GO:0006470	protein dephosphorylation	321	0.397223	1.40822	0.000684659	0.00587362	0.00432053	5222
BP	GO:0098661	inorganic anion transmembrane transport	120	0.495686	1.58072	0.000684677	0.00587362	0.00432053	3404
BP	GO:0002790	peptide secretion	396	0.386787	1.3946	0.000685107	0.00587362	0.00432053	5166
BP	GO:0010810	regulation of cell-substrate adhesion	214	0.434132	1.47873	0.000686528	0.00587528	0.00432175	2844
BP	GO:0016045	detection of bacterium	17	0.808671	1.8162	0.000699241	0.0059779	0.00439723	2688
BP	GO:0043550	regulation of lipid kinase activity	69	0.576881	1.68818	0.000700683	0.00598403	0.00440175	4739
BP	GO:0046598	positive regulation of viral entry into host cell	11	0.876761	1.75425	0.000720487	0.00612784	0.00450753	1796
BP	GO:0075294	positive regulation by symbiont of entry into host	11	0.876761	1.75425	0.000720487	0.00612784	0.00450753	1796
BP	GO:0006006	glucose metabolic process	208	0.443136	1.50576	0.000723829	0.00614994	0.00452378	4250
BP	GO:1902563	regulation of neutrophil activation	10	0.90044	1.77298	0.000725476	0.00615216	0.00452541	2244
BP	GO:1905521	regulation of macrophage migration	38	0.654871	1.72638	0.000726322	0.00615216	0.00452541	2706
BP	GO:0060711	labyrinthine layer development	44	0.637822	1.72129	0.000729281	0.0061709	0.0045392	4605
BP	GO:0001774	microglial cell activation	46	0.637046	1.72717	0.000733097	0.00619684	0.00455828	3123
BP	GO:0043500	muscle adaptation	110	0.507251	1.60618	0.000734706	0.0062041	0.00456362	3156
BP	GO:0045671	negative regulation of osteoclast differentiation	27	0.721651	1.76471	0.000740078	0.00624309	0.0045923	2001
BP	GO:0000729	DNA double-strand break processing	25	-0.73947	-1.79698	0.000746508	0.00629091	0.00462748	4900
BP	GO:0002712	regulation of B cell mediated immunity	54	0.606161	1.70089	0.000752458	0.00632172	0.00465014	3403
BP	GO:0002889	regulation of immunoglobulin mediated immune response	54	0.606161	1.70089	0.000752458	0.00632172	0.00465014	3403
BP	GO:0045824	negative regulation of innate immune response	63	0.594033	1.7211	0.000757151	0.00635469	0.00467439	4535
BP	GO:1901216	positive regulation of neuron death	92	0.52557	1.62009	0.000761787	0.00638711	0.00469824	4166
BP	GO:0002791	regulation of peptide secretion	303	0.406577	1.43028	0.000775183	0.00648628	0.00477119	5222
BP	GO:2001242	regulation of intrinsic apoptotic signaling pathway	156	0.47337	1.55498	0.000776906	0.00649412	0.00477695	6079
BP	GO:0002448	mast cell mediated immunity	47	0.638639	1.74261	0.000779374	0.00650816	0.00478728	2244
BP	GO:0032757	positive regulation of interleukin-8 production	57	0.611043	1.73267	0.000782103	0.00652006	0.00479603	2365
BP	GO:1900426	positive regulation of defense response to bacterium	10	0.899323	1.77078	0.000782375	0.00652006	0.00479603	1294
BP	GO:0010522	regulation of calcium ion transport into cytosol	94	0.5252	1.62776	0.000795501	0.00662276	0.00487158	5365
BP	GO:0002534	cytokine production involved in inflammatory response	61	0.580841	1.66999	0.000801968	0.00665733	0.00489701	1554
BP	GO:0014706	striated muscle tissue development	344	0.396695	1.41336	0.000802068	0.00665733	0.00489701	3542
BP	GO:0042073	intraciliary transport	53	-0.608702	-1.72766	0.000802068	0.00665733	0.00489701	7509
BP	GO:0031667	response to nutrient levels	447	0.381647	1.38495	0.000832286	0.0068943	0.00507132	4873
BP	GO:0046849	bone remodeling	89	0.533019	1.63343	0.000836583	0.00692296	0.0050924	3325
BP	GO:0097242	amyloid-beta clearance	36	0.673614	1.74372	0.000838301	0.00693024	0.00509775	2600
BP	GO:0033500	carbohydrate homeostasis	226	0.424767	1.45595	0.000842189	0.00694393	0.00510783	4271
BP	GO:0010803	regulation of tumor necrosis factor-mediated signaling pathway	62	0.572632	1.65289	0.000842478	0.00694393	0.00510783	4645
BP	GO:0010934	macrophage cytokine production	15	0.818384	1.78763	0.000842478	0.00694393	0.00510783	3172
BP	GO:0042058	regulation of epidermal growth factor receptor signaling pathway	86	0.521847	1.59361	0.000843874	0.00694851	0.0051112	5722
BP	GO:0046916	cellular transition metal ion homeostasis	115	0.4896	1.55883	0.000849598	0.00698765	0.00513999	4997
BP	GO:0032743	positive regulation of interleukin-2 production	30	0.709273	1.77393	0.000851163	0.00698765	0.00513999	1685
BP	GO:0032091	negative regulation of protein binding	95	0.526611	1.63483	0.000859876	0.00703821	0.00517718	4790
BP	GO:0048660	regulation of smooth muscle cell proliferation	147	0.47765	1.55915	0.000862616	0.00704578	0.00518274	3235
BP	GO:0031123	RNA 3'-end processing	149	-0.461735	-1.51333	0.000862857	0.00704578	0.00518274	7852
BP	GO:0050860	negative regulation of T cell receptor signaling pathway	22	0.757131	1.80418	0.000863357	0.00704578	0.00518274	1621
BP	GO:0034142	toll-like receptor 4 signaling pathway	42	0.642057	1.72365	0.000866867	0.00706744	0.00519868	2079
BP	GO:0034114	regulation of heterotypic cell-cell adhesion	26	0.735108	1.78086	0.000870405	0.0070893	0.00521476	1935
BP	GO:0045005	DNA-dependent DNA replication maintenance of fidelity	49	-0.611002	-1.72118	0.000878215	0.00714587	0.00525637	5018
BP	GO:0034968	histone lysine methylation	107	-0.499317	-1.56915	0.000883901	0.0071803	0.00528169	5713
BP	GO:0048706	embryonic skeletal system development	117	0.489806	1.55919	0.000884183	0.0071803	0.00528169	2979
BP	GO:0048562	embryonic organ morphogenesis	276	0.414539	1.44375	0.000889488	0.00721629	0.00530817	2430
BP	GO:0002407	dendritic cell chemotaxis	24	0.743642	1.77645	0.000891058	0.00722194	0.00531232	2826
BP	GO:0006644	phospholipid metabolic process	416	0.379534	1.37414	0.000895532	0.00725109	0.00533377	5157
BP	GO:0010948	negative regulation of cell cycle process	345	-0.389612	-1.38947	0.000900292	0.0072825	0.00535687	6611
BP	GO:0036336	dendritic cell migration	29	0.715618	1.78192	0.000902118	0.00729014	0.00536249	2826
BP	GO:0071294	cellular response to zinc ion	23	0.754724	1.79911	0.000907688	0.0073137	0.00537982	3059
BP	GO:0051048	negative regulation of secretion	153	0.474352	1.55309	0.000915027	0.00735849	0.00541277	4620
BP	GO:1904892	regulation of receptor signaling pathway via STAT	107	0.498991	1.57697	0.000918631	0.00738029	0.00542881	4155
BP	GO:0018022	peptidyl-lysine methylation	122	-0.498922	-1.60021	0.000929699	0.00744805	0.00547865	7562
BP	GO:0048017	inositol lipid-mediated signaling	193	0.44326	1.49612	0.000931569	0.00744805	0.00547865	2801
BP	GO:0060263	regulation of respiratory burst	16	0.798977	1.77574	0.000931569	0.00744805	0.00547865	1265
BP	GO:0070498	interleukin-1-mediated signaling pathway	101	0.519084	1.62441	0.000931569	0.00744805	0.00547865	4779
BP	GO:0043551	regulation of phosphatidylinositol 3-kinase activity	57	0.60243	1.70824	0.000941331	0.00751883	0.00553071	4121
BP	GO:0032656	regulation of interleukin-13 production	18	0.7867	1.7845	0.000943268	0.00751977	0.0055314	2913
BP	GO:0061025	membrane fusion	172	0.451213	1.49821	0.000984306	0.00782428	0.0057554	4805
BP	GO:0072659	protein localization to plasma membrane	270	0.412081	1.43583	0.000985525	0.00782645	0.00575699	4718
BP	GO:0043409	negative regulation of MAPK cascade	174	0.459893	1.53455	0.000993362	0.00788112	0.00579721	5399
BP	GO:0046470	phosphatidylcholine metabolic process	90	0.527809	1.62028	0.00100305	0.00795038	0.00584815	4983
BP	GO:0006323	DNA packaging	230	-0.421698	-1.44902	0.00100738	0.0079694	0.00586214	7553
BP	GO:0061844	antimicrobial humoral immune response mediated by antimicrobial peptide	78	0.554208	1.66157	0.00101764	0.00803518	0.00591053	3266
BP	GO:1901623	regulation of lymphocyte chemotaxis	26	0.729759	1.7679	0.00101972	0.00804389	0.00591694	4559
BP	GO:0060284	regulation of cell development	480	0.373468	1.36659	0.00104804	0.00825158	0.00606971	3572
BP	GO:0060047	heart contraction	273	0.411704	1.43371	0.00105013	0.00826015	0.00607601	6356
BP	GO:0000086	G2/M transition of mitotic cell cycle	253	-0.411535	-1.42897	0.00105223	0.00826877	0.00608235	6563
BP	GO:0009743	response to carbohydrate	217	0.424914	1.44939	0.00105856	0.0083028	0.00610738	4065
BP	GO:0043506	regulation of JUN kinase activity	82	0.53223	1.6184	0.00105856	0.0083028	0.00610738	4634
BP	GO:0060761	negative regulation of response to cytokine stimulus	74	0.567118	1.68962	0.00107914	0.00844815	0.00621431	1572
BP	GO:0006469	negative regulation of protein kinase activity	236	0.424196	1.46127	0.0010802	0.00844844	0.00621452	5088
BP	GO:0045060	negative thymic T cell selection	11	0.868665	1.73806	0.00108368	0.00846762	0.00622863	1484
BP	GO:0051238	sequestering of metal ion	15	0.812039	1.77377	0.00109456	0.00853785	0.00628029	585
BP	GO:0001580	detection of chemical stimulus involved in sensory perception of bitter taste	36	-0.653718	-1.70741	0.00109483	0.00853785	0.00628029	4698
BP	GO:0090022	regulation of neutrophil chemotaxis	31	0.687242	1.74091	0.00109679	0.00853785	0.00628029	4537
BP	GO:1901739	regulation of myoblast fusion	18	0.781901	1.77361	0.00110356	0.00858248	0.00631311	2969
BP	GO:2000107	negative regulation of leukocyte apoptotic process	46	0.629798	1.70752	0.00110749	0.0086049	0.0063296	2064
BP	GO:0052697	xenobiotic glucuronidation	11	-0.85107	-1.70793	0.00111102	0.00862419	0.00634379	3099
BP	GO:0007517	muscle organ development	312	0.402273	1.41723	0.0011143	0.00864158	0.00635659	4381
BP	GO:0007200	phospholipase C-activating G protein-coupled receptor signaling pathway	102	0.512034	1.60749	0.00112767	0.00873708	0.00642684	4720
BP	GO:0050808	synapse organization	410	0.372148	1.34405	0.00113705	0.00880153	0.00647424	4861
BP	GO:1901796	regulation of signal transduction by p53 class mediator	176	-0.452652	-1.52067	0.00114376	0.00884512	0.00650631	8444
BP	GO:0030216	keratinocyte differentiation	297	0.407111	1.43069	0.00116377	0.00899152	0.00661399	3199
BP	GO:2000146	negative regulation of cell motility	317	0.400229	1.41853	0.00116796	0.00901544	0.00663159	4707
BP	GO:0007611	learning or memory	235	0.420184	1.44586	0.00117563	0.00906614	0.00666888	5248
BP	GO:0007193	adenylate cyclase-inhibiting G protein-coupled receptor signaling pathway	84	0.537387	1.63431	0.00117797	0.00906728	0.00666972	4391
BP	GO:0001778	plasma membrane repair	12	0.853629	1.7545	0.00118389	0.00910441	0.00669704	3330
BP	GO:0045732	positive regulation of protein catabolic process	224	0.427481	1.46033	0.00118743	0.00911465	0.00670457	4889
BP	GO:0031062	positive regulation of histone methylation	36	-0.650906	-1.70007	0.00120164	0.00921516	0.0067785	5526
BP	GO:0007160	cell-matrix adhesion	226	0.420149	1.44012	0.00121692	0.00932368	0.00685833	4835
BP	GO:0072539	T-helper 17 cell differentiation	28	0.713307	1.7634	0.00122303	0.00936184	0.0068864	4079
BP	GO:0003254	regulation of membrane depolarization	43	0.626372	1.69131	0.00123666	0.00943999	0.00694388	1005
BP	GO:0090594	inflammatory response to wounding	14	0.832633	1.78378	0.00125272	0.00955372	0.00702754	519
BP	GO:0042692	muscle cell differentiation	347	0.392484	1.39975	0.00125925	0.00959465	0.00705765	4654
BP	GO:0110149	regulation of biomineralization	96	0.528121	1.63762	0.00126871	0.00965785	0.00710413	3970
BP	GO:0002637	regulation of immunoglobulin production	65	0.572974	1.66416	0.00127073	0.0096643	0.00710888	3144
BP	GO:0016042	lipid catabolic process	339	0.399808	1.42095	0.00127485	0.00968672	0.00712537	4900
BP	GO:0006406	mRNA export from nucleus	113	-0.488616	-1.53829	0.00128984	0.00978264	0.00719593	7852
BP	GO:0071427	mRNA-containing ribonucleoprotein complex export from nucleus	113	-0.488616	-1.53829	0.00128984	0.00978264	0.00719593	7852
BP	GO:0071322	cellular response to carbohydrate stimulus	135	0.480439	1.56095	0.00129316	0.00979884	0.00720784	4193
BP	GO:0032715	negative regulation of interleukin-6 production	55	0.60203	1.69691	0.00129772	0.0098154	0.00722002	2394
BP	GO:0097300	programmed necrotic cell death	49	0.616957	1.69493	0.00130836	0.00987848	0.00726643	3805
BP	GO:0030500	regulation of bone mineralization	76	0.538111	1.61037	0.00131894	0.00992455	0.00730031	3970
BP	GO:0072538	T-helper 17 type immune response	32	0.680138	1.72265	0.00131921	0.00992455	0.00730031	4079
BP	GO:0043303	mast cell degranulation	46	0.625744	1.69653	0.00131935	0.00992455	0.00730031	2244
BP	GO:0043302	positive regulation of leukocyte degranulation	23	0.737986	1.75921	0.00132427	0.00995251	0.00732088	2725
BP	GO:0009988	cell-cell recognition	80	0.535913	1.6173	0.00132964	0.00997475	0.00733724	2919
BP	GO:1905037	autophagosome organization	98	0.519236	1.61693	0.00132964	0.00997475	0.00733724	5980
BP	GO:0140013	meiotic nuclear division	174	-0.451739	-1.51396	0.00133203	0.00998358	0.00734374	5097
BP	GO:1905475	regulation of protein localization to membrane	192	0.438437	1.47956	0.0013347	0.00999457	0.00735182	4695
BP	GO:0032872	regulation of stress-activated MAPK cascade	179	0.455302	1.5201	0.00135373	0.0101279	0.00744988	4488
BP	GO:0030282	bone mineralization	113	0.50108	1.59728	0.00139867	0.0104357	0.00767632	3420
BP	GO:0050804	modulation of chemical synaptic transmission	403	0.37621	1.35673	0.0014029	0.0104579	0.00769264	6162
BP	GO:0010043	response to zinc ion	56	0.577166	1.62809	0.00142425	0.0106075	0.00780266	3059
BP	GO:0006403	RNA localization	232	-0.412217	-1.41798	0.00143365	0.0106678	0.00784705	7937
BP	GO:0031529	ruffle organization	55	0.597941	1.68538	0.00146576	0.0108774	0.00800125	3969
BP	GO:0032026	response to magnesium ion	18	0.773587	1.75475	0.00148084	0.0109598	0.00806185	710
BP	GO:1903793	positive regulation of anion transport	477	0.365786	1.33502	0.0015188	0.0112307	0.00826109	4541
BP	GO:0045124	regulation of bone resorption	44	0.62127	1.67662	0.00152178	0.0112427	0.00826991	3325
BP	GO:2001251	negative regulation of chromosome organization	91	-0.505907	-1.55693	0.00154587	0.0113949	0.00838191	6438
BP	GO:0007088	regulation of mitotic nuclear division	109	-0.493367	-1.54919	0.00154652	0.0113949	0.00838191	6632
BP	GO:0032481	positive regulation of type I interferon production	77	0.541988	1.62768	0.00155562	0.0114517	0.00842368	3221
BP	GO:0045639	positive regulation of myeloid cell differentiation	101	0.510465	1.59744	0.00155875	0.0114571	0.00842766	3723
BP	GO:1900015	regulation of cytokine production involved in inflammatory response	60	0.584369	1.67966	0.00155912	0.0114571	0.00842766	1554
BP	GO:0006821	chloride transport	109	0.504159	1.5969	0.00156417	0.011484	0.00844742	3267
BP	GO:0040013	negative regulation of locomotion	349	0.386383	1.37766	0.00157348	0.0115421	0.00849016	4707
BP	GO:0050912	detection of chemical stimulus involved in sensory perception of taste	42	-0.626507	-1.7021	0.0016089	0.0117914	0.00867357	4698
BP	GO:0002335	mature B cell differentiation	30	0.687607	1.71974	0.00161622	0.0118346	0.00870532	2383
BP	GO:0034599	cellular response to oxidative stress	287	0.405637	1.41746	0.00162599	0.0118956	0.00875021	4645
BP	GO:0110151	positive regulation of biomineralization	48	0.604162	1.65601	0.00162966	0.0119014	0.00875445	3970
BP	GO:0002664	regulation of T cell tolerance induction	12	0.845697	1.7382	0.0016385	0.0119554	0.00879417	2203
BP	GO:0043011	myeloid dendritic cell differentiation	20	0.761497	1.76892	0.00166604	0.0121456	0.00893409	3142
BP	GO:0002762	negative regulation of myeloid leukocyte differentiation	48	0.602995	1.65282	0.00166778	0.0121476	0.00893555	3160
BP	GO:1903792	negative regulation of anion transport	206	0.428477	1.45593	0.00167929	0.0122207	0.0089893	2959
BP	GO:0035637	multicellular organismal signaling	202	0.424637	1.43618	0.00169128	0.0122792	0.00903237	4844
BP	GO:0007584	response to nutrient	164	0.453934	1.49824	0.0016927	0.0122792	0.00903237	2636
BP	GO:0071624	positive regulation of granulocyte chemotaxis	27	0.699064	1.70948	0.00169328	0.0122792	0.00903237	1265
BP	GO:0002862	negative regulation of inflammatory response to antigenic stimulus	14	0.826706	1.77108	0.00169812	0.0122928	0.00904236	3588
BP	GO:0060081	membrane hyperpolarization	14	0.826717	1.7711	0.00169812	0.0122928	0.00904236	3707
BP	GO:0097064	ncRNA export from nucleus	38	-0.629642	-1.6659	0.00170212	0.0123109	0.00905569	7459
BP	GO:0032733	positive regulation of interleukin-10 production	37	0.662218	1.72594	0.00171199	0.0123715	0.00910024	2356
BP	GO:0000077	DNA damage checkpoint	146	-0.456504	-1.49713	0.00172477	0.0124421	0.00915218	6611
BP	GO:0099177	regulation of trans-synaptic signaling	404	0.375078	1.35528	0.00172898	0.0124605	0.00916568	6162
BP	GO:0051222	positive regulation of protein transport	312	0.3963	1.39619	0.00173033	0.0124605	0.00916568	4094
BP	GO:0045742	positive regulation of epidermal growth factor receptor signaling pathway	38	0.632038	1.66619	0.00175736	0.0126331	0.00929268	2955
BP	GO:0030336	negative regulation of cell migration	302	0.396914	1.39489	0.00175961	0.0126383	0.0092965	4835
BP	GO:0010878	cholesterol storage	18	0.767877	1.7418	0.0017638	0.0126574	0.00931058	1915
BP	GO:0032868	response to insulin	276	0.402264	1.401	0.00176943	0.0126868	0.00933215	4571
BP	GO:0006941	striated muscle contraction	173	0.450113	1.50084	0.00177297	0.0127012	0.00934275	6779
BP	GO:0042417	dopamine metabolic process	38	0.631544	1.66489	0.00179455	0.0128446	0.00944827	4429
BP	GO:0002279	mast cell activation involved in immune response	47	0.614143	1.67577	0.00179708	0.0128516	0.00945343	2244
BP	GO:0046777	protein autophosphorylation	225	0.428951	1.46814	0.00182443	0.0130022	0.0095642	4177
BP	GO:0045132	meiotic chromosome segregation	89	-0.510032	-1.5639	0.00184626	0.0131239	0.00965367	4372
BP	GO:0007530	sex determination	19	-0.746759	-1.72268	0.00186006	0.0132106	0.00971745	2482
BP	GO:0043536	positive regulation of blood vessel endothelial cell migration	69	0.553487	1.61971	0.00186196	0.0132127	0.00971901	2746
BP	GO:0098657	import into cell	230	0.423424	1.4547	0.00187545	0.013297	0.00978106	4578
BP	GO:0046330	positive regulation of JNK cascade	84	0.525225	1.59732	0.0018904	0.0133686	0.0098337	4634
BP	GO:0060538	skeletal muscle organ development	156	0.459366	1.50898	0.0018904	0.0133686	0.0098337	3985
BP	GO:1901989	positive regulation of cell cycle phase transition	102	-0.49703	-1.55642	0.0018904	0.0133686	0.0098337	6827
BP	GO:0070542	response to fatty acid	60	0.579135	1.66462	0.00189522	0.0133913	0.00985036	3156
BP	GO:0031032	actomyosin structure organization	188	0.429431	1.44355	0.0019271	0.0136049	0.0100075	4885
BP	GO:0048015	phosphatidylinositol-mediated signaling	189	0.436319	1.47136	0.00195601	0.0137972	0.010149	2801
BP	GO:0045926	negative regulation of growth	245	0.409609	1.4153	0.00198863	0.0140034	0.0103006	3899
BP	GO:0035303	regulation of dephosphorylation	207	0.43264	1.46967	0.00199257	0.0140192	0.0103123	5313
BP	GO:0007202	activation of phospholipase C activity	32	0.663289	1.67998	0.00200291	0.01408	0.010357	3288
BP	GO:0030149	sphingolipid catabolic process	33	0.654713	1.66716	0.00203264	0.0142563	0.0104867	3327
BP	GO:2001235	positive regulation of apoptotic signaling pathway	124	0.473497	1.5127	0.00203317	0.0142563	0.0104867	4596
BP	GO:0043301	negative regulation of leukocyte degranulation	10	0.879303	1.73136	0.00204954	0.014335	0.0105445	2051
BP	GO:0034138	toll-like receptor 3 signaling pathway	19	0.768301	1.76154	0.00204959	0.014335	0.0105445	2183
BP	GO:0043524	negative regulation of neuron apoptotic process	135	0.472974	1.5367	0.00206135	0.0144051	0.0105961	4001
BP	GO:0003158	endothelium development	134	0.462417	1.49833	0.00207752	0.0145058	0.0106702	4205
BP	GO:0003300	cardiac muscle hypertrophy	86	0.498615	1.52266	0.00208222	0.0145063	0.0106706	2850
BP	GO:0042593	glucose homeostasis	225	0.425442	1.45613	0.00208222	0.0145063	0.0106706	4271
BP	GO:0002753	cytoplasmic pattern recognition receptor signaling pathway	72	0.544817	1.60582	0.00208286	0.0145063	0.0106706	6695
BP	GO:0090329	regulation of DNA-dependent DNA replication	47	-0.598936	-1.6747	0.00208836	0.0145324	0.0106897	6611
BP	GO:0007051	spindle organization	181	-0.437817	-1.47758	0.00210129	0.0145978	0.0107379	6787
BP	GO:1903522	regulation of blood circulation	284	0.39814	1.39112	0.00212616	0.0147581	0.0108558	4844
BP	GO:0043534	blood vessel endothelial cell migration	155	0.443598	1.45812	0.00213036	0.0147749	0.0108681	2781
BP	GO:0045598	regulation of fat cell differentiation	131	0.468204	1.51319	0.00214557	0.0148552	0.0109272	4623
BP	GO:0050850	positive regulation of calcium-mediated signaling	30	0.680132	1.70105	0.00214662	0.0148552	0.0109272	2667
BP	GO:1903409	reactive oxygen species biosynthetic process	119	0.484603	1.54664	0.00217107	0.0150069	0.0110388	5397
BP	GO:0001501	skeletal system development	485	0.364905	1.33495	0.00217537	0.0150134	0.0110435	3557
BP	GO:0035773	insulin secretion involved in cellular response to glucose stimulus	65	0.556017	1.61491	0.00217564	0.0150134	0.0110435	3968
BP	GO:0061982	meiosis I cell cycle process	126	-0.47267	-1.52126	0.00219717	0.0151493	0.0111435	4372
BP	GO:0034501	protein localization to kinetochore	19	-0.743439	-1.71502	0.00220772	0.0152051	0.0111846	6049
BP	GO:0015698	inorganic anion transport	171	0.445815	1.47721	0.00220894	0.0152051	0.0111846	4271
BP	GO:0030889	negative regulation of B cell proliferation	17	0.776515	1.74398	0.00225594	0.0154899	0.0113941	3711
BP	GO:0016485	protein processing	222	0.413516	1.41373	0.00226196	0.0155055	0.0114055	3740
BP	GO:0070265	necrotic cell death	61	0.559009	1.60722	0.00226588	0.0155195	0.0114159	4015
BP	GO:0070266	necroptotic process	41	0.615011	1.63707	0.00227513	0.01557	0.011453	1439
BP	GO:0048524	positive regulation of viral process	91	0.500238	1.53873	0.00227978	0.0155889	0.0114669	4805
BP	GO:0008608	attachment of spindle microtubules to kinetochore	35	-0.649914	-1.69506	0.00229888	0.0157065	0.0115534	6787
BP	GO:1903532	positive regulation of secretion by cell	271	0.394714	1.37537	0.00231702	0.0158173	0.0116349	4438
BP	GO:1901184	regulation of ERBB signaling pathway	93	0.509215	1.57412	0.00233604	0.0159209	0.0117111	5722
BP	GO:0016125	sterol metabolic process	165	0.440777	1.45683	0.00237229	0.0161547	0.0118831	4410
BP	GO:0007409	axonogenesis	460	0.362587	1.32024	0.0023995	0.0163264	0.0120094	5532
BP	GO:0002643	regulation of tolerance induction	18	0.758472	1.72047	0.0024076	0.0163681	0.0120401	2203
BP	GO:0000245	spliceosomal complex assembly	77	-0.522416	-1.56243	0.00243129	0.0165156	0.0121486	6287
BP	GO:0006703	estrogen biosynthetic process	13	-0.815042	-1.68608	0.00248188	0.0168454	0.0123912	4390
BP	GO:0051496	positive regulation of stress fiber assembly	52	0.579587	1.61359	0.00248554	0.0168564	0.0123993	2898
BP	GO:0048245	eosinophil chemotaxis	19	0.76141	1.74575	0.00251805	0.0170294	0.0125265	882
BP	GO:0043154	negative regulation of cysteine-type endopeptidase activity involved in apoptotic process	70	0.536659	1.57148	0.00251972	0.0170294	0.0125265	1991
BP	GO:0070486	leukocyte aggregation	13	0.832779	1.7375	0.00252134	0.0170294	0.0125265	2877
BP	GO:0060259	regulation of feeding behavior	25	-0.70689	-1.71781	0.00253459	0.0171049	0.012582	3726
BP	GO:0010988	regulation of low-density lipoprotein particle clearance	17	0.772891	1.73584	0.00255926	0.0172291	0.0126734	1301
BP	GO:0061081	positive regulation of myeloid leukocyte cytokine production involved in immune response	16	0.776197	1.72511	0.00257676	0.0173329	0.0127497	1418
BP	GO:1903533	regulation of protein targeting	81	0.523267	1.58309	0.00259241	0.0174201	0.0128139	5756
BP	GO:0030038	contractile actin filament bundle assembly	102	0.496636	1.55914	0.00259816	0.0174201	0.0128139	5300
BP	GO:0043149	stress fiber assembly	102	0.496636	1.55914	0.00259816	0.0174201	0.0128139	5300
BP	GO:0070613	regulation of protein processing	61	0.551805	1.58651	0.00260295	0.0174381	0.0128271	3038
BP	GO:0051100	negative regulation of binding	158	0.455732	1.49698	0.0026141	0.0174986	0.0128716	4871
BP	GO:0006310	DNA recombination	292	-0.384802	-1.34936	0.00262429	0.0175399	0.012902	7037
BP	GO:0031668	cellular response to extracellular stimulus	233	0.420011	1.44471	0.00262451	0.0175399	0.012902	4867
BP	GO:0060537	muscle tissue development	362	0.380023	1.35997	0.00263497	0.0175677	0.0129225	3542
BP	GO:1902624	positive regulation of neutrophil migration	29	0.687709	1.71242	0.00263505	0.0175677	0.0129225	1265
BP	GO:0007257	activation of JUN kinase activity	39	0.605004	1.59966	0.00264578	0.017625	0.0129646	3124
BP	GO:0030308	negative regulation of cell growth	185	0.430189	1.44546	0.00267659	0.0178159	0.0131051	3899
BP	GO:0035914	skeletal muscle cell differentiation	64	0.547972	1.58792	0.00268878	0.0178827	0.0131542	3945
BP	GO:0001738	morphogenesis of a polarized epithelium	144	0.453166	1.47543	0.00269792	0.0179271	0.0131869	5319
BP	GO:0043502	regulation of muscle adaptation	89	0.506121	1.551	0.0026998	0.0179271	0.0131869	4649
BP	GO:0055076	transition metal ion homeostasis	136	0.461013	1.49969	0.00274248	0.0181714	0.0133665	4997
BP	GO:0090313	regulation of protein targeting to membrane	36	0.641163	1.65972	0.00274318	0.0181714	0.0133665	3926
BP	GO:0002765	immune response-inhibiting signal transduction	10	0.870964	1.71494	0.0027774	0.0183833	0.0135224	3650
BP	GO:0006826	iron ion transport	78	0.530143	1.58942	0.00279589	0.018468	0.0135847	4997
BP	GO:0006479	protein methylation	169	-0.432719	-1.44328	0.0027969	0.018468	0.0135847	7696
BP	GO:0008213	protein alkylation	169	-0.432719	-1.44328	0.0027969	0.018468	0.0135847	7696
BP	GO:0090023	positive regulation of neutrophil chemotaxis	24	0.70341	1.68034	0.00281621	0.0185511	0.0136458	1265
BP	GO:0032608	interferon-beta production	52	0.577407	1.60752	0.00282193	0.0185739	0.0136626	3221
BP	GO:0051383	kinetochore organization	22	-0.720371	-1.70358	0.00284742	0.0187268	0.0137751	6171
BP	GO:0043271	negative regulation of ion transport	306	0.397664	1.39627	0.00285042	0.0187317	0.0137787	4677
BP	GO:0070169	positive regulation of biomineral tissue development	47	0.604502	1.64946	0.00287795	0.0188826	0.0138897	3970
BP	GO:0002313	mature B cell differentiation involved in immune response	25	0.714634	1.72491	0.00290658	0.0190553	0.0140167	2383
BP	GO:0046782	regulation of viral transcription	42	0.611094	1.64053	0.00294002	0.019244	0.0141555	5011
BP	GO:0021602	cranial nerve morphogenesis	26	0.694689	1.68294	0.00295202	0.0193072	0.014202	354
BP	GO:2001236	regulation of extrinsic apoptotic signaling pathway	153	0.44745	1.46501	0.00296076	0.0193491	0.0142328	4196
BP	GO:0051047	positive regulation of secretion	294	0.394968	1.38474	0.00297494	0.0194111	0.0142784	4438
BP	GO:0010594	regulation of endothelial cell migration	208	0.420208	1.42785	0.00299754	0.0195431	0.0143755	2746
BP	GO:0072331	signal transduction by p53 class mediator	262	-0.397301	-1.3826	0.00302225	0.0196732	0.0144712	8444
BP	GO:0035456	response to interferon-beta	29	0.682353	1.69908	0.00304618	0.0198134	0.0145743	4880
BP	GO:0044803	multi-organism membrane organization	10	0.867488	1.70809	0.00308387	0.0200427	0.0147431	2801
BP	GO:0033344	cholesterol efflux	61	0.544746	1.56621	0.00308982	0.0200657	0.0147599	5093
BP	GO:0015931	nucleobase-containing compound transport	250	-0.392731	-1.35994	0.00309582	0.0200888	0.0147769	7852
BP	GO:1902749	regulation of cell cycle G2/M phase transition	215	-0.405786	-1.3913	0.00310132	0.0200977	0.0147835	5226
BP	GO:0000045	autophagosome assembly	95	0.504828	1.56721	0.00310206	0.0200977	0.0147835	5980
BP	GO:0048708	astrocyte differentiation	71	0.533939	1.56344	0.00311626	0.020174	0.0148396	3538
BP	GO:0046942	carboxylic acid transport	283	0.392532	1.3701	0.00311975	0.0201807	0.0148446	4670
BP	GO:1904407	positive regulation of nitric oxide metabolic process	39	0.602042	1.59183	0.00313365	0.0202389	0.0148874	5397
BP	GO:0043030	regulation of macrophage activation	57	0.571762	1.62128	0.00315938	0.0203575	0.0149746	3123
BP	GO:0030225	macrophage differentiation	45	0.603252	1.62201	0.00316829	0.0203989	0.0150051	2546
BP	GO:0098883	synapse pruning	11	0.843567	1.68784	0.00318032	0.0204605	0.0150504	3403
BP	GO:0050892	intestinal absorption	39	0.601382	1.59008	0.0032087	0.020611	0.0151611	3392
BP	GO:0007127	meiosis I	121	-0.463776	-1.48542	0.0032376	0.0207805	0.0152857	4372
BP	GO:0032814	regulation of natural killer cell activation	33	0.637374	1.62301	0.0032484	0.0208336	0.0153248	1689
BP	GO:0045954	positive regulation of natural killer cell mediated cytotoxicity	26	0.690893	1.67375	0.00325286	0.0208443	0.0153327	3152
BP	GO:0031638	zymogen activation	58	0.566191	1.6093	0.00325511	0.0208443	0.0153327	2641
BP	GO:0010885	regulation of cholesterol storage	16	0.769844	1.71099	0.00331827	0.0211831	0.0155819	1915
BP	GO:0060291	long-term synaptic potentiation	83	0.524116	1.59149	0.00334519	0.0213385	0.0156962	5667
BP	GO:0035872	nucleotide-binding domain, leucine rich repeat containing receptor signaling pathway	41	0.605017	1.61047	0.00336567	0.0214526	0.0157801	5877
BP	GO:0051882	mitochondrial depolarization	22	0.72189	1.7202	0.00337572	0.0215	0.015815	865
BP	GO:0048662	negative regulation of smooth muscle cell proliferation	53	0.579852	1.62377	0.00338257	0.0215271	0.0158349	3235
BP	GO:0051764	actin crosslink formation	13	0.825927	1.7232	0.00339337	0.0215792	0.0158733	4602
BP	GO:0045657	positive regulation of monocyte differentiation	11	0.841032	1.68277	0.00341162	0.0216455	0.0159221	3098
BP	GO:0033002	muscle cell proliferation	206	0.418261	1.42121	0.00341165	0.0216455	0.0159221	3235
BP	GO:0030388	fructose 1,6-bisphosphate metabolic process	10	0.863528	1.7003	0.00342865	0.02172	0.0159768	3355
BP	GO:0006882	cellular zinc ion homeostasis	37	0.646104	1.68394	0.00344088	0.0217808	0.0160216	3290
BP	GO:0042273	ribosomal large subunit biogenesis	72	-0.537488	-1.59433	0.00344371	0.0217821	0.0160225	8104
BP	GO:0016241	regulation of macroautophagy	160	0.44028	1.44791	0.00345267	0.0218221	0.0160519	4599
BP	GO:0048771	tissue remodeling	168	0.437818	1.45024	0.00346875	0.0219069	0.0161143	3930
BP	GO:0008016	regulation of heart contraction	240	0.404459	1.39349	0.00348262	0.0219679	0.0161592	6000
BP	GO:0060760	positive regulation of response to cytokine stimulus	56	0.55149	1.55567	0.00350711	0.0220986	0.0162553	4773
BP	GO:0035304	regulation of protein dephosphorylation	139	0.455958	1.4871	0.00351583	0.0221366	0.0162833	5313
BP	GO:0048167	regulation of synaptic plasticity	176	0.435876	1.45244	0.00353207	0.0222219	0.016346	5690
BP	GO:0050857	positive regulation of antigen receptor-mediated signaling pathway	21	0.74363	1.75261	0.00353775	0.0222407	0.0163599	2566
BP	GO:0044786	cell cycle DNA replication	64	-0.543308	-1.59451	0.00354495	0.0222616	0.0163752	5917
BP	GO:0071677	positive regulation of mononuclear cell migration	63	0.556218	1.61153	0.00354646	0.0222616	0.0163752	2115
BP	GO:0014896	muscle hypertrophy	91	0.488513	1.50266	0.00356096	0.0223188	0.0164173	2850
BP	GO:0002716	negative regulation of natural killer cell mediated immunity	19	0.746571	1.71172	0.0035721	0.0223716	0.0164562	1418
BP	GO:0050708	regulation of protein secretion	274	0.395182	1.37648	0.00357886	0.022397	0.0164748	5222
BP	GO:0034394	protein localization to cell surface	66	0.54392	1.58287	0.00359775	0.0224869	0.0165409	4283
BP	GO:0002467	germinal center formation	14	0.809257	1.7337	0.00359952	0.0224869	0.0165409	2195
BP	GO:0010742	macrophage derived foam cell differentiation	38	0.611764	1.61275	0.00360682	0.0224869	0.0165409	4535
BP	GO:0048246	macrophage chemotaxis	38	0.611935	1.6132	0.00360682	0.0224869	0.0165409	2414
BP	GO:0090077	foam cell differentiation	38	0.611764	1.61275	0.00360682	0.0224869	0.0165409	4535
BP	GO:0051481	negative regulation of cytosolic calcium ion concentration	11	0.839438	1.67958	0.00364291	0.0226947	0.0166938	4571
BP	GO:0061687	detoxification of inorganic compound	16	0.766984	1.70463	0.00365194	0.0227209	0.0167131	3059
BP	GO:0051303	establishment of chromosome localization	79	-0.509518	-1.53388	0.00366725	0.0227606	0.0167423	7037
BP	GO:0019226	transmission of nerve impulse	67	0.523457	1.521	0.00368146	0.0228317	0.0167946	4419
BP	GO:0062012	regulation of small molecule metabolic process	433	0.35788	1.29658	0.00368898	0.0228612	0.0168163	5189
BP	GO:0030048	actin filament-based movement	149	0.447261	1.46612	0.00371799	0.0230237	0.0169358	4750
BP	GO:0016554	cytidine to uridine editing	12	0.826819	1.6994	0.00375003	0.0232047	0.017069	4302
BP	GO:0051279	regulation of release of sequestered calcium ion into cytosol	75	0.516815	1.54387	0.00376317	0.0232686	0.017116	5365
BP	GO:0042531	positive regulation of tyrosine phosphorylation of STAT protein	67	0.522677	1.51873	0.0037971	0.0234609	0.0172574	5512
BP	GO:1903531	negative regulation of secretion by cell	132	0.460598	1.48992	0.00381997	0.0235845	0.0173483	4620
BP	GO:0002645	positive regulation of tolerance induction	11	0.83768	1.67606	0.00383565	0.0236637	0.0174066	2203
BP	GO:0021545	cranial nerve development	45	0.596251	1.60319	0.00386802	0.0238278	0.0175273	354
BP	GO:0035307	positive regulation of protein dephosphorylation	45	0.597032	1.60529	0.00386802	0.0238278	0.0175273	4001
BP	GO:2000401	regulation of lymphocyte migration	63	0.553427	1.60345	0.00388458	0.023912	0.0175892	4559
BP	GO:0001736	establishment of planar polarity	123	0.44643	1.43066	0.00390039	0.0239558	0.0176215	5319
BP	GO:0007063	regulation of sister chromatid cohesion	22	-0.711347	-1.68224	0.00390039	0.0239558	0.0176215	5961
BP	GO:0007164	establishment of tissue polarity	123	0.44643	1.43066	0.00390039	0.0239558	0.0176215	5319
BP	GO:1905939	regulation of gonad development	13	-0.801367	-1.65779	0.00391169	0.0240074	0.0176594	1088
BP	GO:0042180	cellular ketone metabolic process	251	0.400272	1.38416	0.00393135	0.0241101	0.017735	4779
BP	GO:0016050	vesicle organization	336	0.380555	1.35312	0.00396549	0.0242835	0.0178625	5143
BP	GO:0051783	regulation of nuclear division	135	-0.462762	-1.49729	0.00398435	0.0243809	0.0179342	6632
BP	GO:0045687	positive regulation of glial cell differentiation	41	0.600103	1.59739	0.00404367	0.0246787	0.0181532	3538
BP	GO:0010256	endomembrane system organization	478	0.354318	1.29449	0.00404496	0.0246787	0.0181532	5156
BP	GO:0032620	interleukin-17 production	40	0.614376	1.63401	0.00409418	0.0249422	0.0183471	5485
BP	GO:0070423	nucleotide-binding oligomerization domain containing signaling pathway	40	0.614299	1.6338	0.00409418	0.0249422	0.0183471	5877
BP	GO:0043535	regulation of blood vessel endothelial cell migration	130	0.447871	1.4432	0.00415179	0.025256	0.0185778	2746
BP	GO:0051898	negative regulation of protein kinase B signaling	53	0.572365	1.60281	0.0041693	0.0253439	0.0186425	4193
BP	GO:0030501	positive regulation of bone mineralization	39	0.594586	1.57211	0.00418629	0.0254284	0.0187047	4571
BP	GO:1902414	protein localization to cell junction	109	0.477867	1.51362	0.00420027	0.0254946	0.0187533	5743
BP	GO:0072677	eosinophil migration	23	0.698787	1.66576	0.00422728	0.0256397	0.0188601	3007
BP	GO:0032371	regulation of sterol transport	66	0.5398	1.57089	0.00424683	0.0257017	0.0189057	4591
BP	GO:0032374	regulation of cholesterol transport	66	0.5398	1.57089	0.00424683	0.0257017	0.0189057	4591
BP	GO:1901741	positive regulation of myoblast fusion	15	0.774386	1.69152	0.00427041	0.0258038	0.0189808	2969
BP	GO:0071692	protein localization to extracellular region	370	0.368011	1.31695	0.00427331	0.0258038	0.0189808	5222
BP	GO:0032869	cellular response to insulin stimulus	224	0.409284	1.39816	0.00427618	0.0258038	0.0189808	4571
BP	GO:0032648	regulation of interferon-beta production	50	0.573201	1.57591	0.00429116	0.0258753	0.0190334	3221
BP	GO:0033572	transferrin transport	36	0.624727	1.61717	0.00429672	0.0258899	0.0190441	4554
BP	GO:1903514	release of sequestered calcium ion into cytosol by endoplasmic reticulum	33	0.629218	1.60225	0.00431444	0.0259588	0.0190948	3470
BP	GO:0045429	positive regulation of nitric oxide biosynthetic process	38	0.607845	1.60241	0.00431955	0.0259707	0.0191036	5397
BP	GO:0061620	glycolytic process through glucose-6-phosphate	27	0.67052	1.63968	0.00434599	0.0261107	0.0192065	4204
BP	GO:0051604	protein maturation	291	0.39194	1.37289	0.00437625	0.0262734	0.0193262	3822
BP	GO:0046425	regulation of receptor signaling pathway via JAK-STAT	98	0.495058	1.54164	0.00439467	0.0263538	0.0193853	4155
BP	GO:0032616	interleukin-13 production	20	0.734311	1.70577	0.00439601	0.0263538	0.0193853	3746
BP	GO:0009306	protein secretion	362	0.373765	1.33757	0.00441941	0.0264748	0.0194744	5222
BP	GO:0035376	sterol import	10	0.856203	1.68588	0.00442731	0.0264838	0.019481	1155
BP	GO:0070508	cholesterol import	10	0.856203	1.68588	0.00442731	0.0264838	0.019481	1155
BP	GO:0045931	positive regulation of mitotic cell cycle	113	-0.465001	-1.46394	0.00446074	0.0266644	0.0196139	7330
BP	GO:0034154	toll-like receptor 7 signaling pathway	12	0.821565	1.6886	0.00447639	0.0267386	0.0196685	2069
BP	GO:0033627	cell adhesion mediated by integrin	72	0.520722	1.5348	0.00448799	0.0267886	0.0197052	2706
BP	GO:0010758	regulation of macrophage chemotaxis	27	0.667472	1.63223	0.00449715	0.0268102	0.0197211	2414
BP	GO:1902882	regulation of response to oxidative stress	82	0.498299	1.51522	0.00449928	0.0268102	0.0197211	4623
BP	GO:0035592	establishment of protein localization to extracellular region	363	0.373739	1.3371	0.00450133	0.0268102	0.0197211	5222
BP	GO:0071353	cellular response to interleukin-4	31	0.640952	1.62364	0.00450635	0.0268207	0.0197288	1506
BP	GO:0033632	regulation of cell-cell adhesion mediated by integrin	11	0.833725	1.66815	0.00453257	0.0269574	0.0198294	1217
BP	GO:0031099	regeneration	188	0.417064	1.40198	0.0045372	0.0269655	0.0198353	3374
BP	GO:0006942	regulation of striated muscle contraction	90	0.491782	1.50968	0.00458208	0.0271825	0.019995	3707
BP	GO:0030073	insulin secretion	206	0.413513	1.40508	0.00458358	0.0271825	0.019995	4193
BP	GO:0071326	cellular response to monosaccharide stimulus	127	0.447164	1.43753	0.00458358	0.0271825	0.019995	4193
BP	GO:0009268	response to pH	41	0.594883	1.5835	0.00464831	0.0275269	0.0202483	3649
BP	GO:0061082	myeloid leukocyte cytokine production	26	0.67752	1.64135	0.0047239	0.0279545	0.0205628	1418
BP	GO:0030072	peptide hormone secretion	246	0.394727	1.36444	0.00473025	0.0279721	0.0205758	5222
BP	GO:0010811	positive regulation of cell-substrate adhesion	121	0.4669	1.48967	0.00473964	0.0280076	0.0206019	2844
BP	GO:0031297	replication fork processing	40	-0.605359	-1.62034	0.00476584	0.0281423	0.0207009	5569
BP	GO:1901186	positive regulation of ERBB signaling pathway	40	0.609919	1.62216	0.00477027	0.0281483	0.0207054	2955
BP	GO:0061515	myeloid cell development	66	0.535678	1.55889	0.00478246	0.0282001	0.0207435	4456
BP	GO:0006271	DNA strand elongation involved in DNA replication	19	-0.722426	-1.66655	0.00478663	0.0282026	0.0207453	5700
BP	GO:0046847	filopodium assembly	63	0.549585	1.59232	0.0047897	0.0282026	0.0207453	4580
BP	GO:0031579	membrane raft organization	25	0.697963	1.68467	0.00481312	0.0283002	0.0208171	4657
BP	GO:0014066	regulation of phosphatidylinositol 3-kinase signaling	124	0.451017	1.44088	0.00482269	0.0283157	0.0208285	2629
BP	GO:0007131	reciprocal meiotic recombination	58	-0.556485	-1.61041	0.00482603	0.0283157	0.0208285	7642
BP	GO:0140527	reciprocal homologous recombination	58	-0.556485	-1.61041	0.00482603	0.0283157	0.0208285	7642
BP	GO:0031346	positive regulation of cell projection organization	341	0.378629	1.34909	0.00483536	0.0283313	0.02084	3920
BP	GO:0060669	embryonic placenta morphogenesis	24	0.685588	1.63777	0.00483558	0.0283313	0.02084	4199
BP	GO:0070234	positive regulation of T cell apoptotic process	13	0.816061	1.70262	0.00483898	0.0283313	0.02084	1438
BP	GO:0006937	regulation of muscle contraction	157	0.441386	1.45174	0.0048866	0.0285899	0.0210302	4718
BP	GO:0070192	chromosome organization involved in meiotic cell cycle	66	-0.520036	-1.52837	0.00489752	0.0286335	0.0210623	5086
BP	GO:0055001	muscle cell development	164	0.43694	1.44216	0.00491586	0.0287204	0.0211262	4654
BP	GO:0008203	cholesterol metabolic process	149	0.441587	1.44752	0.00494526	0.0288718	0.0212375	4410
BP	GO:0010819	regulation of T cell chemotaxis	16	0.758572	1.68593	0.00495543	0.0289107	0.0212662	1364
BP	GO:0046475	glycerophospholipid catabolic process	31	0.635784	1.61055	0.00496076	0.0289214	0.0212741	5363
BP	GO:0071404	cellular response to low-density lipoprotein particle stimulus	21	0.734701	1.73156	0.00498113	0.0290198	0.0213464	2244
BP	GO:0098751	bone cell development	32	0.635142	1.60869	0.00502239	0.0292395	0.021508	3557
BP	GO:0048147	negative regulation of fibroblast proliferation	31	0.635423	1.60964	0.0050365	0.029301	0.0215533	3343
BP	GO:0150105	protein localization to cell-cell junction	21	0.731863	1.72487	0.00505718	0.0294006	0.0216266	2411
BP	GO:0016571	histone methylation	130	-0.441576	-1.42789	0.00509421	0.0295951	0.0217696	7696
BP	GO:1902652	secondary alcohol metabolic process	158	0.443367	1.45637	0.00510705	0.0296488	0.0218091	4410
BP	GO:1900017	positive regulation of cytokine production involved in inflammatory response	21	0.730189	1.72093	0.00513323	0.0297799	0.0219056	2559
BP	GO:0046629	gamma-delta T cell activation	19	0.729462	1.6725	0.00513943	0.029795	0.0219167	5218
BP	GO:0033260	nuclear DNA replication	59	-0.53784	-1.56001	0.00515179	0.0298248	0.0219386	5700
BP	GO:0051784	negative regulation of nuclear division	54	-0.549371	-1.57087	0.00515179	0.0298248	0.0219386	6438
BP	GO:0038111	interleukin-7-mediated signaling pathway	28	0.676164	1.67158	0.00516684	0.029891	0.0219873	4773
BP	GO:0060048	cardiac muscle contraction	133	0.447239	1.44862	0.00518204	0.029958	0.0220365	3707
BP	GO:0042493	response to drug	356	0.3646	1.30359	0.0051922	0.0299957	0.0220643	4410
BP	GO:0002922	positive regulation of humoral immune response	21	0.728824	1.71771	0.00520927	0.030059	0.0221109	5399
BP	GO:0010565	regulation of cellular ketone metabolic process	182	0.41968	1.40628	0.00521043	0.030059	0.0221109	4779
BP	GO:0051315	attachment of mitotic spindle microtubules to kinetochore	15	-0.76134	-1.64941	0.00524425	0.030212	0.0222234	5795
BP	GO:1904375	regulation of protein localization to cell periphery	119	0.461938	1.47431	0.00531694	0.0305924	0.0225032	4695
BP	GO:1901658	glycosyl compound catabolic process	44	0.585393	1.5798	0.00531769	0.0305924	0.0225032	3026
BP	GO:0035825	homologous recombination	60	-0.545811	-1.58184	0.00532698	0.0306246	0.0225269	7642
BP	GO:0007018	microtubule-based movement	362	-0.361121	-1.29384	0.00534954	0.0307329	0.0226065	7273
BP	GO:0045823	positive regulation of heart contraction	38	0.599643	1.58079	0.00537124	0.0308361	0.0226825	6000
BP	GO:0014002	astrocyte development	41	0.588102	1.56544	0.00540412	0.0310034	0.0228055	3123
BP	GO:1901386	negative regulation of voltage-gated calcium channel activity	14	0.79628	1.7059	0.00543533	0.0311608	0.0229213	3848
BP	GO:1903364	positive regulation of cellular protein catabolic process	149	0.439173	1.4396	0.0054506	0.0312267	0.0229698	4771
BP	GO:0044106	cellular amine metabolic process	157	0.438619	1.44263	0.00547445	0.0313199	0.0230384	4838
BP	GO:0046889	positive regulation of lipid biosynthetic process	83	0.512615	1.55656	0.00552148	0.0315671	0.0232202	5361
BP	GO:0008347	glial cell migration	50	0.565403	1.55447	0.00552823	0.0315839	0.0232325	2894
BP	GO:0046328	regulation of JNK cascade	128	0.45617	1.46546	0.00553695	0.0316118	0.0232531	5660
BP	GO:0050678	regulation of epithelial cell proliferation	357	0.365884	1.30886	0.0055662	0.0317569	0.0233598	3420
BP	GO:0002381	immunoglobulin production involved in immunoglobulin-mediated immune response	54	0.556924	1.56273	0.00557805	0.0318026	0.0233934	2636
BP	GO:0006353	DNA-templated transcription, termination	75	-0.514388	-1.53017	0.00561028	0.0319423	0.0234962	8375
BP	GO:0070230	positive regulation of lymphocyte apoptotic process	16	0.752248	1.67188	0.00562607	0.0320102	0.0235461	2679
BP	GO:0031669	cellular response to nutrient levels	208	0.405817	1.37895	0.00565508	0.0320868	0.0236025	4867
BP	GO:0051310	metaphase plate congression	64	-0.531741	-1.56057	0.00567825	0.0321741	0.0236667	6740
BP	GO:0007035	vacuolar acidification	23	0.687468	1.63878	0.00572362	0.032409	0.0238395	4713
BP	GO:0051031	tRNA transport	37	-0.606288	-1.59436	0.00575058	0.0325394	0.0239354	7459
BP	GO:0006000	fructose metabolic process	15	0.7663	1.67386	0.00578203	0.032695	0.0240498	3491
BP	GO:0030878	thyroid gland development	22	0.703736	1.67694	0.00581018	0.0328317	0.0241504	3064
BP	GO:0106106	cold-induced thermogenesis	144	0.433502	1.41141	0.00586513	0.0330744	0.0243289	4871
BP	GO:0120161	regulation of cold-induced thermogenesis	144	0.433502	1.41141	0.00586513	0.0330744	0.0243289	4871
BP	GO:0031665	negative regulation of lipopolysaccharide-mediated signaling pathway	13	0.808166	1.68614	0.00590582	0.0332811	0.024481	2727
BP	GO:0030049	muscle filament sliding	39	0.58794	1.55454	0.00592111	0.0333218	0.0245109	6779
BP	GO:0033275	actin-myosin filament sliding	39	0.58794	1.55454	0.00592111	0.0333218	0.0245109	6779
BP	GO:0046599	regulation of centriole replication	21	-0.710848	-1.66832	0.00593282	0.033365	0.0245427	6528
BP	GO:1904951	positive regulation of establishment of protein localization	328	0.375319	1.32819	0.00594167	0.0333921	0.0245626	4094
BP	GO:0051259	protein complex oligomerization	228	0.401998	1.37704	0.00596266	0.0334873	0.0246327	3478
BP	GO:0010614	negative regulation of cardiac muscle hypertrophy	30	0.646338	1.61653	0.00599436	0.0336425	0.0247468	2850
BP	GO:1901992	positive regulation of mitotic cell cycle phase transition	86	-0.483855	-1.47159	0.00601268	0.0337224	0.0248056	6827
BP	GO:0001659	temperature homeostasis	171	0.428198	1.41884	0.0060334	0.0338157	0.0248742	4214
BP	GO:0070269	pyroptosis	18	0.730398	1.65678	0.00605822	0.0339087	0.0249426	1162
BP	GO:0071277	cellular response to calcium ion	82	0.491539	1.49466	0.00606098	0.0339087	0.0249426	3786
BP	GO:1903034	regulation of response to wounding	157	0.435144	1.43121	0.0060623	0.0339087	0.0249426	5189
BP	GO:0019885	antigen processing and presentation of endogenous peptide antigen via MHC class I	16	0.74838	1.66328	0.00607317	0.0339402	0.0249658	2839
BP	GO:0045628	regulation of T-helper 2 cell differentiation	11	0.824811	1.65031	0.00608214	0.0339402	0.0249658	1791
BP	GO:0001885	endothelial cell development	66	0.525607	1.52958	0.00608326	0.0339402	0.0249658	5520
BP	GO:1903828	negative regulation of cellular protein localization	111	0.461847	1.46707	0.00614827	0.0342479	0.0251921	4711
BP	GO:0002719	negative regulation of cytokine production involved in immune response	26	0.665629	1.61254	0.00615993	0.0342479	0.0251921	1155
BP	GO:0043620	regulation of DNA-templated transcription in response to stress	115	0.450715	1.43503	0.00616023	0.0342479	0.0251921	4908
BP	GO:0046434	organophosphate catabolic process	153	0.433909	1.42068	0.00617253	0.0342932	0.0252254	5363
BP	GO:0032409	regulation of transporter activity	280	0.387475	1.34747	0.00619757	0.0343878	0.025295	3981
BP	GO:1902656	calcium ion import into cytosol	21	0.721158	1.69964	0.00619788	0.0343878	0.025295	4148
BP	GO:1905941	positive regulation of gonad development	10	-0.824836	-1.59886	0.00621991	0.0344602	0.0253483	1088
BP	GO:2001243	negative regulation of intrinsic apoptotic signaling pathway	92	0.47979	1.47897	0.00625999	0.0346163	0.0254631	5596
BP	GO:0048538	thymus development	45	0.581027	1.56225	0.00628973	0.0347343	0.0255499	4082
BP	GO:0002323	natural killer cell activation involved in immune response	31	0.629101	1.59362	0.006324	0.0349002	0.0256719	3948
BP	GO:1904035	regulation of epithelial cell apoptotic process	89	0.483529	1.48176	0.00633696	0.0349484	0.0257074	3360
BP	GO:0045616	regulation of keratinocyte differentiation	42	0.585104	1.57076	0.00636071	0.0350455	0.0257788	1965
BP	GO:0001890	placenta development	135	0.44812	1.45595	0.00637667	0.0350972	0.0258168	2507
BP	GO:0019935	cyclic-nucleotide-mediated signaling	89	0.48305	1.4803	0.00641285	0.0352563	0.0259339	6000
BP	GO:0032467	positive regulation of cytokinesis	39	-0.599682	-1.59457	0.00641411	0.0352563	0.0259339	4018
BP	GO:0090175	regulation of establishment of planar polarity	112	0.463345	1.47739	0.00644872	0.0354015	0.0260407	5319
BP	GO:2000117	negative regulation of cysteine-type endopeptidase activity	78	0.507947	1.52287	0.00644909	0.0354015	0.0260407	1991
BP	GO:0045839	negative regulation of mitotic nuclear division	47	-0.569359	-1.592	0.00645469	0.0354032	0.026042	6438
BP	GO:0042053	regulation of dopamine metabolic process	15	0.761834	1.6641	0.00646226	0.0354032	0.026042	895
BP	GO:0042069	regulation of catecholamine metabolic process	15	0.761834	1.6641	0.00646226	0.0354032	0.026042	895
BP	GO:1903036	positive regulation of response to wounding	67	0.508564	1.47772	0.00646953	0.0354196	0.026054	2411
BP	GO:0046578	regulation of Ras protein signal transduction	190	0.408223	1.37489	0.00649414	0.0355308	0.0261358	4568
BP	GO:0031644	regulation of nervous system process	135	0.447456	1.45379	0.00652078	0.035653	0.0262257	5304
BP	GO:0009612	response to mechanical stimulus	202	0.401714	1.35865	0.00653342	0.0356749	0.0262418	3222
BP	GO:0051225	spindle assembly	114	-0.460287	-1.45494	0.00653342	0.0356749	0.0262418	5654
BP	GO:0051260	protein homooligomerization	176	0.424708	1.41523	0.00657317	0.0358446	0.0263666	3478
BP	GO:0010611	regulation of cardiac muscle hypertrophy	60	0.548355	1.57615	0.00659995	0.0359669	0.0264566	4649
BP	GO:0035567	non-canonical Wnt signaling pathway	153	0.432222	1.41516	0.00661606	0.0360309	0.0265037	5319
BP	GO:0007266	Rho protein signal transduction	134	0.434841	1.40898	0.00664454	0.0361622	0.0266003	3918
BP	GO:0008033	tRNA processing	128	-0.442378	-1.42659	0.00666931	0.0362731	0.0266818	7827
BP	GO:0010744	positive regulation of macrophage derived foam cell differentiation	19	0.717467	1.64499	0.0067087	0.0364634	0.0268218	2186
BP	GO:0070482	response to oxygen levels	378	0.363638	1.30254	0.00672364	0.0364966	0.0268462	4169
BP	GO:0034162	toll-like receptor 9 signaling pathway	26	0.661962	1.60366	0.00676458	0.0366947	0.026992	2183
BP	GO:0140131	positive regulation of lymphocyte chemotaxis	20	0.723348	1.6803	0.00680793	0.0369057	0.0271471	1364
BP	GO:1904814	regulation of protein localization to chromosome, telomeric region	14	-0.764295	-1.62192	0.0068165	0.0369279	0.0271635	5079
BP	GO:0033047	regulation of mitotic sister chromatid segregation	45	-0.578653	-1.60447	0.00683887	0.0370248	0.0272348	6438
BP	GO:0010761	fibroblast migration	43	0.57544	1.55378	0.00687366	0.0371402	0.0273197	4306
BP	GO:0006735	NADH regeneration	26	0.661328	1.60212	0.00691574	0.0372945	0.0274331	4204
BP	GO:0061621	canonical glycolysis	26	0.661328	1.60212	0.00691574	0.0372945	0.0274331	4204
BP	GO:0061718	glucose catabolic process to pyruvate	26	0.661328	1.60212	0.00691574	0.0372945	0.0274331	4204
BP	GO:0060216	definitive hemopoiesis	19	0.71618	1.64204	0.00694409	0.0373986	0.0275097	2787
BP	GO:1905515	non-motile cilium assembly	54	-0.53957	-1.54284	0.00695309	0.0374226	0.0275274	6559
BP	GO:0061615	glycolytic process through fructose-6-phosphate	28	0.661121	1.63439	0.00697709	0.0375274	0.0276044	4204
BP	GO:0035721	intraciliary retrograde transport	14	-0.761972	-1.61699	0.00703521	0.0377908	0.0277982	6010
BP	GO:0097320	plasma membrane tubulation	20	0.721134	1.67516	0.00704134	0.0377992	0.0278044	2020
BP	GO:0050691	regulation of defense response to virus by host	41	0.577742	1.53787	0.00706691	0.0379096	0.0278856	4302
BP	GO:0033046	negative regulation of sister chromatid segregation	42	-0.587089	-1.59501	0.00708024	0.0379096	0.0278856	6438
BP	GO:0033048	negative regulation of mitotic sister chromatid segregation	42	-0.587089	-1.59501	0.00708024	0.0379096	0.0278856	6438
BP	GO:2000816	negative regulation of mitotic sister chromatid separation	42	-0.587089	-1.59501	0.00708024	0.0379096	0.0278856	6438
BP	GO:0019377	glycolipid catabolic process	16	0.741664	1.64836	0.0071164	0.0380539	0.0279917	2592
BP	GO:0050732	negative regulation of peptidyl-tyrosine phosphorylation	55	0.557019	1.57004	0.00712794	0.0380909	0.028019	3899
BP	GO:0060070	canonical Wnt signaling pathway	327	0.371419	1.31448	0.00713886	0.0381246	0.0280438	5367
BP	GO:0051900	regulation of mitochondrial depolarization	19	0.714552	1.63831	0.00717948	0.0382714	0.0281517	865
BP	GO:0060193	positive regulation of lipase activity	73	0.510695	1.51106	0.00718873	0.0382714	0.0281517	3288
BP	GO:0072567	chemokine (C-X-C motif) ligand 2 production	16	0.741239	1.64741	0.00719092	0.0382714	0.0281517	761
BP	GO:2000341	regulation of chemokine (C-X-C motif) ligand 2 production	16	0.741239	1.64741	0.00719092	0.0382714	0.0281517	761
BP	GO:0043330	response to exogenous dsRNA	48	0.566904	1.55389	0.00719913	0.0382714	0.0281517	3065
BP	GO:0070296	sarcoplasmic reticulum calcium ion transport	39	0.58267	1.54061	0.00720337	0.0382714	0.0281517	3470
BP	GO:0019915	lipid storage	81	0.496575	1.50233	0.00723459	0.0384126	0.0282556	5361
BP	GO:0031124	mRNA 3'-end processing	99	-0.470019	-1.46599	0.00723967	0.0384149	0.0282573	7852
BP	GO:1903428	positive regulation of reactive oxygen species biosynthetic process	53	0.556106	1.55728	0.00724927	0.0384411	0.0282766	5397
BP	GO:0090382	phagosome maturation	46	0.577779	1.56648	0.00727476	0.0385268	0.0283396	4550
BP	GO:0150146	cell junction disassembly	20	0.719413	1.67116	0.00727476	0.0385268	0.0283396	4336
BP	GO:0007040	lysosome organization	69	0.516809	1.51238	0.00729248	0.0385713	0.0283723	3164
BP	GO:0080171	lytic vacuole organization	69	0.516809	1.51238	0.00729248	0.0385713	0.0283723	3164
BP	GO:0014808	release of sequestered calcium ion into cytosol by sarcoplasmic reticulum	32	0.620744	1.57222	0.00732268	0.0387062	0.0284716	3470
BP	GO:0014065	phosphatidylinositol 3-kinase signaling	151	0.43086	1.41087	0.00734128	0.0387798	0.0285257	2629
BP	GO:0003094	glomerular filtration	24	0.669504	1.59935	0.00738453	0.0389619	0.0286597	2623
BP	GO:0051568	histone H3-K4 methylation	53	-0.547628	-1.55432	0.00738519	0.0389619	0.0286597	5411
BP	GO:0051931	regulation of sensory perception	36	0.610597	1.58059	0.00741463	0.0390923	0.0287556	4950
BP	GO:0060561	apoptotic process involved in morphogenesis	23	0.679191	1.61905	0.00744443	0.0392244	0.0288527	2679
BP	GO:0002673	regulation of acute inflammatory response	47	0.576555	1.5732	0.00749243	0.0394522	0.0290203	3538
BP	GO:0051492	regulation of stress fiber assembly	87	0.490841	1.49907	0.00754975	0.0395852	0.0291182	2898
BP	GO:2000404	regulation of T cell migration	43	0.572311	1.54533	0.00754975	0.0395852	0.0291182	1936
BP	GO:0014897	striated muscle hypertrophy	89	0.478025	1.4649	0.00755121	0.0395852	0.0291182	2850
BP	GO:0030042	actin filament depolymerization	59	0.537418	1.5316	0.00755121	0.0395852	0.0291182	4921
BP	GO:0070431	nucleotide-binding oligomerization domain containing 2 signaling pathway	16	0.738154	1.64056	0.0075635	0.0396245	0.0291471	5877
BP	GO:0050684	regulation of mRNA processing	139	-0.434043	-1.41253	0.0075805	0.0396884	0.0291941	7576
BP	GO:0035774	positive regulation of insulin secretion involved in cellular response to glucose stimulus	35	0.631396	1.62361	0.00759792	0.0397544	0.0292426	5166
BP	GO:0035902	response to immobilization stress	25	0.683825	1.65054	0.00760614	0.0397644	0.0292499	5399
BP	GO:0048661	positive regulation of smooth muscle cell proliferation	92	0.471989	1.45492	0.00760944	0.0397644	0.0292499	3156
BP	GO:0061614	pri-miRNA transcription by RNA polymerase II	52	0.548538	1.52715	0.00762487	0.0398198	0.0292907	3418
BP	GO:0010517	regulation of phospholipase activity	70	0.505691	1.4808	0.00769309	0.0401254	0.0295155	3288
BP	GO:1901657	glycosyl compound metabolic process	128	0.450211	1.44631	0.00773848	0.0403367	0.0296709	3026
BP	GO:0001960	negative regulation of cytokine-mediated signaling pathway	69	0.514841	1.50662	0.00775064	0.0403679	0.0296939	1506
BP	GO:0001961	positive regulation of cytokine-mediated signaling pathway	49	0.576465	1.58369	0.00775422	0.0403679	0.0296939	4773
BP	GO:0071331	cellular response to hexose stimulus	126	0.451772	1.44773	0.00776925	0.0404206	0.0297327	4193
BP	GO:0048705	skeletal system morphogenesis	213	0.400369	1.36426	0.00783152	0.040643	0.0298963	3038
BP	GO:0034086	maintenance of sister chromatid cohesion	12	-0.78802	-1.60964	0.00783166	0.040643	0.0298963	4805
BP	GO:0034088	maintenance of mitotic sister chromatid cohesion	12	-0.78802	-1.60964	0.00783166	0.040643	0.0298963	4805
BP	GO:0070509	calcium ion import	82	0.484034	1.47184	0.00784725	0.0406984	0.029937	4148
BP	GO:0009308	amine metabolic process	162	0.429036	1.4115	0.00787889	0.0408369	0.0300388	4838
BP	GO:0046486	glycerolipid metabolic process	428	0.351828	1.27473	0.00792344	0.0410082	0.0301649	5159
BP	GO:0002040	sprouting angiogenesis	164	0.424064	1.39966	0.00794883	0.0410963	0.0302297	2781
BP	GO:0036035	osteoclast development	16	0.735893	1.63553	0.00801281	0.0414012	0.0304539	675
BP	GO:0045851	pH reduction	58	0.538962	1.53191	0.00807424	0.0416405	0.03063	4713
BP	GO:2000515	negative regulation of CD4-positive, alpha-beta T cell activation	32	0.614574	1.55659	0.00809095	0.0417007	0.0306743	2203
BP	GO:0045600	positive regulation of fat cell differentiation	62	0.517819	1.49467	0.00812728	0.0418618	0.0307928	1309
BP	GO:0044774	mitotic DNA integrity checkpoint	105	-0.453296	-1.42378	0.00814618	0.0418923	0.0308152	6611
BP	GO:0051236	establishment of RNA localization	199	-0.406109	-1.38052	0.00814839	0.0418923	0.0308152	7852
BP	GO:0046364	monosaccharide biosynthetic process	95	0.475982	1.47766	0.00817903	0.0420059	0.0308988	3993
BP	GO:0120254	olefinic compound metabolic process	119	0.447267	1.42749	0.00818066	0.0420059	0.0308988	3970
BP	GO:0001523	retinoid metabolic process	107	0.447777	1.41512	0.00819689	0.0420631	0.0309409	4347
BP	GO:0006836	neurotransmitter transport	208	0.399747	1.35832	0.00824598	0.0422888	0.0311068	5520
BP	GO:0070317	negative regulation of G0 to G1 transition	40	-0.592459	-1.58581	0.00826261	0.0423478	0.0311503	7461
BP	GO:0001505	regulation of neurotransmitter levels	210	0.398317	1.35802	0.00827888	0.0424049	0.0311922	4429
BP	GO:0009746	response to hexose	187	0.405593	1.36277	0.00839455	0.0429707	0.0316085	4193
BP	GO:0045216	cell-cell junction organization	204	0.415443	1.40868	0.00842819	0.0431044	0.0317068	5384
BP	GO:0045604	regulation of epidermal cell differentiation	62	0.516792	1.49171	0.00843109	0.0431044	0.0317068	1965
BP	GO:1903306	negative regulation of regulated secretory pathway	21	0.707334	1.66706	0.00848303	0.0433431	0.0318824	2051
BP	GO:1902100	negative regulation of metaphase/anaphase transition of cell cycle	41	-0.574179	-1.55439	0.00850496	0.0434283	0.0319451	6438
BP	GO:0010922	positive regulation of phosphatase activity	33	0.605614	1.54214	0.00851801	0.0434528	0.0319631	3925
BP	GO:0032886	regulation of microtubule-based process	225	-0.39151	-1.34394	0.0085261	0.0434528	0.0319631	6394
BP	GO:1903076	regulation of protein localization to plasma membrane	98	0.478155	1.489	0.00853077	0.0434528	0.0319631	4695
BP	GO:1900271	regulation of long-term synaptic potentiation	45	0.568921	1.5297	0.00855865	0.0435283	0.0320186	360
BP	GO:0090383	phagosome acidification	28	0.651887	1.61156	0.00856552	0.0435283	0.0320186	4550
BP	GO:0000076	DNA replication checkpoint	17	-0.703249	-1.57082	0.00858328	0.0435325	0.0320217	6545
BP	GO:1902600	proton transmembrane transport	155	0.421744	1.38628	0.00860581	0.04362	0.0320861	5557
BP	GO:0098754	detoxification	133	0.434939	1.40878	0.00866727	0.0438777	0.0322756	4485
BP	GO:0002730	regulation of dendritic cell cytokine production	12	0.796748	1.63759	0.0086894	0.0439628	0.0323382	794
BP	GO:0051101	regulation of DNA binding	118	0.444356	1.41835	0.00873565	0.0441698	0.0324905	4605
BP	GO:0034134	toll-like receptor 2 signaling pathway	17	0.732874	1.64597	0.0088068	0.0444344	0.0326851	2183
BP	GO:0045841	negative regulation of mitotic metaphase/anaphase transition	39	-0.588079	-1.56372	0.00881293	0.0444344	0.0326851	6438
BP	GO:1902514	regulation of calcium ion transmembrane transport via high voltage-gated calcium channel	14	0.77365	1.65741	0.00881486	0.0444344	0.0326851	1327
BP	GO:0090311	regulation of protein deacetylation	43	0.565602	1.52722	0.00883274	0.0444974	0.0327315	4975
BP	GO:0001678	cellular glucose homeostasis	142	0.435215	1.41757	0.00884756	0.0445449	0.0327664	4193
BP	GO:2000108	positive regulation of leukocyte apoptotic process	26	0.654775	1.58625	0.00888681	0.0447153	0.0328918	2679
BP	GO:0070229	negative regulation of lymphocyte apoptotic process	31	0.615973	1.56037	0.00890499	0.0447523	0.032919	2064
BP	GO:0090050	positive regulation of cell migration involved in sprouting angiogenesis	31	0.616042	1.56054	0.00890499	0.0447523	0.032919	2746
BP	GO:0060071	Wnt signaling pathway, planar cell polarity pathway	108	0.45412	1.43491	0.0089531	0.0449125	0.0330368	5319
BP	GO:0006687	glycosphingolipid metabolic process	67	0.502485	1.46006	0.00895419	0.0449125	0.0330368	2788
BP	GO:0050657	nucleic acid transport	196	-0.404518	-1.37332	0.0089586	0.0449125	0.0330368	7852
BP	GO:0050658	RNA transport	196	-0.404518	-1.37332	0.0089586	0.0449125	0.0330368	7852
BP	GO:0050769	positive regulation of neurogenesis	215	0.390664	1.32979	0.00896553	0.04492	0.0330424	3776
BP	GO:0009620	response to fungus	53	0.546034	1.52907	0.00898372	0.0449567	0.0330693	1079
BP	GO:0071526	semaphorin-plexin signaling pathway	40	0.585275	1.55661	0.00898372	0.0449567	0.0330693	4480
BP	GO:0070670	response to interleukin-4	34	0.627226	1.60832	0.00907577	0.0453885	0.0333869	1506
BP	GO:0007613	memory	107	0.444724	1.40547	0.00908302	0.0453885	0.0333869	4688
BP	GO:0051592	response to calcium ion	145	0.434005	1.41317	0.00911921	0.0455245	0.033487	3920
BP	GO:0006400	tRNA modification	88	-0.489068	-1.49977	0.00912493	0.0455255	0.0334877	7827
BP	GO:0045682	regulation of epidermis development	69	0.51019	1.49301	0.0091319	0.0455328	0.0334931	1965
BP	GO:1902893	regulation of pri-miRNA transcription by RNA polymerase II	51	0.550073	1.51788	0.00915077	0.045569	0.0335197	3418
BP	GO:0006354	DNA-templated transcription, elongation	115	-0.443756	-1.40657	0.00915569	0.045569	0.0335197	7684
BP	GO:0031503	protein-containing complex localization	282	-0.372388	-1.30296	0.00915569	0.045569	0.0335197	7852
BP	GO:0030224	monocyte differentiation	36	0.602851	1.56054	0.00924724	0.0459827	0.033824	3098
BP	GO:0030879	mammary gland development	131	0.435052	1.40605	0.00924993	0.0459827	0.033824	2679
BP	GO:0060347	heart trabecula formation	13	0.795581	1.65989	0.00926627	0.0459953	0.0338333	2918
BP	GO:2000177	regulation of neural precursor cell proliferation	80	0.48481	1.46307	0.00928569	0.046022	0.033853	2507
BP	GO:0036293	response to decreased oxygen levels	353	0.363972	1.30155	0.00932262	0.0461774	0.0339672	4169
BP	GO:0061178	regulation of insulin secretion involved in cellular response to glucose stimulus	57	0.540364	1.53225	0.00940009	0.0464776	0.0341881	3968
BP	GO:0045651	positive regulation of macrophage differentiation	13	0.794058	1.65671	0.00941943	0.0465454	0.0342379	4649
BP	GO:0045989	positive regulation of striated muscle contraction	12	0.795093	1.63419	0.00945835	0.0467098	0.0343589	6356
BP	GO:0010743	regulation of macrophage derived foam cell differentiation	32	0.609327	1.5433	0.00947794	0.0467786	0.0344094	4535
BP	GO:0046639	negative regulation of alpha-beta T cell differentiation	26	0.652514	1.58077	0.00949444	0.0468321	0.0344488	2203
BP	GO:0051712	positive regulation of killing of cells of other organism	10	0.834979	1.64408	0.00951735	0.0469171	0.0345113	2517
BP	GO:0002475	antigen processing and presentation via MHC class Ib	13	0.793576	1.6557	0.00957259	0.0471613	0.0346909	3290
BP	GO:0051985	negative regulation of chromosome segregation	44	-0.574139	-1.57553	0.00968692	0.0476677	0.0350635	6438
BP	GO:1905819	negative regulation of chromosome separation	44	-0.574139	-1.57553	0.00968692	0.0476677	0.0350635	6438
BP	GO:0062208	positive regulation of pattern recognition receptor signaling pathway	42	0.571791	1.53502	0.00975843	0.0479297	0.0352562	2190
BP	GO:0010389	regulation of G2/M transition of mitotic cell cycle	199	-0.399444	-1.35786	0.00976335	0.0479297	0.0352562	6827
BP	GO:0030522	intracellular receptor signaling pathway	272	0.382422	1.33276	0.00980201	0.048091	0.0353748	5286
BP	GO:0071333	cellular response to glucose stimulus	124	0.435474	1.39122	0.00984099	0.0482535	0.0354944	4193
BP	GO:0008630	intrinsic apoptotic signaling pathway in response to DNA damage	100	0.472209	1.47387	0.00984966	0.0482674	0.0355046	3344
BP	GO:0045980	negative regulation of nucleotide metabolic process	22	0.686373	1.63557	0.0098696	0.0483365	0.0355554	3156
BP	GO:0048024	regulation of mRNA splicing, via spliceosome	100	-0.474108	-1.4833	0.00991016	0.0484204	0.0356172	7576
BP	GO:0010642	negative regulation of platelet-derived growth factor receptor signaling pathway	12	0.79341	1.63073	0.00991973	0.0484385	0.0356305	2112
BP	GO:0032386	regulation of intracellular transport	349	0.362887	1.29389	0.00996915	0.0486511	0.0357869	5222
BP	GO:0046365	monosaccharide catabolic process	61	0.513611	1.4767	0.010061	0.0490704	0.0360953	5445
BP	GO:0002042	cell migration involved in sprouting angiogenesis	82	0.473819	1.44078	0.0100893	0.0491502	0.036154	2781
BP	GO:0034284	response to monosaccharide	193	0.403429	1.36168	0.0101096	0.0492201	0.0362054	4193
BP	GO:0030278	regulation of ossification	111	0.450214	1.43012	0.0101637	0.0494546	0.0363779	3418
BP	GO:0045059	positive thymic T cell selection	14	0.769077	1.64762	0.010171	0.0494608	0.0363824	3786
BP	GO:0001771	immunological synapse formation	13	0.790979	1.65029	0.0101852	0.049501	0.036412	2877
BP	GO:0046850	regulation of bone remodeling	51	0.54849	1.51351	0.0102273	0.0496472	0.0365196	3325
BP	GO:0070301	cellular response to hydrogen peroxide	84	0.479198	1.45734	0.0103054	0.049997	0.0367769	3456
CC	GO:0000775	chromosome, centromeric region	196	-0.597784	-2.02945	1e-10	4.75115e-09	3.49486e-09	6171
CC	GO:0005765	lysosomal membrane	374	0.612862	2.19458	1e-10	4.75115e-09	3.49486e-09	3753
CC	GO:0005774	vacuolar membrane	427	0.598201	2.16629	1e-10	4.75115e-09	3.49486e-09	4661
CC	GO:0009897	external side of plasma membrane	383	0.646024	2.32088	1e-10	4.75115e-09	3.49486e-09	3896
CC	GO:0015629	actin cytoskeleton	499	0.508616	1.86223	1e-10	4.75115e-09	3.49486e-09	4921
CC	GO:0019814	immunoglobulin complex	145	0.75069	2.44434	1e-10	4.75115e-09	3.49486e-09	5561
CC	GO:0030135	coated vesicle	292	0.570359	1.99841	1e-10	4.75115e-09	3.49486e-09	3195
CC	GO:0030136	clathrin-coated vesicle	190	0.649783	2.18846	1e-10	4.75115e-09	3.49486e-09	3124
CC	GO:0030139	endocytic vesicle	304	0.590481	2.07576	1e-10	4.75115e-09	3.49486e-09	2949
CC	GO:0030662	coated vesicle membrane	179	0.635461	2.1216	1e-10	4.75115e-09	3.49486e-09	3124
CC	GO:0030665	clathrin-coated vesicle membrane	115	0.718419	2.28737	1e-10	4.75115e-09	3.49486e-09	3124
CC	GO:0030666	endocytic vesicle membrane	160	0.679592	2.23492	1e-10	4.75115e-09	3.49486e-09	2839
CC	GO:0030667	secretory granule membrane	303	0.566731	1.99367	1e-10	4.75115e-09	3.49486e-09	2994
CC	GO:0042101	T cell receptor complex	128	0.69178	2.22236	1e-10	4.75115e-09	3.49486e-09	4240
CC	GO:0042613	MHC class II protein complex	14	0.98278	2.10544	1e-10	4.75115e-09	3.49486e-09	587
CC	GO:0045121	membrane raft	323	0.549366	1.94679	1e-10	4.75115e-09	3.49486e-09	4861
CC	GO:0070820	tertiary granule	163	0.648799	2.14169	1e-10	4.75115e-09	3.49486e-09	3332
CC	GO:0098687	chromosomal region	344	-0.546425	-1.94977	1e-10	4.75115e-09	3.49486e-09	6171
CC	GO:0098802	plasma membrane signaling receptor complex	294	0.622478	2.18238	1e-10	4.75115e-09	3.49486e-09	4264
CC	GO:0098852	lytic vacuole membrane	374	0.612862	2.19458	1e-10	4.75115e-09	3.49486e-09	3753
CC	GO:0098857	membrane microdomain	323	0.549366	1.94679	1e-10	4.75115e-09	3.49486e-09	4861
CC	GO:0101002	ficolin-1-rich granule	184	0.64351	2.16353	1e-10	4.75115e-09	3.49486e-09	4187
CC	GO:0031252	cell leading edge	410	0.494373	1.78548	1.8583e-10	8.63064e-09	6.34854e-09	4580
CC	GO:0000793	condensed chromosome	214	-0.575623	-1.97249	2.2244e-10	1.02162e-08	7.51484e-09	6171
CC	GO:0042611	MHC protein complex	22	0.939217	2.23807	2.36234e-10	1.07305e-08	7.89315e-09	1418
CC	GO:0042571	immunoglobulin complex, circulating	62	0.771921	2.22813	2.74187e-10	1.22524e-08	9.01267e-09	3893
CC	GO:0101003	ficolin-1-rich granule membrane	60	0.782993	2.25057	5.9813e-10	2.58887e-08	1.90432e-08	3164
CC	GO:0045334	clathrin-coated endocytic vesicle	55	0.784345	2.21079	3.12971e-09	1.16024e-07	8.53449e-08	2949
CC	GO:0030669	clathrin-coated endocytic vesicle membrane	37	0.845169	2.20277	8.20508e-09	2.85006e-07	2.09645e-07	2702
CC	GO:0030133	transport vesicle	397	0.475496	1.71614	1.07213e-08	3.66251e-07	2.69407e-07	4508
CC	GO:0030658	transport vesicle membrane	201	0.55143	1.8635	1.66194e-08	5.38794e-07	3.96327e-07	5060
CC	GO:0005770	late endosome	272	0.525747	1.83225	1.70254e-08	5.47662e-07	4.0285e-07	4805
CC	GO:0001772	immunological synapse	41	0.809726	2.15538	2.2296e-08	7.03515e-07	5.17493e-07	1917
CC	GO:0000228	nuclear chromosome	247	-0.523641	-1.81051	2.38991e-08	7.45562e-07	5.48422e-07	6110
CC	GO:0031300	intrinsic component of organelle membrane	397	0.468503	1.6909	3.17939e-08	9.6989e-07	7.13433e-07	5228
CC	GO:0012507	ER to Golgi transport vesicle membrane	59	0.742256	2.11537	3.9671e-08	1.18826e-06	8.74063e-07	1419
CC	GO:0005884	actin filament	112	0.638405	2.03557	4.57531e-08	1.33183e-06	9.79673e-07	5114
CC	GO:0000776	kinetochore	137	-0.594438	-1.93496	6.18496e-08	1.78157e-06	1.31049e-06	6394
CC	GO:0005925	focal adhesion	416	0.460789	1.66833	6.51592e-08	1.85749e-06	1.36633e-06	4340
CC	GO:0031301	integral component of organelle membrane	366	0.475234	1.69999	7.72025e-08	2.15619e-06	1.58606e-06	5228
CC	GO:0030055	cell-substrate junction	423	0.462251	1.67291	7.81891e-08	2.16909e-06	1.59554e-06	4340
CC	GO:0072562	blood microparticle	143	0.594611	1.93691	8.11865e-08	2.24471e-06	1.65117e-06	4737
CC	GO:0005769	early endosome	375	0.466295	1.66891	9.06739e-08	2.47393e-06	1.81978e-06	4206
CC	GO:0030027	lamellipodium	195	0.537256	1.80898	2.24497e-07	5.69299e-06	4.18766e-06	4762
CC	GO:0000777	condensed chromosome kinetochore	106	-0.610014	-1.92223	3.36317e-07	8.15346e-06	5.99754e-06	6171
CC	GO:0030176	integral component of endoplasmic reticulum membrane	153	0.571379	1.87077	3.72691e-07	8.9565e-06	6.58824e-06	3535
CC	GO:0030134	COPII-coated ER to Golgi transport vesicle	91	0.635732	1.95551	4.98626e-07	1.17775e-05	8.66335e-06	1419
CC	GO:0019898	extrinsic component of membrane	302	0.477757	1.679	6.13532e-07	1.41534e-05	1.0411e-05	4358
CC	GO:0045335	phagocytic vesicle	135	0.582364	1.89211	6.2287e-07	1.43035e-05	1.05214e-05	2920
CC	GO:0031227	intrinsic component of endoplasmic reticulum membrane	161	0.559921	1.84096	6.35643e-07	1.45347e-05	1.06915e-05	3535
CC	GO:0005911	cell-cell junction	482	0.432164	1.58036	8.60812e-07	1.86291e-05	1.37033e-05	4336
CC	GO:0000779	condensed chromosome, centromeric region	117	-0.586382	-1.86611	1.15289e-06	2.3947e-05	1.7615e-05	6171
CC	GO:0005938	cell cortex	300	0.477941	1.6793	1.27842e-06	2.61602e-05	1.92429e-05	4031
CC	GO:0043202	lysosomal lumen	96	0.639242	1.98219	1.43768e-06	2.92023e-05	2.14807e-05	3721
CC	GO:0005819	spindle	380	-0.439963	-1.5824	1.70283e-06	3.40031e-05	2.50121e-05	6907
CC	GO:0001726	ruffle	175	0.530017	1.76463	2.00197e-06	3.90337e-05	2.87124e-05	3969
CC	GO:0071556	integral component of lumenal side of endoplasmic reticulum membrane	26	0.835284	2.02354	2.91905e-06	5.47207e-05	4.02515e-05	1418
CC	GO:0098553	lumenal side of endoplasmic reticulum membrane	26	0.835284	2.02354	2.91905e-06	5.47207e-05	4.02515e-05	1418
CC	GO:0031234	extrinsic component of cytoplasmic side of plasma membrane	99	0.607312	1.89484	3.49197e-06	6.37643e-05	4.69038e-05	4296
CC	GO:0005802	trans-Golgi network	248	0.486055	1.68257	3.57926e-06	6.48897e-05	4.77317e-05	3454
CC	GO:0009898	cytoplasmic side of plasma membrane	165	0.535024	1.76834	4.50118e-06	7.93417e-05	5.83623e-05	4296
CC	GO:0005776	autophagosome	97	0.603688	1.8755	4.62529e-06	8.13559e-05	5.98439e-05	5942
CC	GO:0019897	extrinsic component of plasma membrane	168	0.532652	1.76437	5.79527e-06	0.00010002	7.35728e-05	4296
CC	GO:0098562	cytoplasmic side of membrane	189	0.512664	1.72881	7.34543e-06	0.000122429	9.00564e-05	4296
CC	GO:0098576	lumenal side of membrane	33	0.77263	1.96743	8.06121e-06	0.000133284	9.80413e-05	2266
CC	GO:0070821	tertiary granule membrane	72	0.648919	1.91265	9.23106e-06	0.000151273	0.000111274	3332
CC	GO:1904813	ficolin-1-rich granule lumen	124	0.569284	1.81871	9.56111e-06	0.000155901	0.000114678	5048
CC	GO:0043025	neuronal cell body	470	0.408418	1.489	1.19712e-05	0.000190685	0.000140264	4571
CC	GO:0031902	late endosome membrane	138	0.546262	1.78233	1.2096e-05	0.000192304	0.000141455	4805
CC	GO:0072686	mitotic spindle	156	-0.516643	-1.71171	1.22479e-05	0.000194345	0.000142957	6787
CC	GO:0032588	trans-Golgi network membrane	93	0.604997	1.87021	1.45286e-05	0.000227477	0.000167328	3454
CC	GO:0036019	endolysosome	24	0.823668	1.96762	1.90037e-05	0.000285643	0.000210113	3454
CC	GO:0031256	leading edge membrane	173	0.517197	1.72452	2.27152e-05	0.000335333	0.000246665	3989
CC	GO:0031983	vesicle lumen	328	0.439599	1.55567	2.88887e-05	0.000411764	0.000302886	3537
CC	GO:0034774	secretory granule lumen	322	0.44029	1.55952	3.51426e-05	0.000489098	0.000359771	3537
CC	GO:0060205	cytoplasmic vesicle lumen	326	0.440075	1.56045	4.72179e-05	0.00063575	0.000467646	3537
CC	GO:0000922	spindle pole	166	-0.490827	-1.63345	5.43844e-05	0.000711778	0.000523571	7253
CC	GO:0030016	myofibril	223	0.461924	1.57857	5.62981e-05	0.000731787	0.000538289	4787
CC	GO:0030670	phagocytic vesicle membrane	76	0.605859	1.81312	6.27391e-05	0.000799174	0.000587858	2839
CC	GO:0043020	NADPH oxidase complex	12	0.905101	1.8603	6.32635e-05	0.000804614	0.000591859	2256
CC	GO:0098793	presynapse	484	0.397995	1.45557	7.23306e-05	0.000903258	0.00066442	5146
CC	GO:0000781	chromosome, telomeric region	160	-0.497657	-1.65431	9.43815e-05	0.00111944	0.000823442	5682
CC	GO:0005814	centriole	138	-0.522273	-1.6982	9.68855e-05	0.00114422	0.000841666	6403
CC	GO:0032587	ruffle membrane	95	0.563985	1.75086	0.000111571	0.00130277	0.000958292	3969
CC	GO:0043292	contractile fiber	230	0.456177	1.56722	0.000139476	0.00157736	0.00116027	4787
CC	GO:0042641	actomyosin	73	0.598049	1.76952	0.000161805	0.0017955	0.00132073	5533
CC	GO:0098858	actin-based cell projection	215	0.449409	1.52976	0.000174865	0.00191471	0.00140843	2971
CC	GO:0001725	stress fiber	64	0.608166	1.76235	0.000201641	0.00216771	0.00159453	5533
CC	GO:0097517	contractile actin filament bundle	64	0.608166	1.76235	0.000201641	0.00216771	0.00159453	5533
CC	GO:1904724	tertiary granule lumen	55	0.64213	1.80994	0.00020583	0.00220129	0.00161923	3124
CC	GO:0044853	plasma membrane raft	111	0.533405	1.69437	0.000209643	0.00222195	0.00163443	3895
CC	GO:0005775	vacuolar lumen	173	0.478327	1.59492	0.000325195	0.0031846	0.00234253	3721
CC	GO:0032432	actin filament bundle	73	0.584019	1.72801	0.000339047	0.00328593	0.00241707	5533
CC	GO:0001891	phagocytic cup	27	0.733666	1.7941	0.000460854	0.00427596	0.00314532	2969
CC	GO:0098636	protein complex involved in cell adhesion	36	0.686509	1.7771	0.000501112	0.00456429	0.00335741	1584
CC	GO:0098978	glutamatergic synapse	308	0.409122	1.43882	0.000509339	0.00462207	0.00339991	5520
CC	GO:0150034	distal axon	285	0.409859	1.43388	0.000534272	0.0048166	0.003543	5349
CC	GO:0031225	anchored component of membrane	169	0.461917	1.53069	0.000590797	0.00524047	0.00385479	4446
CC	GO:0044309	neuron spine	178	0.460659	1.5351	0.000685623	0.00587362	0.00432053	4759
CC	GO:0036020	endolysosome membrane	16	0.807702	1.79513	0.000720477	0.00612784	0.00450753	3454
CC	GO:0005657	replication fork	64	-0.582962	-1.71089	0.000726096	0.00615216	0.00452541	5700
CC	GO:0097060	synaptic membrane	368	0.387075	1.3845	0.000808421	0.00670333	0.00493084	5064
CC	GO:0031253	cell projection membrane	337	0.395767	1.40743	0.000850823	0.00698765	0.00513999	4208
CC	GO:0005767	secondary lysosome	16	0.801734	1.78186	0.000858146	0.00703799	0.00517701	2832
CC	GO:0030990	intraciliary transport particle	26	-0.714967	-1.75854	0.000859732	0.00703821	0.00517718	6836
CC	GO:0070382	exocytic vesicle	214	0.429687	1.46359	0.000907688	0.0073137	0.00537982	4429
CC	GO:0030017	sarcomere	203	0.446328	1.5131	0.000911389	0.00733637	0.0053965	4787
CC	GO:0062023	collagen-containing extracellular matrix	421	0.377461	1.36609	0.000922183	0.00740164	0.00544451	2920
CC	GO:0055037	recycling endosome	187	0.444842	1.49464	0.000942431	0.00751977	0.0055314	4752
CC	GO:0035579	specific granule membrane	90	0.528911	1.62366	0.00094681	0.00754073	0.00554682	3332
CC	GO:0036064	ciliary basal body	154	-0.460396	-1.51947	0.00100738	0.0079694	0.00586214	7272
CC	GO:0043197	dendritic spine	177	0.4636	1.54317	0.00107805	0.00844759	0.00621389	4759
CC	GO:0042581	specific granule	159	0.461176	1.51814	0.0012303	0.00940882	0.00692095	4486
CC	GO:0035869	ciliary transition zone	67	-0.560766	-1.65658	0.00123349	0.00942443	0.00693244	6662
CC	GO:0044304	main axon	61	0.569561	1.63756	0.00129508	0.00980442	0.00721195	4233
CC	GO:0008305	integrin complex	31	0.678285	1.71821	0.00145301	0.0107925	0.00793876	1584
CC	GO:0030175	filopodium	102	0.507469	1.59315	0.00147605	0.0109342	0.00804297	2939
CC	GO:0042734	presynaptic membrane	137	0.47711	1.55217	0.00172351	0.0124421	0.00915218	6188
CC	GO:0030863	cortical cytoskeleton	104	0.488484	1.5407	0.00204947	0.014335	0.0105445	5064
CC	GO:0097431	mitotic spindle pole	34	-0.656737	-1.70261	0.0020972	0.0145816	0.010726	6740
CC	GO:0098862	cluster of actin-based cell projections	156	0.457307	1.50221	0.00214733	0.0148552	0.0109272	4208
CC	GO:0044224	juxtaparanode region of axon	10	0.876445	1.72573	0.00224109	0.0154135	0.0113379	1869
CC	GO:0045211	postsynaptic membrane	265	0.399201	1.38532	0.00225296	0.0154823	0.0113885	6188
CC	GO:0055038	recycling endosome membrane	85	0.506412	1.54473	0.00232161	0.0158356	0.0116484	4752
CC	GO:0042383	sarcolemma	134	0.459155	1.48776	0.00254721	0.017176	0.0126344	4787
CC	GO:0000940	condensed chromosome outer kinetochore	14	-0.792925	-1.68268	0.00255724	0.0172291	0.0126734	5239
CC	GO:0005912	adherens junction	171	0.440183	1.45855	0.00292636	0.0191697	0.0141009	5207
CC	GO:0000794	condensed nuclear chromosome	88	-0.516338	-1.58339	0.00300588	0.019582	0.0144042	6546
CC	GO:0061702	inflammasome complex	16	0.772231	1.71629	0.00313289	0.0202389	0.0148874	2688
CC	GO:0005766	primary lysosome	154	0.443843	1.45769	0.00315	0.0203128	0.0149417	3676
CC	GO:0042582	azurophil granule	154	0.443843	1.45769	0.00315	0.0203128	0.0149417	3676
CC	GO:0097440	apical dendrite	18	0.748383	1.69758	0.0032038	0.0205955	0.0151497	5793
CC	GO:0030880	RNA polymerase complex	105	-0.475771	-1.49437	0.0032746	0.0209367	0.0154006	7433
CC	GO:0000428	DNA-directed RNA polymerase complex	101	-0.484697	-1.52026	0.0035576	0.0223146	0.0164142	7433
CC	GO:0055029	nuclear DNA-directed RNA polymerase complex	100	-0.495841	-1.55129	0.0036526	0.0227209	0.0167131	7433
CC	GO:0005882	intermediate filament	200	0.425176	1.43754	0.00365931	0.0227316	0.0167209	3029
CC	GO:0016323	basolateral plasma membrane	211	0.417533	1.42346	0.00365982	0.0227316	0.0167209	3814
CC	GO:0030427	site of polarized growth	184	0.42518	1.42949	0.003989	0.0243913	0.0179418	5521
CC	GO:0031674	I band	134	0.445157	1.44241	0.00410294	0.0249772	0.0183728	4787
CC	GO:0014069	postsynaptic density	313	0.378699	1.33764	0.00423158	0.025647	0.0188655	6158
CC	GO:0097014	ciliary plasm	123	-0.451665	-1.44817	0.0043108	0.0259559	0.0190927	7573
CC	GO:0032279	asymmetric synapse	318	0.37763	1.33856	0.00479824	0.0282328	0.0207675	4950
CC	GO:0033270	paranode region of axon	11	0.827278	1.65525	0.00522988	0.0301502	0.0221779	4217
CC	GO:0031091	platelet alpha granule	91	0.474827	1.46056	0.00564238	0.0320368	0.0235657	2704
CC	GO:1990907	beta-catenin-TCF complex	13	0.808969	1.68782	0.00567721	0.0321741	0.0236667	2815
CC	GO:0045120	pronucleus	12	-0.800516	-1.63516	0.00582696	0.032904	0.0242036	1411
CC	GO:0005930	axoneme	121	-0.445209	-1.42595	0.00620971	0.0344304	0.0253263	7573
CC	GO:0097386	glial cell projection	30	0.644794	1.61267	0.00622344	0.0344602	0.0253483	3267
CC	GO:0032040	small-subunit processome	39	-0.599505	-1.5941	0.00655906	0.0357913	0.0263274	6798
CC	GO:0099572	postsynaptic specialization	333	0.366212	1.2994	0.00684896	0.0370552	0.0272571	6158
CC	GO:0031901	early endosome membrane	160	0.428246	1.40834	0.00693945	0.0373979	0.0275092	4581
CC	GO:0005901	caveola	80	0.493184	1.48835	0.00709902	0.0379855	0.0279414	3707
CC	GO:0030864	cortical actin cytoskeleton	78	0.503739	1.51026	0.00720337	0.0382714	0.0281517	5465
CC	GO:0032809	neuronal cell body membrane	28	0.657688	1.6259	0.00750508	0.0394936	0.0290508	3267
CC	GO:0009925	basal plasma membrane	240	0.390375	1.34497	0.00751812	0.0395371	0.0290828	3926
CC	GO:0000307	cyclin-dependent protein kinase holoenzyme complex	43	-0.566349	-1.54341	0.00753143	0.0395819	0.0291157	5359
CC	GO:0008021	synaptic vesicle	196	0.405814	1.36956	0.00780753	0.0405942	0.0298604	4429
CC	GO:0035577	azurophil granule membrane	57	0.546649	1.55007	0.0080245	0.0414357	0.0304793	3651
CC	GO:0030018	Z disc	122	0.456248	1.45913	0.00804921	0.0415373	0.0305541	4787
CC	GO:0061695	transferase complex, transferring phosphorus-containing groups	249	-0.381611	-1.32125	0.00814618	0.0418923	0.0308152	7562
CC	GO:0031248	protein acetyltransferase complex	92	-0.465908	-1.43406	0.00857193	0.0435283	0.0320186	7634
CC	GO:1902493	acetyltransferase complex	92	-0.465908	-1.43406	0.00857193	0.0435283	0.0320186	7634
CC	GO:0033176	proton-transporting V-type ATPase complex	27	0.640008	1.56507	0.008583	0.0435325	0.0320217	4713
CC	GO:0044298	cell body membrane	31	0.616425	1.56151	0.00875277	0.0442293	0.0325343	3267
CC	GO:0019774	proteasome core complex, beta-subunit complex	11	0.812802	1.62628	0.00879847	0.0444331	0.0326842	3588
CC	GO:0005876	spindle microtubule	71	-0.505598	-1.50408	0.00926917	0.0459953	0.0338333	6049
CC	GO:0043596	nuclear replication fork	34	-0.612846	-1.58883	0.00934075	0.0462395	0.0340129	5700
CC	GO:0030992	intraciliary transport particle B	18	-0.697985	-1.57396	0.00988156	0.0483378	0.0355564	6836
CC	GO:0005833	hemoglobin complex	12	0.792002	1.62784	0.0102273	0.0496472	0.0365196	2995
MF	GO:0003779	actin binding	438	0.535322	1.94289	1e-10	4.75115e-09	3.49486e-09	5713
MF	GO:0003823	antigen binding	147	0.772629	2.52202	1e-10	4.75115e-09	3.49486e-09	3899
MF	GO:0005125	cytokine activity	233	0.587452	2.02066	1e-10	4.75115e-09	3.49486e-09	5512
MF	GO:0005126	cytokine receptor binding	268	0.58638	2.03833	1e-10	4.75115e-09	3.49486e-09	5512
MF	GO:0140375	immune receptor activity	132	0.739126	2.39089	1e-10	4.75115e-09	3.49486e-09	3650
MF	GO:0042277	peptide binding	311	0.534948	1.88589	1.34034e-10	6.29581e-09	4.63108e-09	3153
MF	GO:0034987	immunoglobulin receptor binding	64	0.765705	2.21887	2.29114e-09	8.64881e-08	6.3619e-08	3893
MF	GO:0033218	amide binding	386	0.488265	1.7571	4.53207e-09	1.65051e-07	1.21409e-07	3737
MF	GO:0061134	peptidase regulator activity	228	0.545525	1.86869	9.07021e-09	3.12431e-07	2.29818e-07	4187
MF	GO:0030546	signaling receptor activator activity	486	0.457478	1.67309	1.08497e-08	3.69112e-07	2.71512e-07	5411
MF	GO:0048018	receptor ligand activity	480	0.457329	1.67346	1.73502e-08	5.53798e-07	4.07364e-07	5411
MF	GO:0005543	phospholipid binding	449	0.454037	1.64807	2.31893e-08	7.2616e-07	5.3415e-07	4483
MF	GO:0030246	carbohydrate binding	267	0.516385	1.79397	4.0747e-08	1.21608e-06	8.94528e-07	4902
MF	GO:0004857	enzyme inhibitor activity	380	0.472911	1.69685	5.13078e-08	1.48829e-06	1.09476e-06	4454
MF	GO:0061135	endopeptidase regulator activity	190	0.557735	1.87845	6.12298e-08	1.76988e-06	1.30189e-06	4187
MF	GO:0004896	cytokine receptor activity	97	0.657745	2.04344	6.27797e-08	1.80208e-06	1.32558e-06	3538
MF	GO:0051015	actin filament binding	208	0.536684	1.82363	9.64292e-08	2.61679e-06	1.92486e-06	5487
MF	GO:0019865	immunoglobulin binding	23	0.895801	2.1354	1.09215e-07	2.92184e-06	2.14925e-06	2051
MF	GO:0030695	GTPase regulator activity	466	0.447416	1.63157	1.09564e-07	2.92184e-06	2.14925e-06	3947
MF	GO:0038187	pattern recognition receptor activity	23	0.893285	2.1294	1.57989e-07	4.10721e-06	3.02119e-06	761
MF	GO:0008094	DNA-dependent ATPase activity	51	-0.730892	-2.07764	1.77318e-07	4.52434e-06	3.32802e-06	5594
MF	GO:0042605	peptide antigen binding	30	0.841645	2.105	2.32734e-07	5.86589e-06	4.31484e-06	2266
MF	GO:0003729	mRNA binding	460	-0.437294	-1.59654	3.99553e-07	9.54655e-06	7.02226e-06	7666
MF	GO:0030414	peptidase inhibitor activity	185	0.538267	1.80861	5.15395e-07	1.21389e-05	8.92918e-06	4454
MF	GO:0019955	cytokine binding	136	0.57772	1.87934	6.1462e-07	1.41534e-05	1.0411e-05	3538
MF	GO:0001664	G protein-coupled receptor binding	285	0.481357	1.68401	6.46921e-07	1.46926e-05	1.08076e-05	5401
MF	GO:0001653	peptide receptor activity	150	0.559517	1.83355	6.57148e-07	1.48247e-05	1.09048e-05	3375
MF	GO:0008528	G protein-coupled peptide receptor activity	146	0.567585	1.8505	6.92749e-07	1.54783e-05	1.13855e-05	3375
MF	GO:0004866	endopeptidase inhibitor activity	178	0.54024	1.80029	7.32758e-07	1.62405e-05	1.19462e-05	4187
MF	GO:0023023	MHC protein complex binding	26	0.840428	2.03601	1.97518e-06	3.86024e-05	2.83952e-05	1680
MF	GO:0140097	catalytic activity, acting on DNA	195	-0.511565	-1.73878	3.15809e-06	5.8538e-05	4.30595e-05	6183
MF	GO:0042287	MHC protein binding	40	0.758651	2.01773	4.36472e-06	7.74316e-05	5.69572e-05	2500
MF	GO:0042379	chemokine receptor binding	67	0.648419	1.8841	5.36599e-06	9.31947e-05	6.85523e-05	5381
MF	GO:0003678	DNA helicase activity	72	-0.642283	-1.90517	6.56907e-06	0.000111056	8.16909e-05	6989
MF	GO:0016298	lipase activity	129	0.555519	1.78653	1.16694e-05	0.000186237	0.000136993	4980
MF	GO:0004386	helicase activity	155	-0.524651	-1.73386	1.52819e-05	0.00023792	0.00017501	7189
MF	GO:0019902	phosphatase binding	192	0.495565	1.67235	1.54998e-05	0.000240407	0.000176839	5032
MF	GO:0015267	channel activity	473	0.405111	1.47809	1.70726e-05	0.000260404	0.000191548	4264
MF	GO:0022803	passive transmembrane transporter activity	474	0.405061	1.47725	1.7141e-05	0.000260487	0.000191609	4264
MF	GO:0033691	sialic acid binding	22	0.829866	1.9775	1.84406e-05	0.0002787	0.000205006	2371
MF	GO:0048020	CCR chemokine receptor binding	44	0.714515	1.92826	2.13858e-05	0.000318552	0.000234321	3292
MF	GO:0001540	amyloid-beta binding	84	0.609579	1.85386	2.25795e-05	0.000333926	0.00024563	5052
MF	GO:0001637	G protein-coupled chemoattractant receptor activity	26	0.796656	1.92997	3.45136e-05	0.000482782	0.000355126	2412
MF	GO:0004950	chemokine receptor activity	26	0.796656	1.92997	3.45136e-05	0.000482782	0.000355126	2412
MF	GO:0017124	SH3 domain binding	128	0.536791	1.72445	4.06842e-05	0.000559146	0.000411297	5209
MF	GO:0035325	Toll-like receptor binding	12	0.914803	1.88024	4.07168e-05	0.000559146	0.000411297	2282
MF	GO:0048306	calcium-dependent protein binding	78	0.612733	1.83703	4.526e-05	0.000612381	0.000450456	4681
MF	GO:0032813	tumor necrosis factor receptor superfamily binding	49	0.681475	1.87218	4.74619e-05	0.000637997	0.000469298	4928
MF	GO:0019903	protein phosphatase binding	147	0.52078	1.69993	5.72952e-05	0.000740093	0.000544399	5220
MF	GO:0016887	ATPase activity	470	-0.388601	-1.42511	5.76376e-05	0.000743354	0.000546798	7189
MF	GO:0070851	growth factor receptor binding	141	0.52701	1.71718	5.9571e-05	0.000767093	0.00056426	3930
MF	GO:0042608	T cell receptor binding	11	0.923601	1.84797	6.05316e-05	0.000775836	0.000570691	847
MF	GO:0019957	C-C chemokine binding	24	0.80268	1.91748	6.08456e-05	0.000778654	0.000572763	2412
MF	GO:0042578	phosphoric ester hydrolase activity	364	0.416272	1.48809	6.64584e-05	0.000840079	0.000617946	4838
MF	GO:0060090	molecular adaptor activity	339	0.429961	1.52812	7.03665e-05	0.000882731	0.000649321	5210
MF	GO:0140098	catalytic activity, acting on RNA	376	-0.408823	-1.46973	7.50226e-05	0.000931249	0.00068501	7852
MF	GO:0008009	chemokine activity	49	0.67278	1.84829	8.01768e-05	0.000981958	0.00072231	5381
MF	GO:0043177	organic acid binding	113	0.544453	1.73554	8.6817e-05	0.00104168	0.000766239	4264
MF	GO:0042393	histone binding	235	-0.449473	-1.54561	8.72569e-05	0.00104393	0.000767893	7657
MF	GO:0031406	carboxylic acid binding	183	0.487519	1.6362	9.32601e-05	0.00110933	0.000816	4264
MF	GO:0038024	cargo receptor activity	75	0.606585	1.81204	0.000100043	0.00117814	0.000866616	1676
MF	GO:1901981	phosphatidylinositol phosphate binding	170	0.493192	1.63561	0.00011339	0.00132027	0.000971167	3249
MF	GO:0140297	DNA-binding transcription factor binding	375	0.409218	1.46463	0.000122106	0.00141182	0.00103851	4706
MF	GO:0035091	phosphatidylinositol binding	251	0.445041	1.53897	0.000126587	0.00144743	0.0010647	3732
MF	GO:0004620	phospholipase activity	104	0.543211	1.71331	0.000130118	0.00148567	0.00109283	3922
MF	GO:0005164	tumor necrosis factor receptor binding	31	0.733991	1.85933	0.00013047	0.00148567	0.00109283	5596
MF	GO:0005216	ion channel activity	426	0.399704	1.44755	0.000155789	0.00173807	0.00127849	4264
MF	GO:0023026	MHC class II protein complex binding	17	0.841295	1.88947	0.000163803	0.00181523	0.00133525	1323
MF	GO:0005096	GTPase activator activity	275	0.42863	1.49508	0.000209068	0.0022187	0.00163203	4685
MF	GO:0044389	ubiquitin-like protein ligase binding	310	0.416006	1.46834	0.000233174	0.00244006	0.00179486	4729
MF	GO:0150100	RNA binding involved in posttranscriptional gene silencing	170	-0.47477	-1.58724	0.000238549	0.00247749	0.00182239	8585
MF	GO:1903231	mRNA binding involved in posttranscriptional gene silencing	170	-0.47477	-1.58724	0.000238549	0.00247749	0.00182239	8585
MF	GO:0022836	gated channel activity	336	0.413104	1.46885	0.000265301	0.00271441	0.00199667	4264
MF	GO:0016493	C-C chemokine receptor activity	23	0.781273	1.86239	0.000277389	0.00280564	0.00206378	2412
MF	GO:0043028	cysteine-type endopeptidase regulator activity involved in apoptotic process	40	0.681923	1.81366	0.000292325	0.00292573	0.00215211	2688
MF	GO:0019864	IgG binding	10	0.914677	1.80101	0.000299618	0.00298426	0.00219517	2051
MF	GO:0016175	superoxide-generating NAD(P)H oxidase activity	11	0.893299	1.78735	0.000301498	0.00299938	0.00220629	2256
MF	GO:1990782	protein tyrosine kinase binding	98	0.549237	1.71035	0.000310739	0.00307167	0.00225946	1873
MF	GO:0048029	monosaccharide binding	67	0.575246	1.67148	0.000310994	0.00307167	0.00225946	4848
MF	GO:0005085	guanyl-nucleotide exchange factor activity	197	0.456043	1.54171	0.000312176	0.00307966	0.00226534	3424
MF	GO:0033038	bitter taste receptor activity	20	-0.783327	-1.82826	0.000338705	0.00328593	0.00241707	4698
MF	GO:0008509	anion transmembrane transporter activity	457	0.384681	1.40125	0.000386544	0.00367729	0.00270494	4208
MF	GO:0050664	oxidoreductase activity, acting on NAD(P)H, oxygen as acceptor	16	0.8247	1.8329	0.000394999	0.00374909	0.00275776	2598
MF	GO:0008527	taste receptor activity	26	-0.731937	-1.80028	0.000401158	0.00379448	0.00279115	4698
MF	GO:0030674	protein-macromolecule adaptor activity	262	0.428881	1.48632	0.000425253	0.0039859	0.00293196	4830
MF	GO:0004715	non-membrane spanning protein tyrosine kinase activity	46	0.648382	1.7579	0.000460105	0.00427596	0.00314532	2244
MF	GO:0005200	structural constituent of cytoskeleton	102	0.528795	1.6601	0.000460715	0.00427596	0.00314532	3239
MF	GO:0071889	14-3-3 protein binding	31	0.707804	1.79299	0.000489735	0.00449134	0.00330375	4304
MF	GO:0030276	clathrin binding	68	0.572677	1.66935	0.000510547	0.00462795	0.00340424	4340
MF	GO:0001784	phosphotyrosine residue binding	44	0.643466	1.73652	0.00059922	0.00528682	0.00388889	2244
MF	GO:0033293	monocarboxylic acid binding	71	0.570681	1.67102	0.000646851	0.00561999	0.00413396	1252
MF	GO:0016741	transferase activity, transferring one-carbon groups	222	-0.41993	-1.44161	0.00070562	0.00601998	0.00442818	8907
MF	GO:0005523	tropomyosin binding	16	0.806592	1.79266	0.00074801	0.00629715	0.00463207	1231
MF	GO:0045296	cadherin binding	330	0.396626	1.40536	0.000773663	0.00648012	0.00476665	5069
MF	GO:0004869	cysteine-type endopeptidase inhibitor activity	55	0.609215	1.71716	0.000905793	0.00731268	0.00537907	2951
MF	GO:0042834	peptidoglycan binding	18	0.786187	1.78333	0.000952654	0.00757997	0.00557569	1129
MF	GO:0019956	chemokine binding	33	0.67487	1.71849	0.00101133	0.00799296	0.00587947	3529
MF	GO:0044325	ion channel binding	128	0.489764	1.57338	0.00104389	0.00822673	0.00605143	3549
MF	GO:0015026	coreceptor activity	48	0.613587	1.68185	0.00109598	0.00853785	0.00628029	1822
MF	GO:0005261	cation channel activity	330	0.39171	1.38794	0.00117747	0.00906728	0.00666972	4264
MF	GO:0031625	ubiquitin protein ligase binding	292	0.401615	1.40717	0.00118614	0.00911321	0.00670351	4729
MF	GO:0000217	DNA secondary structure binding	36	-0.648513	-1.69382	0.00130845	0.00987848	0.00726643	5214
MF	GO:0005178	integrin binding	141	0.475976	1.5509	0.00131099	0.00988867	0.00727392	2898
MF	GO:0035064	methylated histone binding	72	-0.561541	-1.66567	0.00137251	0.0102498	0.00753959	7871
MF	GO:0140034	methylation-dependent protein binding	72	-0.561541	-1.66567	0.00137251	0.0102498	0.00753959	7871
MF	GO:0008757	S-adenosylmethionine-dependent methyltransferase activity	155	-0.458762	-1.51611	0.00145099	0.0107872	0.00793484	8907
MF	GO:0042288	MHC class I protein binding	20	0.765759	1.77882	0.00147343	0.0109246	0.0080359	2266
MF	GO:0008168	methyltransferase activity	211	-0.418256	-1.42817	0.00152492	0.0112558	0.00827959	7969
MF	GO:0002020	protease binding	130	0.464874	1.49799	0.00162805	0.0119002	0.00875354	4233
MF	GO:0051219	phosphoprotein binding	87	0.521654	1.59318	0.00168297	0.0122367	0.00900109	4051
MF	GO:0004435	phosphatidylinositol phospholipase C activity	26	0.710334	1.72084	0.00174941	0.0125869	0.00925869	3249
MF	GO:0045309	protein phosphorylated amino acid binding	56	0.570854	1.61029	0.00180153	0.0128723	0.00946864	4001
MF	GO:0008081	phosphoric diester hydrolase activity	89	0.513114	1.57243	0.00181294	0.0129426	0.00952034	3769
MF	GO:0008191	metalloendopeptidase inhibitor activity	16	0.785351	1.74545	0.001817	0.0129604	0.00953345	2129
MF	GO:0051019	mitogen-activated protein kinase binding	32	0.668438	1.69302	0.0018317	0.0130428	0.00959404	3740
MF	GO:0061629	RNA polymerase II-specific DNA-binding transcription factor binding	270	0.403641	1.40643	0.00183541	0.0130579	0.00960518	4215
MF	GO:0005080	protein kinase C binding	54	0.583865	1.63833	0.00198239	0.0139713	0.0102771	5027
MF	GO:0003684	damaged DNA binding	66	-0.550183	-1.61697	0.00200986	0.0141169	0.0103841	5558
MF	GO:0008157	protein phosphatase 1 binding	29	0.692402	1.72411	0.00226129	0.0155055	0.0114055	1603
MF	GO:0016810	hydrolase activity, acting on carbon-nitrogen (but not peptide) bonds	117	0.468584	1.49163	0.00250939	0.0170042	0.012508	4338
MF	GO:0004867	serine-type endopeptidase inhibitor activity	97	0.490285	1.52319	0.00251272	0.0170129	0.0125143	4116
MF	GO:0042169	SH2 domain binding	38	0.619551	1.63327	0.00259767	0.0174201	0.0128139	2244
MF	GO:0003697	single-stranded DNA binding	115	-0.474655	-1.50451	0.00263501	0.0175677	0.0129225	6110
MF	GO:1902936	phosphatidylinositol bisphosphate binding	104	0.478192	1.50824	0.00271414	0.0180079	0.0132463	6041
MF	GO:0004674	protein serine/threonine kinase activity	427	0.361561	1.30934	0.00280012	0.0184745	0.0135895	4380
MF	GO:0001972	retinoic acid binding	20	0.74739	1.73615	0.00280658	0.0185024	0.01361	4241
MF	GO:0022839	ion gated channel activity	42	0.612235	1.64359	0.00286511	0.0188133	0.0138387	3215
MF	GO:0008173	RNA methyltransferase activity	66	-0.539283	-1.58493	0.00297031	0.0193962	0.0142675	9073
MF	GO:0140101	catalytic activity, acting on a tRNA	122	-0.472569	-1.51569	0.0032746	0.0209367	0.0154006	7837
MF	GO:0000030	mannosyltransferase activity	25	-0.700253	-1.70168	0.0033116	0.0211569	0.0155626	6079
MF	GO:0035591	signaling adaptor activity	70	0.52943	1.55031	0.00340449	0.0216333	0.0159131	3640
MF	GO:0022804	active transmembrane transporter activity	301	0.391274	1.37609	0.00341433	0.0216459	0.0159224	6051
MF	GO:0047760	butyrate-CoA ligase activity	10	-0.838837	-1.626	0.00348372	0.0219679	0.0161592	32
MF	GO:0004629	phospholipase C activity	28	0.681199	1.68403	0.00396001	0.0242679	0.017851	3249
MF	GO:0015297	antiporter activity	86	0.48428	1.47888	0.00403687	0.0246658	0.0181437	5503
MF	GO:0016176	superoxide-generating NADPH oxidase activator activity	10	0.858373	1.69015	0.00427332	0.0258038	0.0189808	2256
MF	GO:0032266	phosphatidylinositol-3-phosphate binding	42	0.595777	1.59941	0.00462942	0.0274347	0.0201805	5495
MF	GO:0005044	scavenger receptor activity	47	0.589269	1.6079	0.00547376	0.0313199	0.0230384	1536
MF	GO:0050660	flavin adenine dinucleotide binding	81	0.504022	1.52486	0.00558527	0.0318218	0.0234075	4271
MF	GO:0030507	spectrin binding	26	0.668962	1.62062	0.00563087	0.0320125	0.0235478	7201
MF	GO:0000400	four-way junction DNA binding	17	-0.716354	-1.60009	0.00563423	0.0320125	0.0235478	7513
MF	GO:0033549	MAP kinase phosphatase activity	15	0.763875	1.66856	0.00608435	0.0339402	0.0249658	2847
MF	GO:0004879	nuclear receptor activity	51	0.561275	1.54879	0.00615978	0.0342479	0.0251921	5160
MF	GO:0098531	ligand-activated transcription factor activity	51	0.561275	1.54879	0.00615978	0.0342479	0.0251921	5160
MF	GO:0000049	tRNA binding	67	-0.522283	-1.5429	0.00625498	0.0346117	0.0254597	6591
MF	GO:0046965	retinoid X receptor binding	17	0.743536	1.66991	0.00628683	0.0347343	0.0255499	3713
MF	GO:0030228	lipoprotein particle receptor activity	17	0.742737	1.66812	0.00636304	0.0350455	0.0257788	1029
MF	GO:0030159	signaling receptor complex adaptor activity	43	0.576125	1.55563	0.00672342	0.0364966	0.0268462	1734
MF	GO:0030247	polysaccharide binding	25	0.686379	1.65671	0.0068706	0.0371402	0.0273197	5297
MF	GO:0008170	N-methyltransferase activity	95	-0.473404	-1.4647	0.00698983	0.0375715	0.0276369	7696
MF	GO:0015291	secondary active transmembrane transporter activity	239	0.395425	1.36316	0.00715034	0.0381613	0.0280708	4578
MF	GO:0005525	GTP binding	372	0.351005	1.25815	0.00766261	0.0399917	0.0294171	4554
MF	GO:0140142	nucleocytoplasmic carrier activity	31	-0.611736	-1.56959	0.00790799	0.040962	0.0301309	8937
MF	GO:0005544	calcium-dependent phospholipid binding	53	0.552131	1.54614	0.00792684	0.0410082	0.0301649	3330
MF	GO:0016504	peptidase activator activity	43	0.567187	1.5315	0.00853077	0.0434528	0.0319631	3004
MF	GO:0051082	unfolded protein binding	115	-0.445221	-1.41121	0.00856021	0.0435283	0.0320186	7017
MF	GO:0001618	virus receptor activity	76	0.487102	1.45772	0.00861188	0.043624	0.032089	2255
MF	GO:0017056	structural constituent of nuclear pore	27	-0.646481	-1.60347	0.00908648	0.0453885	0.0333869	8929
MF	GO:0036041	long-chain fatty acid binding	13	0.79524	1.65918	0.00926627	0.0459953	0.0338333	1959
MF	GO:0071949	FAD binding	33	0.600263	1.52851	0.00928538	0.046022	0.033853	4896
MF	GO:0016922	nuclear receptor binding	97	0.460252	1.42989	0.00939854	0.0464776	0.0341881	4706
MF	GO:0008484	sulfuric ester hydrolase activity	17	0.729561	1.63853	0.00972575	0.0478303	0.0351831	3690
MF	GO:0003688	DNA replication origin binding	23	-0.67237	-1.61701	0.00976335	0.0479297	0.0352562	8387
MF	GO:0017017	MAP kinase tyrosine/serine/threonine phosphatase activity	13	0.791556	1.65149	0.0098789	0.0483378	0.0355564	2847
MF	GO:0004875	complement receptor activity	11	0.810107	1.62089	0.00988852	0.0483432	0.0355604	2994
MF	GO:0030971	receptor tyrosine kinase binding	72	0.491891	1.44982	0.0100815	0.0491414	0.0361475	3193
